# Supplementary material for: Time-resolved proteomics of adenovirus infected cells
Source: PLoS One. 2018 Sep 25;13(9):e0204522. doi: 10.1371/journal.pone.0204522 (PMC6155545; doi:10.1371/journal.pone.0204522)
Supplement: S1 Table — (XLSX) [file pone.0204522.s001.xlsx]

## Sheet: proteinGroups
Protein IDs	Majority protein IDs	Peptide counts (all)	Peptide counts (razor+unique)	Peptide counts (unique)	Protein names	Gene names	Fasta headers	Number of proteins	Peptides	Razor + unique peptides	Unique peptides	Peptides 12h_MH+AL	Peptides 12h_ML+AH	Peptides 24h_MH+AL	Peptides 24h_ML+AH	Peptides 36h_MH+AL	Peptides 36h_ML+AH	Peptides 6h_MH+AL	Peptides 6h_ML+AH	Razor + unique peptides 12h_MH+AL	Razor + unique peptides 12h_ML+AH	Razor + unique peptides 24h_MH+AL	Razor + unique peptides 24h_ML+AH	Razor + unique peptides 36h_MH+AL	Razor + unique peptides 36h_ML+AH	Razor + unique peptides 6h_MH+AL	Razor + unique peptides 6h_ML+AH	Unique peptides 12h_MH+AL	Unique peptides 12h_ML+AH	Unique peptides 24h_MH+AL	Unique peptides 24h_ML+AH	Unique peptides 36h_MH+AL	Unique peptides 36h_ML+AH	Unique peptides 6h_MH+AL	Unique peptides 6h_ML+AH	Sequence coverage [%]	Unique + razor sequence coverage [%]	Unique sequence coverage [%]	Mol. weight [kDa]	Sequence length	Sequence lengths	Q-value	Score	Ratio H/L	Ratio H/L normalized	Ratio H/L variability [%]	Ratio H/L count	Ratio H/L iso-count	Ratio H/L type
A0A023T787;Q9Y5S9;A0A0J9YW13	A0A023T787;Q9Y5S9	5;5;2	5;5;2	5;5;2	RNA-binding protein 8A	RBM8;RBM8A	tr|A0A023T787|A0A023T787_HUMAN RNA-binding protein 8A OS=Homo sapiens GN=RBM8 PE=2 SV=1;sp|Q9Y5S9|RBM8A_HUMAN RNA-binding protein 8A OS=Homo sapiens GN=RBM8A PE=1 SV=1	3	5	5	5	4	3	4	4	4	4	4	4	4	3	4	4	4	4	4	4	4	3	4	4	4	4	4	4	42	42	42	19.889	174	174;174;106	0	259.06	0.71797	0.91032	11.17	38	4	Leave out requantified
A0A024QYT5;P05121;B7ZAB0;B7Z4X6;B7Z1D9	A0A024QYT5;P05121;B7ZAB0;B7Z4X6	15;15;14;13;5	15;15;14;13;5	15;15;14;13;5	Plasminogen activator inhibitor 1	SERPINE1	tr|A0A024QYT5|A0A024QYT5_HUMAN Serpin peptidase inhibitor, clade E (Nexin, plasminogen activator inhibitor type 1), member 1, isoform CRA_b OS=Homo sapiens GN=SERPINE1 PE=3 SV=1;sp|P05121|PAI1_HUMAN Plasminogen activator inhibitor 1 OS=Homo sapiens GN=SERP	5	15	15	15	13	13	9	12	9	7	14	13	13	13	9	12	9	7	14	13	13	13	9	12	9	7	14	13	50.2	50.2	50.2	45.059	402	402;402;335;335;179	0	220.81	1.4568	1.7789	44.18	245	119	Leave out requantified
A0A024QYT6;P61966;H7C1E4	A0A024QYT6;P61966;H7C1E4	5;5;4	5;5;4	4;4;3	AP-1 complex subunit sigma-1A	AP1S1	tr|A0A024QYT6|A0A024QYT6_HUMAN Adaptor-related protein complex 1, sigma 1 subunit, isoform CRA_b OS=Homo sapiens GN=AP1S1 PE=4 SV=1;sp|P61966|AP1S1_HUMAN AP-1 complex subunit sigma-1A OS=Homo sapiens GN=AP1S1 PE=1 SV=1;tr|H7C1E4|H7C1E4_HUMAN AP-1 complex s	3	5	5	4	3	3	4	4	5	2	2	1	3	3	4	4	5	2	2	1	3	3	3	3	4	1	2	1	31	31	25.9	18.733	158	158;158;191	0	202.76	0.84111	0.91478	9.674	26	5	Leave out requantified
A0A024QYW3;Q04941	A0A024QYW3;Q04941	2;2	2;2	2;2	Proteolipid protein 2	PLP2	tr|A0A024QYW3|A0A024QYW3_HUMAN Proteolipid protein 2 (Colonic epithelium-enriched), isoform CRA_a OS=Homo sapiens GN=PLP2 PE=4 SV=1;sp|Q04941|PLP2_HUMAN Proteolipid protein 2 OS=Homo sapiens GN=PLP2 PE=1 SV=1	2	2	2	2	1	0	2	2	2	2	2	2	1	0	2	2	2	2	2	2	1	0	2	2	2	2	2	2	18.4	18.4	18.4	16.691	152	152;152	0	76.221	0.85687	1.0801	6.4521	8	0	Median
A0A024QYX0;Q15125;C9J719;C9JJ78	A0A024QYX0;Q15125;C9J719;C9JJ78	3;3;2;2	3;3;2;2	3;3;2;2	3-beta-hydroxysteroid-Delta(8),Delta(7)-isomerase	EBP	tr|A0A024QYX0|A0A024QYX0_HUMAN Emopamil binding protein OS=Homo sapiens GN=EBP PE=2 SV=1;sp|Q15125|EBP_HUMAN 3-beta-hydroxysteroid-Delta(8),Delta(7)-isomerase OS=Homo sapiens GN=EBP PE=1 SV=3;tr|C9J719|C9J719_HUMAN 3-beta-hydroxysteroid-Delta(8),Delta(7)-i	4	3	3	3	3	1	3	3	3	3	3	2	3	1	3	3	3	3	3	2	3	1	3	3	3	3	3	2	16.5	16.5	16.5	26.352	230	230;230;145;160	0	32.376	0.97789	1.084	6.5428	25	2	Leave out requantified
A0A024QYX3;P98179	A0A024QYX3;P98179	6;6	6;6	6;6	RNA-binding protein 3	RBM3	tr|A0A024QYX3|A0A024QYX3_HUMAN RNA binding motif (RNP1, RRM) protein 3, isoform CRA_c OS=Homo sapiens GN=RBM3 PE=4 SV=1;sp|P98179|RBM3_HUMAN RNA-binding protein 3 OS=Homo sapiens GN=RBM3 PE=1 SV=1	2	6	6	6	5	5	5	5	4	5	4	5	5	5	5	5	4	5	4	5	5	5	5	5	4	5	4	5	55.4	55.4	55.4	17.17	157	157;157	0	204.3	0.82325	1.0498	9.574	63	8	Leave out requantified
A0A024QYZ0;P60059	A0A024QYZ0;P60059	2;2	2;2	2;2	Protein transport protein Sec61 subunit gamma	SEC61G	tr|A0A024QYZ0|A0A024QYZ0_HUMAN Sec61 gamma subunit, isoform CRA_a OS=Homo sapiens GN=SEC61G PE=3 SV=1;sp|P60059|SC61G_HUMAN Protein transport protein Sec61 subunit gamma OS=Homo sapiens GN=SEC61G PE=1 SV=1	2	2	2	2	2	2	2	2	2	2	2	1	2	2	2	2	2	2	2	1	2	2	2	2	2	2	2	1	36.8	36.8	36.8	7.7412	68	68;68	0	80.165	0.78696	0.97482	16.358	38	5	Median
A0A024QYZ6;O60645;Q69YP2;D6RB59;B2RE06;Q6ZNJ2;H0Y995;D6RBR9	A0A024QYZ6;O60645;Q69YP2;D6RB59	12;12;10;9;4;3;3;1	12;12;10;9;4;3;3;1	12;12;10;9;4;3;3;1	Exocyst complex component 3	EXOC3;DKFZp762K123	tr|A0A024QYZ6|A0A024QYZ6_HUMAN Exocyst complex component 3, isoform CRA_a OS=Homo sapiens GN=EXOC3 PE=4 SV=1;sp|O60645|EXOC3_HUMAN Exocyst complex component 3 OS=Homo sapiens GN=EXOC3 PE=1 SV=2;tr|Q69YP2|Q69YP2_HUMAN Putative uncharacterized protein DKFZp7	8	12	12	12	9	6	2	2	3	2	8	8	9	6	2	2	3	2	8	8	9	6	2	2	3	2	8	8	19.9	19.9	19.9	85.566	745	745;756;673;462;449;472;473;68	0	8.1562	0.68057	1.002	16.539	39	3	Leave out requantified
A0A024QZ03;O60826;B7ZAR0;B4DPB6;B4DLA4	A0A024QZ03;O60826;B7ZAR0;B4DPB6	9;9;8;7;3	9;9;8;7;3	9;9;8;7;3	Coiled-coil domain-containing protein 22	CCDC22	tr|A0A024QZ03|A0A024QZ03_HUMAN Coiled-coil domain containing 22, isoform CRA_a OS=Homo sapiens GN=CCDC22 PE=4 SV=1;sp|O60826|CCD22_HUMAN Coiled-coil domain-containing protein 22 OS=Homo sapiens GN=CCDC22 PE=1 SV=1;tr|B7ZAR0|B7ZAR0_HUMAN cDNA, FLJ79274, hig	5	9	9	9	3	5	1	4	3	1	2	6	3	5	1	4	3	1	2	6	3	5	1	4	3	1	2	6	22.5	22.5	22.5	70.755	627	627;627;580;580;355	0	17.425	0.75816	1.1499	31.733	24	11	Leave out requantified
A0A024QZ30;P31040;D6RFM5;B3KT34;Q0QF12;A0A087X1I3;B4DYN5;B3KYA5;H0Y8X1;B4DNB2;B7Z668;B7Z6J5	A0A024QZ30;P31040;D6RFM5;B3KT34;Q0QF12;A0A087X1I3;B4DYN5	23;23;21;18;18;16;16;10;3;2;1;1	23;23;21;18;18;16;16;10;3;2;1;1	23;23;21;18;18;16;16;10;3;2;1;1	Succinate dehydrogenase [ubiquinone] flavoprotein subunit, mitochondrial	SDHA	tr|A0A024QZ30|A0A024QZ30_HUMAN Succinate dehydrogenase [ubiquinone] flavoprotein subunit, mitochondrial OS=Homo sapiens GN=SDHA PE=3 SV=1;sp|P31040|SDHA_HUMAN Succinate dehydrogenase [ubiquinone] flavoprotein subunit, mitochondrial OS=Homo sapiens GN=SDHA	12	23	23	23	16	18	13	14	13	14	12	14	16	18	13	14	13	14	12	14	16	18	13	14	13	14	12	14	44.3	44.3	44.3	72.691	664	664;664;583;439;550;519;668;258;126;125;106;263	0	211.76	0.78097	0.9505	28.695	136	27	Leave out requantified
A0A024QZ64;B7Z3K9;P09972;B7Z1N6;B7Z1Y2;B7Z3K7;A8MVZ9;B7Z1Z9;J3KSV6;J3QKP5;C9J8F3;B7Z1L5;J3QKK1;B7Z1H6	A0A024QZ64;B7Z3K9;P09972;B7Z1N6;B7Z1Y2;B7Z3K7;A8MVZ9;B7Z1Z9;J3KSV6;J3QKP5	14;14;14;12;12;11;11;8;7;7;6;5;4;4	11;11;11;9;9;8;11;5;7;7;6;4;4;4	6;6;6;4;4;6;6;4;2;2;2;4;2;2	Fructose-bisphosphate aldolase;Fructose-bisphosphate aldolase C	ALDOC	tr|A0A024QZ64|A0A024QZ64_HUMAN Fructose-bisphosphate aldolase OS=Homo sapiens GN=ALDOC PE=3 SV=1;tr|B7Z3K9|B7Z3K9_HUMAN Fructose-bisphosphate aldolase OS=Homo sapiens PE=2 SV=1;sp|P09972|ALDOC_HUMAN Fructose-bisphosphate aldolase C OS=Homo sapiens GN=ALDOC	14	14	11	6	12	10	10	9	7	7	10	8	9	7	8	6	5	5	7	5	4	3	3	2	1	1	2	1	50.3	40.7	22.8	39.455	364	364;451;364;325;345;287;336;261;175;180;149;206;122;130	0	323.31	1.1152	1.2548	66.538	111	33	Leave out requantified
A0A024QZ68;Q9BZG1;Q6NXT3;C9JBG0;Q96PJ7;E7ES60;B4DNC0;C9JY26;K7EIF2;H7C0Y7;V9GY61;K7EJW7;J3QLC6	A0A024QZ68;Q9BZG1;Q6NXT3;C9JBG0;Q96PJ7;E7ES60;B4DNC0;C9JY26	13;13;12;11;10;10;10;9;6;6;4;4;4	13;13;12;11;10;10;10;9;6;6;4;4;4	13;13;12;11;10;10;10;9;6;6;4;4;4	Ras-related protein Rab-34	RAB34	tr|A0A024QZ68|A0A024QZ68_HUMAN RAB34, member RAS oncogene family, isoform CRA_b OS=Homo sapiens GN=RAB34 PE=4 SV=1;sp|Q9BZG1|RAB34_HUMAN Ras-related protein Rab-34 OS=Homo sapiens GN=RAB34 PE=1 SV=1;tr|Q6NXT3|Q6NXT3_HUMAN RAB34 protein OS=Homo sapiens GN=R	13	13	13	13	6	5	6	7	5	8	11	6	6	5	6	7	5	8	11	6	6	5	6	7	5	8	11	6	44	44	44	29.044	259	259;259;259;210;211;268;274;258;149;171;48;51;156	0	168.98	0.76386	0.96617	25.654	66	11	Leave out requantified
A0A024QZ70;Q7L7X3;H0YF68	A0A024QZ70;Q7L7X3	4;4;1	3;3;0	2;2;0	Serine/threonine-protein kinase TAO1	TAOK1	tr|A0A024QZ70|A0A024QZ70_HUMAN TAO kinase 1, isoform CRA_a OS=Homo sapiens GN=TAOK1 PE=4 SV=1;sp|Q7L7X3|TAOK1_HUMAN Serine/threonine-protein kinase TAO1 OS=Homo sapiens GN=TAOK1 PE=1 SV=1	3	4	3	2	3	2	2	2	0	1	1	3	2	2	1	1	0	1	0	2	1	1	0	0	0	0	0	2	5.5	4.2	2.8	116.07	1001	1001;1001;185	0.0010142	1.4059	0.62789	1.0791	9.3778	9	0	Leave out requantified
A0A024QZ77;Q96C19;H0Y4Y4	A0A024QZ77;Q96C19	12;12;5	12;12;5	10;10;3	EF-hand domain-containing protein D2	EFHD2	tr|A0A024QZ77|A0A024QZ77_HUMAN EF-hand domain family, member D2, isoform CRA_a OS=Homo sapiens GN=EFHD2 PE=2 SV=1;sp|Q96C19|EFHD2_HUMAN EF-hand domain-containing protein D2 OS=Homo sapiens GN=EFHD2 PE=1 SV=1	3	12	12	10	9	7	8	9	8	6	11	10	9	7	8	9	8	6	11	10	8	6	6	7	6	6	10	9	43.3	43.3	34.6	26.697	240	240;240;179	0	75.621	0.70779	0.93891	21.76	90	14	Leave out requantified
A0A024QZA8;P29317;B4DL04;Q96HF4;B4DVT5;J3KR66;D3DNT9;A0A0B4J1T8;Q15375;P54753;Q9UF33;Q9P0M0;Q9P0L3;Q9P0L7;Q9P0L6;Q9P0L5;Q9NPI2;Q3MS92;Q3MS96;Q5JY90;U3NG26;C9JXA2;Q6P4R6;A8K5U6;A0A140VJJ0;Q06187;P29320;P29322	A0A024QZA8;P29317;B4DL04;Q96HF4	15;15;13;9;2;2;2;2;2;2;2;1;1;1;1;1;1;1;1;1;1;1;1;1;1;1;1;1	15;15;13;9;2;2;2;2;2;2;2;1;1;1;1;1;1;1;1;1;1;1;1;1;1;1;1;1	13;13;11;7;0;0;0;0;0;0;0;0;0;0;0;0;0;0;0;0;0;0;0;0;0;0;0;0	Receptor protein-tyrosine kinase;Ephrin type-A receptor 2	EPHA2	tr|A0A024QZA8|A0A024QZA8_HUMAN EPH receptor A2, isoform CRA_a OS=Homo sapiens GN=EPHA2 PE=3 SV=1;sp|P29317|EPHA2_HUMAN Ephrin type-A receptor 2 OS=Homo sapiens GN=EPHA2 PE=1 SV=2;tr|B4DL04|B4DL04_HUMAN cDNA FLJ51229, highly similar to Ephrin type-A recepto	28	15	15	13	9	10	8	4	8	7	9	8	9	10	8	4	8	7	9	8	8	9	7	4	7	6	9	8	18.2	18.2	16.3	108.27	976	976;976;654;253;320;373;956;1130;998;998;1036;149;172;174;174;174;174;208;319;483;568;918;983;983;983;659;983;1005	0	38.074	0.67011	0.9599	127.37	72	34	Leave out requantified
A0A024QZA9;O14874;H3BTL2;H3BS02;B4DGN9;H3BNP3;H3BUV3	A0A024QZA9;O14874;H3BTL2;H3BS02;B4DGN9	6;6;5;5;4;2;1	6;6;5;5;4;2;1	6;6;5;5;4;2;1	[3-methyl-2-oxobutanoate dehydrogenase [lipoamide]] kinase, mitochondrial	BCKDK	tr|A0A024QZA9|A0A024QZA9_HUMAN Branched chain ketoacid dehydrogenase kinase, isoform CRA_b OS=Homo sapiens GN=BCKDK PE=4 SV=1;sp|O14874|BCKD_HUMAN [3-methyl-2-oxobutanoate dehydrogenase [lipoamide]] kinase, mitochondrial OS=Homo sapiens GN=BCKDK PE=1 SV=2;	7	6	6	6	2	2	1	0	1	1	3	3	2	2	1	0	1	1	3	3	2	2	1	0	1	1	3	3	21.6	21.6	21.6	46.36	412	412;412;216;217;273;88;146	0	4.5379	0.68149	0.9967	5.6703	10	5	Leave out requantified
A0A024QZC1;O95400;A0A0S2Z5J7;Q5QTR6	A0A024QZC1;O95400;A0A0S2Z5J7;Q5QTR6	2;2;1;1	2;2;1;1	2;2;1;1	CD2 antigen cytoplasmic tail-binding protein 2	CD2BP2	tr|A0A024QZC1|A0A024QZC1_HUMAN CD2 antigen (Cytoplasmic tail) binding protein 2, isoform CRA_a OS=Homo sapiens GN=CD2BP2 PE=2 SV=1;sp|O95400|CD2B2_HUMAN CD2 antigen cytoplasmic tail-binding protein 2 OS=Homo sapiens GN=CD2BP2 PE=1 SV=1;tr|A0A0S2Z5J7|A0A0S2	4	2	2	2	1	2	0	1	0	0	1	1	1	2	0	1	0	0	1	1	1	2	0	1	0	0	1	1	7.3	7.3	7.3	37.646	341	341;341;99;190	0	2.0835	0.68245	1.0911	23.071	7	4	Median
A0A024QZD1;J3QQ67;Q07020;G3V203;Q0QEW2;H0YHA7;F8VYV2;B4DDY5;A0A075B7A0;F8VUA6;F8VXR6	A0A024QZD1;J3QQ67;Q07020;G3V203;Q0QEW2;H0YHA7;F8VYV2;B4DDY5;A0A075B7A0;F8VUA6	9;9;9;8;8;8;7;6;6;5;1	9;9;9;8;8;8;7;6;6;5;1	9;9;9;8;8;8;7;6;6;5;1	60S ribosomal protein L18	RPL18	tr|A0A024QZD1|A0A024QZD1_HUMAN Ribosomal protein L18, isoform CRA_c OS=Homo sapiens GN=RPL18 PE=4 SV=1;tr|J3QQ67|J3QQ67_HUMAN 60S ribosomal protein L18 (Fragment) OS=Homo sapiens GN=RPL18 PE=1 SV=1;sp|Q07020|RL18_HUMAN 60S ribosomal protein L18 OS=Homo sap	11	9	9	9	9	8	9	9	9	9	8	8	9	8	9	9	9	9	8	8	9	8	9	9	9	9	8	8	43.1	43.1	43.1	21.634	188	188;190;188;164;164;167;133;137;138;130;84	0	323.31	0.69754	0.93656	10.481	157	29	Leave out requantified
A0A024QZE7;O43294;H3BQC4;H3BSN4;H3BS04;H3BN49	A0A024QZE7;O43294	19;19;8;6;2;2	19;19;8;6;2;2	19;19;8;6;2;2	Transforming growth factor beta-1-induced transcript 1 protein	TGFB1I1	tr|A0A024QZE7|A0A024QZE7_HUMAN Transforming growth factor beta 1 induced transcript 1, isoform CRA_a OS=Homo sapiens GN=TGFB1I1 PE=4 SV=1;sp|O43294|TGFI1_HUMAN Transforming growth factor beta-1-induced transcript 1 protein OS=Homo sapiens GN=TGFB1I1 PE=1 S	6	19	19	19	13	14	10	10	8	6	13	12	13	14	10	10	8	6	13	12	13	14	10	10	8	6	13	12	60.6	60.6	60.6	47.941	444	444;461;216;165;89;114	0	247.39	0.87207	1.0158	51.093	122	35	Leave out requantified
A0A024QZF1;P37198;M0QXN5;M0QX10;M0QYY0;M0QX13;M0QZL5;M0R1S1;M0QX64;M0R302;Q8WYU3	A0A024QZF1;P37198;M0QXN5	3;3;2;1;1;1;1;1;1;1;1	3;3;2;1;1;1;1;1;1;1;1	3;3;2;1;1;1;1;1;1;1;1	Nuclear pore glycoprotein p62	hCG_19665;NUP62	tr|A0A024QZF1|A0A024QZF1_HUMAN HCG19665, isoform CRA_a OS=Homo sapiens GN=hCG_19665 PE=4 SV=1;sp|P37198|NUP62_HUMAN Nuclear pore glycoprotein p62 OS=Homo sapiens GN=NUP62 PE=1 SV=3;tr|M0QXN5|M0QXN5_HUMAN Nuclear pore glycoprotein p62 OS=Homo sapiens GN=NUP	11	3	3	3	1	1	1	0	1	0	1	0	1	1	1	0	1	0	1	0	1	1	1	0	1	0	1	0	9.4	9.4	9.4	53.254	522	522;522;446;23;36;75;99;100;134;137;193	0	3.1532	0.7743	1.2329	65.714	5	3	Median
A0A024QZF2;P10301;E9PQK5;E9PQC5	A0A024QZF2;P10301	13;13;1;1	13;13;1;1	10;10;0;0	Ras-related protein R-Ras	RRAS	tr|A0A024QZF2|A0A024QZF2_HUMAN Related RAS viral (R-ras) oncogene homolog, isoform CRA_a OS=Homo sapiens GN=RRAS PE=4 SV=1;sp|P10301|RRAS_HUMAN Ras-related protein R-Ras OS=Homo sapiens GN=RRAS PE=1 SV=1	4	13	13	10	10	11	12	9	7	9	11	11	10	11	12	9	7	9	11	11	8	9	10	7	6	7	8	8	62.4	62.4	47.7	23.48	218	218;218;47;52	0	242.82	0.74416	1.0563	20.361	160	38	Leave out requantified
A0A024QZF6;Q96B36;M0R2V8;H9KV91	A0A024QZF6;Q96B36;M0R2V8;H9KV91	2;2;1;1	2;2;1;1	2;2;1;1	Proline-rich AKT1 substrate 1	AKT1S1	tr|A0A024QZF6|A0A024QZF6_HUMAN AKT1 substrate 1 (Proline-rich), isoform CRA_a OS=Homo sapiens GN=AKT1S1 PE=4 SV=1;sp|Q96B36|AKTS1_HUMAN Proline-rich AKT1 substrate 1 OS=Homo sapiens GN=AKT1S1 PE=1 SV=1;tr|M0R2V8|M0R2V8_HUMAN Proline-rich AKT1 substrate 1 (	4	2	2	2	0	0	1	1	1	0	0	0	0	0	1	1	1	0	0	0	0	0	1	1	1	0	0	0	12.9	12.9	12.9	27.383	256	256;256;33;108	0	4.7956	0.49819	0.45556	144.9	3	0	Median
A0A024QZJ2;P51668;Q9UQL0;A0A087WW00;C9J9H9;A0A024RA90;Q9Y2X8	A0A024QZJ2;P51668;Q9UQL0;A0A087WW00;C9J9H9;A0A024RA90;Q9Y2X8	2;2;1;1;1;1;1	2;2;1;1;1;1;1	2;2;1;1;1;1;1	Ubiquitin-conjugating enzyme E2 D1;Ubiquitin-conjugating enzyme E2 D4	UBE2D1;UBE2D4	tr|A0A024QZJ2|A0A024QZJ2_HUMAN Ubiquitin-conjugating enzyme E2D 1 (UBC4/5 homolog, yeast), isoform CRA_c OS=Homo sapiens GN=UBE2D1 PE=3 SV=1;sp|P51668|UB2D1_HUMAN Ubiquitin-conjugating enzyme E2 D1 OS=Homo sapiens GN=UBE2D1 PE=1 SV=1;tr|Q9UQL0|Q9UQL0_HUMAN	7	2	2	2	1	0	2	2	1	1	2	0	1	0	2	2	1	1	2	0	1	0	2	2	1	1	2	0	12.2	12.2	12.2	16.602	147	147;147;109;109;122;147;147	0	2.6242	0.50534	0.43085	37.303	9	2	Leave out requantified
A0A024QZJ6;A0A024QZJ4;B1PS43;P35749;Q7Z7R0;O14729;O14794;Q66K75;Q16085;Q16086;Q68D89	A0A024QZJ6;A0A024QZJ4;B1PS43;P35749	42;42;42;42;20;13;13;10;6;6;4	17;17;17;17;13;8;8;7;6;6;1	17;17;17;17;13;8;8;7;6;6;1	Myosin-11	MYH11	tr|A0A024QZJ6|A0A024QZJ6_HUMAN Myosin, heavy polypeptide 11, smooth muscle, isoform CRA_b OS=Homo sapiens GN=MYH11 PE=3 SV=1;tr|A0A024QZJ4|A0A024QZJ4_HUMAN Myosin, heavy polypeptide 11, smooth muscle, isoform CRA_a OS=Homo sapiens GN=MYH11 PE=3 SV=1;tr|B1P	11	42	17	17	30	33	20	28	25	25	27	27	6	9	0	4	2	2	5	5	6	9	0	4	2	2	5	5	21.4	10	10	223.57	1938	1938;1972;2029;1972;1052;588;622;498;296;330;128	0	11.895	1.6095	2.4936	41.233	30	7	Leave out requantified
A0A024QZJ7;Q16204;Q05CP8;Q15302;J7M8C2;J7MDF2	A0A024QZJ7;Q16204;Q05CP8	5;5;4;1;1;1	5;5;4;1;1;1	5;5;4;1;1;1	Coiled-coil domain-containing protein 6	CCDC6	tr|A0A024QZJ7|A0A024QZJ7_HUMAN Coiled-coil domain containing 6, isoform CRA_a OS=Homo sapiens GN=CCDC6 PE=4 SV=1;sp|Q16204|CCDC6_HUMAN Coiled-coil domain-containing protein 6 OS=Homo sapiens GN=CCDC6 PE=1 SV=2;tr|Q05CP8|Q05CP8_HUMAN CCDC6 protein (Fragment	6	5	5	5	4	1	1	1	0	1	0	2	4	1	1	1	0	1	0	2	4	1	1	1	0	1	0	2	19.8	19.8	19.8	53.294	474	474;474;334;132;461;503	0	8.0095	1.2784	1.8274	14.851	10	6	Leave out requantified
A0A024QZK8;P31942;Q53F48;B4DHY1;A0A024QZP1	A0A024QZK8;P31942;Q53F48;B4DHY1;A0A024QZP1	10;10;9;8;6	9;9;8;7;6	9;9;8;7;6	Heterogeneous nuclear ribonucleoprotein H3	HNRPH3;HNRNPH3	tr|A0A024QZK8|A0A024QZK8_HUMAN Heterogeneous nuclear ribonucleoprotein H3 (2H9), isoform CRA_a OS=Homo sapiens GN=HNRPH3 PE=4 SV=1;sp|P31942|HNRH3_HUMAN Heterogeneous nuclear ribonucleoprotein H3 OS=Homo sapiens GN=HNRNPH3 PE=1 SV=2;tr|Q53F48|Q53F48_HUMAN	5	10	9	9	7	10	7	7	7	6	10	9	7	9	7	7	7	6	9	8	7	9	7	7	7	6	9	8	45.1	42.8	42.8	36.926	346	346;346;346;238;215	0	323.31	0.80424	0.94632	5.4645	139	24	Leave out requantified
A0A024QZM0;B7Z518;H0YE76;B3KU20;H0YCB3;Q8N9N2;H0YER2;E9PM82;E9PR40	A0A024QZM0;B7Z518;H0YE76;B3KU20;H0YCB3;Q8N9N2;H0YER2	4;4;3;3;3;3;2;1;1	4;4;3;3;3;3;2;1;1	4;4;3;3;3;3;2;1;1	Activating signal cointegrator 1 complex subunit 1	ASCC1	tr|A0A024QZM0|A0A024QZM0_HUMAN Activating signal cointegrator 1 complex subunit 1, isoform CRA_a OS=Homo sapiens GN=ASCC1 PE=4 SV=1;tr|B7Z518|B7Z518_HUMAN cDNA FLJ55237, highly similar to Homo sapiens activating signal cointegrator 1 complex subunit 1 (ASC	9	4	4	4	0	2	1	2	0	0	0	0	0	2	1	2	0	0	0	0	0	2	1	2	0	0	0	0	9.8	9.8	9.8	41.227	357	357;379;176;275;292;400;145;124;139	0.0079328	0.48404	0.60245	0.97698	64.165	5	3	Median
A0A024QZM6;P53992;B4DSN3;G5EA31;B7ZAY6;A0A0U1RR49;B4DQ22	A0A024QZM6;P53992;B4DSN3;G5EA31	19;19;18;18;5;2;2	18;18;17;17;5;2;1	18;18;17;17;5;2;1	Protein transport protein Sec24C	SEC24C	tr|A0A024QZM6|A0A024QZM6_HUMAN SEC24 related gene family, member C (S. cerevisiae), isoform CRA_a OS=Homo sapiens GN=SEC24C PE=4 SV=1;sp|P53992|SC24C_HUMAN Protein transport protein Sec24C OS=Homo sapiens GN=SEC24C PE=1 SV=3;tr|B4DSN3|B4DSN3_HUMAN cDNA FLJ	7	19	18	18	9	10	11	10	7	9	11	9	9	10	11	9	7	9	11	9	9	10	11	9	7	9	11	9	25.4	24.1	24.1	118.32	1094	1094;1094;975;1042;342;183;258	0	70.817	0.71089	0.89141	28.268	110	27	Leave out requantified
A0A024QZN2;Q8WXX5;Q2VIL4	A0A024QZN2;Q8WXX5	7;7;2	7;7;2	7;7;2	DnaJ homolog subfamily C member 9	hCG_2024613;DNAJC9	tr|A0A024QZN2|A0A024QZN2_HUMAN HCG2024613, isoform CRA_a OS=Homo sapiens GN=hCG_2024613 PE=4 SV=1;sp|Q8WXX5|DNJC9_HUMAN DnaJ homolog subfamily C member 9 OS=Homo sapiens GN=DNAJC9 PE=1 SV=1	3	7	7	7	2	1	4	2	6	1	1	2	2	1	4	2	6	1	1	2	2	1	4	2	6	1	1	2	18.8	18.8	18.8	29.909	260	260;260;252	0	8.8563	0.62367	0.86141	49.18	19	4	Leave out requantified
A0A024QZN4;V9HWK2;P18206;B3KXA2;B4E3Q9;Q5JQ13;B4DKC9;B4DTM7;A0A096LPE1	A0A024QZN4;V9HWK2;P18206;B3KXA2;B4E3Q9;Q5JQ13	75;75;75;65;60;47;28;18;2	75;75;75;65;60;47;28;18;2	75;75;75;65;60;47;28;18;2	Vinculin	VCL;HEL114	tr|A0A024QZN4|A0A024QZN4_HUMAN Vinculin, isoform CRA_c OS=Homo sapiens GN=VCL PE=4 SV=1;tr|V9HWK2|V9HWK2_HUMAN Epididymis luminal protein 114 OS=Homo sapiens GN=HEL114 PE=2 SV=1;sp|P18206|VINC_HUMAN Vinculin OS=Homo sapiens GN=VCL PE=1 SV=4;tr|B3KXA2|B3KXA	9	75	75	75	64	60	62	61	63	62	56	62	64	60	62	61	63	62	56	62	64	60	62	61	63	62	56	62	72.9	72.9	72.9	116.72	1066	1066;1134;1134;1006;927;806;491;327;57	0	323.31	0.89264	1.1212	35.004	1655	368	Leave out requantified
A0A024QZN7;Q9NZ45	A0A024QZN7;Q9NZ45	4;4	4;4	4;4	CDGSH iron-sulfur domain-containing protein 1	C10orf70;CISD1	tr|A0A024QZN7|A0A024QZN7_HUMAN Chromosome 10 open reading frame 70, isoform CRA_b OS=Homo sapiens GN=C10orf70 PE=4 SV=1;sp|Q9NZ45|CISD1_HUMAN CDGSH iron-sulfur domain-containing protein 1 OS=Homo sapiens GN=CISD1 PE=1 SV=1	2	4	4	4	3	2	2	2	3	2	3	2	3	2	2	2	3	2	3	2	3	2	2	2	3	2	3	2	44.4	44.4	44.4	12.199	108	108;108	0	27.645	0.86899	1.015	5.5288	33	5	Leave out requantified
A0A024QZN8;Q5GLZ8;A8K9U4;Q9Y4U2;H0Y6K7	A0A024QZN8;Q5GLZ8;A8K9U4	12;12;10;2;2	12;12;10;2;2	12;12;10;2;2	Probable E3 ubiquitin-protein ligase HERC4	HERC4	tr|A0A024QZN8|A0A024QZN8_HUMAN Hect domain and RLD 4, isoform CRA_b OS=Homo sapiens GN=HERC4 PE=4 SV=1;sp|Q5GLZ8|HERC4_HUMAN Probable E3 ubiquitin-protein ligase HERC4 OS=Homo sapiens GN=HERC4 PE=1 SV=1;tr|A8K9U4|A8K9U4_HUMAN cDNA FLJ77205, highly similar	5	12	12	12	8	5	7	6	4	6	7	6	8	5	7	6	4	6	7	6	8	5	7	6	4	6	7	6	15.3	15.3	15.3	117.7	1049	1049;1057;1027;104;399	0	21.395	0.83284	0.87297	54.359	39	12	Leave out requantified
A0A024QZP6;Q9P0M6;Q9HA11;Q5SQT3	A0A024QZP6;Q9P0M6;Q9HA11	9;9;7;4	7;7;5;3	7;7;5;3	Core histone macro-H2A;Core histone macro-H2A.2;Histone H2A	H2AFY2	tr|A0A024QZP6|A0A024QZP6_HUMAN Core histone macro-H2A OS=Homo sapiens GN=H2AFY2 PE=4 SV=1;sp|Q9P0M6|H2AW_HUMAN Core histone macro-H2A.2 OS=Homo sapiens GN=H2AFY2 PE=1 SV=3;tr|Q9HA11|Q9HA11_HUMAN Histone H2A OS=Homo sapiens PE=2 SV=1	4	9	7	7	6	7	3	3	2	2	5	6	5	6	2	1	0	1	4	4	5	6	2	1	0	1	4	4	35.5	28.5	28.5	40.058	372	372;372;280;242	0	12.393	0.70194	0.98486	27.034	25	8	Leave out requantified
A0A024QZP7;Q5H9N4;P06493;A0A087WZZ9;I6L9I5;E5RIU6;A0A024QZJ8;B7Z3D6	A0A024QZP7;Q5H9N4;P06493;A0A087WZZ9;I6L9I5;E5RIU6;A0A024QZJ8	8;8;8;7;7;6;6;3	6;6;6;5;5;4;5;2	6;6;6;5;5;4;5;2	Cyclin-dependent kinase 1	CDC2;DKFZp686L20222;CDK1	tr|A0A024QZP7|A0A024QZP7_HUMAN Cell division cycle 2, G1 to S and G2 to M, isoform CRA_a OS=Homo sapiens GN=CDC2 PE=1 SV=1;tr|Q5H9N4|Q5H9N4_HUMAN Putative uncharacterized protein DKFZp686L20222 OS=Homo sapiens GN=DKFZp686L20222 PE=3 SV=1;sp|P06493|CDK1_HUM	8	8	6	6	1	2	7	6	8	4	0	1	0	0	5	4	6	2	0	0	0	0	5	4	6	2	0	0	34.3	27.9	27.9	34.081	297	297;303;297;224;225;189;240;109	0	13.992	1.1276	1.1291	14.422	20	4	Leave out requantified
A0A024QZS1;O96007	A0A024QZS1;O96007	2;2	2;2	2;2	Molybdopterin synthase catalytic subunit	MOCS2	tr|A0A024QZS1|A0A024QZS1_HUMAN Molybdopterin synthase catalytic subunit OS=Homo sapiens GN=MOCS2 PE=3 SV=1;sp|O96007|MOC2B_HUMAN Molybdopterin synthase catalytic subunit OS=Homo sapiens GN=MOCS2 PE=1 SV=1	2	2	2	2	1	0	0	0	1	1	1	0	1	0	0	0	1	1	1	0	1	0	0	0	1	1	1	0	17.6	17.6	17.6	20.944	188	188;188	0	2.9934	0.5212	0.66639	84.908	3	2	Median
A0A024QZT4;P50453;Q6N0A8	A0A024QZT4;P50453;Q6N0A8	4;4;2	2;2;1	2;2;1	Serpin B9	SERPINB9;DKFZp686O07189	tr|A0A024QZT4|A0A024QZT4_HUMAN Serpin peptidase inhibitor, clade B (Ovalbumin), member 9, isoform CRA_a OS=Homo sapiens GN=SERPINB9 PE=2 SV=1;sp|P50453|SPB9_HUMAN Serpin B9 OS=Homo sapiens GN=SERPINB9 PE=1 SV=1;tr|Q6N0A8|Q6N0A8_HUMAN Putative uncharacteriz	3	4	2	2	1	4	1	2	1	1	2	2	0	2	0	1	0	0	0	0	0	2	0	1	0	0	0	0	13	7.2	7.2	42.403	376	376;376;180	0.0096796	0.37034	0.80722	0.86759	108.73	3	3	Median
A0A024QZW2;Q9UMY1;H7C2B1	A0A024QZW2;Q9UMY1;H7C2B1	4;4;2	4;4;2	4;4;2	Nucleolar protein 7	NOL7	tr|A0A024QZW2|A0A024QZW2_HUMAN Nucleolar protein 7, 27kDa, isoform CRA_a OS=Homo sapiens GN=NOL7 PE=4 SV=1;sp|Q9UMY1|NOL7_HUMAN Nucleolar protein 7 OS=Homo sapiens GN=NOL7 PE=1 SV=2;tr|H7C2B1|H7C2B1_HUMAN Nucleolar protein 7 (Fragment) OS=Homo sapiens GN=N	3	4	4	4	1	1	2	0	0	0	2	1	1	1	2	0	0	0	2	1	1	1	2	0	0	0	2	1	17.1	17.1	17.1	29.426	257	257;257;83	0.00050929	1.4575	0.83519	1.1433	33.136	5	1	Median
A0A024QZW3;Q96S59;O60738;A0A024R014	A0A024QZW3;Q96S59;O60738;A0A024R014	2;2;1;1	2;2;1;1	2;2;1;1	Ran-binding protein 9	RANBP9	tr|A0A024QZW3|A0A024QZW3_HUMAN RAN binding protein 9, isoform CRA_a OS=Homo sapiens GN=RANBP9 PE=4 SV=1;sp|Q96S59|RANB9_HUMAN Ran-binding protein 9 OS=Homo sapiens GN=RANBP9 PE=1 SV=1;tr|O60738|O60738_HUMAN KB07 protein (Fragment) OS=Homo sapiens PE=2 SV=1	4	2	2	2	2	0	1	1	1	1	2	0	2	0	1	1	1	1	2	0	2	0	1	1	1	1	2	0	3.8	3.8	3.8	77.846	729	729;729;243;569	0	3.2813	0.63285	0.79126	6.7702	8	4	Leave out requantified
A0A024QZW7;P49790	A0A024QZW7;P49790	5;5	5;5	5;5	Nuclear pore complex protein Nup153	NUP153	tr|A0A024QZW7|A0A024QZW7_HUMAN Nucleoporin 153kDa, isoform CRA_a OS=Homo sapiens GN=NUP153 PE=4 SV=1;sp|P49790|NU153_HUMAN Nuclear pore complex protein Nup153 OS=Homo sapiens GN=NUP153 PE=1 SV=2	2	5	5	5	3	1	2	0	2	1	3	2	3	1	2	0	2	1	3	2	3	1	2	0	2	1	3	2	5.8	5.8	5.8	153.97	1475	1475;1475	0	22.805	0.75404	0.95375	16.562	10	6	Leave out requantified
A0A024QZX3;A0A024QZX5;A0A087X1N8;P35237;Q8IXH2;A0A024QZT8	A0A024QZX3;A0A024QZX5;A0A087X1N8;P35237;Q8IXH2	18;18;18;18;13;8	18;18;18;18;13;8	17;17;17;17;13;8	Serpin B6	SERPINB6	tr|A0A024QZX3|A0A024QZX3_HUMAN Serpin peptidase inhibitor, clade B (Ovalbumin), member 6, isoform CRA_a OS=Homo sapiens GN=SERPINB6 PE=3 SV=1;tr|A0A024QZX5|A0A024QZX5_HUMAN Serpin B6 OS=Homo sapiens GN=SERPINB6 PE=1 SV=1;tr|A0A087X1N8|A0A087X1N8_HUMAN Serp	6	18	18	17	16	14	12	13	14	10	13	12	16	14	12	13	14	10	13	12	15	13	11	12	13	9	12	11	56.4	56.4	54.3	42.621	376	376;380;395;376;259;213	0	323.31	0.74168	0.92837	41.738	181	50	Leave out requantified
A0A024QZY0;Q86WA6;Q49AI2;B4DML3	A0A024QZY0;Q86WA6	6;6;1;1	6;6;1;1	6;6;1;1	Valacyclovir hydrolase	BPHL	tr|A0A024QZY0|A0A024QZY0_HUMAN Biphenyl hydrolase-like (Serine hydrolase breast epithelial mucin-associated antigen), isoform CRA_d OS=Homo sapiens GN=BPHL PE=4 SV=1;sp|Q86WA6|BPHL_HUMAN Valacyclovir hydrolase OS=Homo sapiens GN=BPHL PE=1 SV=1	4	6	6	6	4	4	2	1	1	1	3	3	4	4	2	1	1	1	3	3	4	4	2	1	1	1	3	3	23.4	23.4	23.4	31.106	274	274;291;194;211	0	11.972	0.73884	1.0292	11.228	15	1	Leave out requantified
A0A024R012;Q9NXA8	A0A024R012;Q9NXA8	3;3	3;3	3;3	NAD-dependent protein deacylase sirtuin-5, mitochondrial	SIRT5	tr|A0A024R012|A0A024R012_HUMAN NAD-dependent protein deacylase sirtuin-5, mitochondrial OS=Homo sapiens GN=SIRT5 PE=3 SV=1;sp|Q9NXA8|SIR5_HUMAN NAD-dependent protein deacylase sirtuin-5, mitochondrial OS=Homo sapiens GN=SIRT5 PE=1 SV=2	2	3	3	3	2	2	3	1	0	1	2	1	2	2	3	1	0	1	2	1	2	2	3	1	0	1	2	1	13.2	13.2	13.2	33.881	310	310;310	0	9.0741	0.73848	1.0189	19.699	8	4	Leave out requantified
A0A024R038;Q8WVV5;H7C4E8;C9IZY2	A0A024R038;Q8WVV5;H7C4E8;C9IZY2	2;2;1;1	1;1;1;1	1;1;1;1	Butyrophilin subfamily 2 member A2	BTN2A2	tr|A0A024R038|A0A024R038_HUMAN Butyrophilin, subfamily 2, member A2, isoform CRA_a OS=Homo sapiens GN=BTN2A2 PE=4 SV=1;sp|Q8WVV5|BT2A2_HUMAN Butyrophilin subfamily 2 member A2 OS=Homo sapiens GN=BTN2A2 PE=1 SV=2;tr|H7C4E8|H7C4E8_HUMAN Butyrophilin subfamil	4	2	1	1	0	0	0	0	1	1	0	0	0	0	0	0	0	1	0	0	0	0	0	0	0	1	0	0	4.2	2.1	2.1	59.07	523	523;523;56;237	0.0047778	0.74719	NaN	NaN	NaN	0	0	Median
A0A024R040;P55809;Q6IAV5;E9PDW2;B7Z609;A1E286;Q9H7N8;B3KS89;Q9BYC2	A0A024R040;P55809;Q6IAV5	9;9;8;4;4;3;1;1;1	9;9;8;4;4;3;1;1;1	9;9;8;4;4;3;1;1;1	Succinyl-CoA:3-ketoacid-coenzyme A transferase;Succinyl-CoA:3-ketoacid coenzyme A transferase 1, mitochondrial	OXCT1;OXCT	tr|A0A024R040|A0A024R040_HUMAN Succinyl-CoA:3-ketoacid-coenzyme A transferase OS=Homo sapiens GN=OXCT1 PE=3 SV=1;sp|P55809|SCOT1_HUMAN Succinyl-CoA:3-ketoacid coenzyme A transferase 1, mitochondrial OS=Homo sapiens GN=OXCT1 PE=1 SV=1;tr|Q6IAV5|Q6IAV5_HUMAN	9	9	9	9	6	6	5	6	7	3	7	6	6	6	5	6	7	3	7	6	6	6	5	6	7	3	7	6	25.4	25.4	25.4	56.157	520	520;520;520;334;334;150;249;517;517	0	88.516	0.79503	0.95133	26.082	71	41	Leave out requantified
A0A024R061;P51809;B4DE96;B4DIH9;B2R6P4;B4DMB4;E5RH06	A0A024R061;P51809;B4DE96;B4DIH9;B2R6P4	10;10;8;8;8;4;1	10;10;8;8;8;4;1	3;3;3;3;1;3;0	Vesicle-associated membrane protein 7	SYBL1;VAMP7	tr|A0A024R061|A0A024R061_HUMAN Synaptobrevin-like 1, isoform CRA_e OS=Homo sapiens GN=SYBL1 PE=3 SV=1;sp|P51809|VAMP7_HUMAN Vesicle-associated membrane protein 7 OS=Homo sapiens GN=VAMP7 PE=1 SV=3;tr|B4DE96|B4DE96_HUMAN cDNA FLJ53762, highly similar to Syn	7	10	10	3	6	6	5	5	4	5	5	7	6	6	5	5	4	5	5	7	1	2	1	1	1	1	1	2	47.7	47.7	12.3	24.935	220	220;220;153;181;220;119;59	0	73.338	0.75839	0.97208	16.338	51	11	Leave out requantified
A0A024R073;A0A024R0F2;Q5TA45;C9J979;C9IYS7;A0A087WYI0;E9PMA2;A0A0D9SGA8;H0YE15;E9PJG0;E9PKA4;E9PNS4;A0A087WXT8;J3QRY6;Q96HV7	A0A024R073;A0A024R0F2;Q5TA45;C9J979;C9IYS7;A0A087WYI0	3;3;3;2;2;2;1;1;1;1;1;1;1;1;1	3;3;3;2;2;2;1;1;1;1;1;1;1;1;1	3;3;3;2;2;2;1;1;1;1;1;1;1;1;1	Integrator complex subunit 11	CPSF3L	tr|A0A024R073|A0A024R073_HUMAN Cleavage and polyadenylation specific factor 3-like, isoform CRA_c OS=Homo sapiens GN=CPSF3L PE=4 SV=1;tr|A0A024R0F2|A0A024R0F2_HUMAN Cleavage and polyadenylation specific factor 3-like, isoform CRA_a OS=Homo sapiens GN=CPSF3	15	3	3	3	2	1	3	2	2	1	1	3	2	1	3	2	2	1	1	3	2	1	3	2	2	1	1	3	6.2	6.2	6.2	56.012	499	499;600;600;344;502;502;46;46;55;56;81;278;289;342;389	0	2.7054	0.66068	0.83688	12.395	17	6	Leave out requantified
A0A024R074	A0A024R074	8	1	1		SYBL1	tr|A0A024R074|A0A024R074_HUMAN Synaptobrevin-like 1, isoform CRA_b OS=Homo sapiens GN=SYBL1 PE=3 SV=1	1	8	1	1	5	4	4	4	3	5	4	5	0	0	0	0	0	1	0	0	0	0	0	0	0	1	0	0	34.6	4.6	4.6	30.216	260	260	1	-2	NaN	NaN	NaN	1	0	Median
A0A024R084;Q9BRK5;A0A024R0A9;H0Y3T6;G3V1E2	A0A024R084;Q9BRK5;A0A024R0A9;H0Y3T6;G3V1E2	8;8;6;5;5	8;8;6;5;5	8;8;6;5;5	45 kDa calcium-binding protein	SDF4	tr|A0A024R084|A0A024R084_HUMAN Stromal cell derived factor 4, isoform CRA_c OS=Homo sapiens GN=SDF4 PE=4 SV=1;sp|Q9BRK5|CAB45_HUMAN 45 kDa calcium-binding protein OS=Homo sapiens GN=SDF4 PE=1 SV=1;tr|A0A024R0A9|A0A024R0A9_HUMAN Stromal cell derived factor	5	8	8	8	4	5	4	5	2	4	5	6	4	5	4	5	2	4	5	6	4	5	4	5	2	4	5	6	29	29	29	41.806	362	362;362;348;243;254	0	17.361	0.82556	1.1029	14.369	53	9	Leave out requantified
A0A024R094;D6RJF2;D6REB4;Q9H074;D6RD97;D6RJ02	A0A024R094;D6RJF2;D6REB4;Q9H074	3;2;2;2;1;1	3;2;2;2;1;1	3;2;2;2;1;1	Polyadenylate-binding protein-interacting protein 1	PAIP1	tr|A0A024R094|A0A024R094_HUMAN Poly(A) binding protein interacting protein 1, isoform CRA_a OS=Homo sapiens GN=PAIP1 PE=4 SV=1;tr|D6RJF2|D6RJF2_HUMAN Polyadenylate-binding protein-interacting protein 1 (Fragment) OS=Homo sapiens GN=PAIP1 PE=1 SV=1;tr|D6REB	6	3	3	3	2	2	2	1	1	0	1	1	2	2	2	1	1	0	1	1	2	2	2	1	1	0	1	1	11.4	11.4	11.4	35.014	306	306;200;351;479;95;168	0	2.0755	0.49072	0.53268	132.37	6	4	Median
A0A024R095;A0A024R0G0;Q96S66;Q5T1P5;B3KQX4	A0A024R095;A0A024R0G0;Q96S66	8;8;8;2;2	8;8;8;2;2	8;8;8;2;2	Chloride channel CLIC-like protein 1	CLCC1	tr|A0A024R095|A0A024R095_HUMAN Chloride channel CLIC-like 1, isoform CRA_a OS=Homo sapiens GN=CLCC1 PE=4 SV=1;tr|A0A024R0G0|A0A024R0G0_HUMAN Chloride channel CLIC-like 1, isoform CRA_b OS=Homo sapiens GN=CLCC1 PE=4 SV=1;sp|Q96S66|CLCC1_HUMAN Chloride chann	5	8	8	8	4	5	5	5	5	4	5	6	4	5	5	5	5	4	5	6	4	5	5	5	5	4	5	6	22.6	22.6	22.6	56.266	501	501;551;551;262;262	0	38.256	0.75096	0.95196	28.736	52	19	Leave out requantified
A0A024R0A8;O43865;Q2NKW8;H0Y8B3;Q6ZNS6;V5YQL4;Q96HN2;Q6ZMM9;Q9BTL0;O43210;Q6ZMI1	A0A024R0A8;O43865;Q2NKW8;H0Y8B3;Q6ZNS6;V5YQL4;Q96HN2;Q6ZMM9	5;5;4;4;4;4;4;3;2;2;1	5;5;4;4;4;4;4;3;2;2;1	5;5;4;4;4;4;4;3;2;2;1	Adenosylhomocysteinase;Putative adenosylhomocysteinase 2;Putative adenosylhomocysteinase 3	AHCYL1;AHCYL2;FGFR2-AHCYL1	tr|A0A024R0A8|A0A024R0A8_HUMAN Adenosylhomocysteinase OS=Homo sapiens GN=AHCYL1 PE=3 SV=1;sp|O43865|SAHH2_HUMAN Adenosylhomocysteinase 2 OS=Homo sapiens GN=AHCYL1 PE=1 SV=2;tr|Q2NKW8|Q2NKW8_HUMAN Adenosylhomocysteinase (Fragment) OS=Homo sapiens GN=AHCYL1	11	5	5	5	3	3	1	3	3	2	4	4	3	3	1	3	3	2	4	4	3	3	1	3	3	2	4	4	11.3	11.3	11.3	58.951	530	530;530;505;518;530;1169;611;317;199;218;150	0	7.7812	0.68571	0.86737	47.817	25	9	Leave out requantified
A0A024R0C7;Q9P2B4;B1AMN7;Q9NPX3	A0A024R0C7;Q9P2B4	9;9;4;3	9;9;4;3	9;9;4;3	CTTNBP2 N-terminal-like protein	CTTNBP2NL	tr|A0A024R0C7|A0A024R0C7_HUMAN CTTNBP2 N-terminal like, isoform CRA_b OS=Homo sapiens GN=CTTNBP2NL PE=4 SV=1;sp|Q9P2B4|CT2NL_HUMAN CTTNBP2 N-terminal-like protein OS=Homo sapiens GN=CTTNBP2NL PE=1 SV=2	4	9	9	9	3	5	1	2	0	2	3	3	3	5	1	2	0	2	3	3	3	5	1	2	0	2	3	3	20.2	20.2	20.2	70.157	639	639;639;271;187	0	17.206	0.60951	0.84075	6.5907	16	9	Leave out requantified
A0A024R0E2;O75534;Q9GZV0;A0A024R0K2;Q96L66;E9PLT0;Q9UG93;Q8WU01;E9PLD4;Q9UG12;E9PNG3;E9PJK7;E9PKN4	A0A024R0E2;O75534;Q9GZV0;A0A024R0K2;Q96L66;E9PLT0	28;28;27;27;25;22;12;6;4;4;3;1;1	28;28;27;27;25;22;12;6;4;4;3;1;1	28;28;27;27;25;22;12;6;4;4;3;1;1	Cold shock domain-containing protein E1	CSDE1;UNR	tr|A0A024R0E2|A0A024R0E2_HUMAN Cold shock domain containing E1, RNA-binding, isoform CRA_a OS=Homo sapiens GN=CSDE1 PE=4 SV=1;sp|O75534|CSDE1_HUMAN Cold shock domain-containing protein E1 OS=Homo sapiens GN=CSDE1 PE=1 SV=2;tr|Q9GZV0|Q9GZV0_HUMAN cDNA FLJ12	13	28	28	28	23	19	14	16	20	14	17	20	23	19	14	16	20	14	17	20	23	19	14	16	20	14	17	20	36.8	36.8	36.8	88.884	798	798;798;767;767;708;668;369;272;94;171;136;36;46	0	119.41	0.78653	1.0359	33.088	168	33	Leave out requantified
A0A024R0E3;Q8TAA9	A0A024R0E3;Q8TAA9	2;2	2;2	2;2	Vang-like protein 1	VANGL1	tr|A0A024R0E3|A0A024R0E3_HUMAN Vang-like protein OS=Homo sapiens GN=VANGL1 PE=3 SV=1;sp|Q8TAA9|VANG1_HUMAN Vang-like protein 1 OS=Homo sapiens GN=VANGL1 PE=1 SV=1	2	2	2	2	1	0	0	0	0	0	2	1	1	0	0	0	0	0	2	1	1	0	0	0	0	0	2	1	5.7	5.7	5.7	59.974	524	524;524	0.00025694	1.5634	0.86122	1.351	60.79	4	1	Median
A0A024R0E5;P52907;A8K0T9	A0A024R0E5;P52907;A8K0T9	16;16;15	16;16;15	13;13;12	F-actin-capping protein subunit alpha-1	CAPZA1	tr|A0A024R0E5|A0A024R0E5_HUMAN Capping protein (Actin filament) muscle Z-line, alpha 1, isoform CRA_a OS=Homo sapiens GN=CAPZA1 PE=3 SV=1;sp|P52907|CAZA1_HUMAN F-actin-capping protein subunit alpha-1 OS=Homo sapiens GN=CAPZA1 PE=1 SV=3;tr|A8K0T9|A8K0T9_HUM	3	16	16	13	14	12	12	13	11	8	12	13	14	12	12	13	11	8	12	13	12	10	9	10	9	7	10	11	76.6	76.6	64.7	32.922	286	286;286;286	0	323.31	0.74113	0.92012	15.13	170	43	Leave out requantified
A0A024R0H2;O15235	A0A024R0H2;O15235	3;3	3;3	3;3	28S ribosomal protein S12, mitochondrial	MRPS12	tr|A0A024R0H2|A0A024R0H2_HUMAN Mitochondrial ribosomal protein S12, isoform CRA_a OS=Homo sapiens GN=MRPS12 PE=4 SV=1;sp|O15235|RT12_HUMAN 28S ribosomal protein S12, mitochondrial OS=Homo sapiens GN=MRPS12 PE=1 SV=1	2	3	3	3	1	0	3	3	1	2	0	0	1	0	3	3	1	2	0	0	1	0	3	3	1	2	0	0	21	21	21	15.173	138	138;138	0.0032075	1.0857	0.95062	0.9522	8.0647	10	0	Leave out requantified
A0A024R0H6;Q8N7H5;B4DGJ5	A0A024R0H6;Q8N7H5;B4DGJ5	4;4;2	4;4;2	4;4;2	RNA polymerase II-associated factor 1 homolog	PAF1	tr|A0A024R0H6|A0A024R0H6_HUMAN Paf1, RNA polymerase II associated factor, homolog (S. cerevisiae), isoform CRA_a OS=Homo sapiens GN=PAF1 PE=4 SV=1;sp|Q8N7H5|PAF1_HUMAN RNA polymerase II-associated factor 1 homolog OS=Homo sapiens GN=PAF1 PE=1 SV=2;tr|B4DGJ	3	4	4	4	2	0	3	3	0	0	0	1	2	0	3	3	0	0	0	1	2	0	3	3	0	0	0	1	9	9	9	59.975	531	531;531;288	0	3.1324	0.91432	1.0331	38.788	9	3	Leave out requantified
A0A024R0H7;Q9BQA1;H0Y711;B4DJP0	A0A024R0H7;Q9BQA1;H0Y711	6;6;4;2	6;6;4;2	6;6;4;2	Methylosome protein 50	WDR77	tr|A0A024R0H7|A0A024R0H7_HUMAN Testis tissue sperm-binding protein Li 44a OS=Homo sapiens GN=WDR77 PE=2 SV=1;sp|Q9BQA1|MEP50_HUMAN Methylosome protein 50 OS=Homo sapiens GN=WDR77 PE=1 SV=1;tr|H0Y711|H0Y711_HUMAN Methylosome protein 50 (Fragment) OS=Homo sa	4	6	6	6	4	4	2	2	3	1	3	4	4	4	2	2	3	1	3	4	4	4	2	2	3	1	3	4	24.3	24.3	24.3	36.724	342	342;342;291;112	0	31.278	0.86469	1.0826	56.091	22	4	Leave out requantified
A0A024R0K8;A0A024R0J7;P61018;M0R0X1	A0A024R0K8;A0A024R0J7;P61018;M0R0X1	6;6;6;5	6;6;6;5	4;4;4;4	Ras-related protein Rab-4B	RAB4B	tr|A0A024R0K8|A0A024R0K8_HUMAN HCG1995540, isoform CRA_c OS=Homo sapiens GN=hCG_1995540 PE=4 SV=1;tr|A0A024R0J7|A0A024R0J7_HUMAN HCG1995540, isoform CRA_a OS=Homo sapiens GN=hCG_1995540 PE=4 SV=1;sp|P61018|RAB4B_HUMAN Ras-related protein Rab-4B OS=Homo sap	4	6	6	4	4	3	2	2	2	1	4	4	4	3	2	2	2	1	4	4	3	1	1	1	1	1	2	2	37.1	37.1	25.4	23.586	213	213;248;213;192	0	4.4652	0.6978	0.99228	18.155	24	10	Leave out requantified
A0A024R0L6;Q15102;M0R389;M0QXS6;M0R323;M0QZT2;M0R1K3	A0A024R0L6;Q15102;M0R389	4;4;3;1;1;1;1	4;4;3;1;1;1;1	4;4;3;1;1;1;1	Platelet-activating factor acetylhydrolase IB subunit gamma	PAFAH1B3	tr|A0A024R0L6|A0A024R0L6_HUMAN Platelet-activating factor acetylhydrolase, isoform Ib, gamma subunit 29kDa, isoform CRA_a OS=Homo sapiens GN=PAFAH1B3 PE=4 SV=1;sp|Q15102|PA1B3_HUMAN Platelet-activating factor acetylhydrolase IB subunit gamma OS=Homo sapien	7	4	4	4	4	4	3	4	2	1	4	4	4	4	3	4	2	1	4	4	4	4	3	4	2	1	4	4	24.2	24.2	24.2	25.734	231	231;231;164;95;96;139;202	0	68.647	0.53432	0.64221	83.33	25	10	Leave out requantified
A0A024R0P8;P01137;Q7Z488;Q49IL8;Q49IK8;B2C8Z3;M0R2S0;A0A078BFK3;A0A078BCJ0;A0A078BCH8;A0A078BC11;A0A078BBI5	A0A024R0P8;P01137	3;3;1;1;1;1;1;1;1;1;1;1	3;3;1;1;1;1;1;1;1;1;1;1	3;3;1;1;1;1;1;1;1;1;1;1	Transforming growth factor beta-1;Latency-associated peptide	TGFB1	tr|A0A024R0P8|A0A024R0P8_HUMAN Transforming growth factor, beta 1 (Camurati-Engelmann disease), isoform CRA_a OS=Homo sapiens GN=TGFB1 PE=3 SV=1;sp|P01137|TGFB1_HUMAN Transforming growth factor beta-1 OS=Homo sapiens GN=TGFB1 PE=1 SV=2	12	3	3	3	1	2	0	0	0	0	1	1	1	2	0	0	0	0	1	1	1	2	0	0	0	0	1	1	10.8	10.8	10.8	44.341	390	390;390;118;118;118;118;120;143;143;143;143;143	0	10.785	0.65039	0.8026	26.127	5	4	Median
A0A024R0Q4;Q8IV08;B4DEL6;M0R1F7;M0R3G9;M0R2W7;E2QRG1	A0A024R0Q4;Q8IV08;B4DEL6	12;12;9;4;2;2;1	12;12;9;4;2;2;1	12;12;9;4;2;2;1	Phospholipase D3	PLD3	tr|A0A024R0Q4|A0A024R0Q4_HUMAN Phospholipase D family, member 3, isoform CRA_b OS=Homo sapiens GN=PLD3 PE=4 SV=1;sp|Q8IV08|PLD3_HUMAN Phospholipase D3 OS=Homo sapiens GN=PLD3 PE=1 SV=1;tr|B4DEL6|B4DEL6_HUMAN cDNA FLJ59669, highly similar to Homo sapiens ph	7	12	12	12	10	9	10	10	10	9	8	10	10	9	10	10	10	9	8	10	10	9	10	10	10	9	8	10	26.7	26.7	26.7	54.705	490	490;490;402;213;71;111;177	0	145.76	0.73516	0.94858	15.669	178	46	Leave out requantified
A0A024R0R1;M0QZR4;Q92888;Q8NF33;Q49AN3;M0QYC1;M0QZH8;M0QYS3;M0R3H5;M0R2C7	A0A024R0R1;M0QZR4;Q92888;Q8NF33	7;7;7;4;3;3;2;2;1;1	7;7;7;4;3;3;2;2;1;1	7;7;7;4;3;3;2;2;1;1	Rho guanine nucleotide exchange factor 1	ARHGEF1;FLJ00369	tr|A0A024R0R1|A0A024R0R1_HUMAN Rho guanine nucleotide exchange factor (GEF) 1, isoform CRA_e OS=Homo sapiens GN=ARHGEF1 PE=4 SV=1;tr|M0QZR4|M0QZR4_HUMAN Rho guanine nucleotide exchange factor 1 OS=Homo sapiens GN=ARHGEF1 PE=1 SV=1;sp|Q92888|ARHG1_HUMAN Rho	10	7	7	7	2	3	0	1	0	3	2	0	2	3	0	1	0	3	2	0	2	3	0	1	0	3	2	0	9.8	9.8	9.8	102.43	912	912;968;912;700;277;702;275;307;88;291	0	6.5593	0.59899	0.88446	19.606	12	4	Leave out requantified
A0A024R0R4;Q9UBE0;B3KNJ4;M0QZS6;M0QX65;B4DY66;M0R375;M0R054;M0QYM8;M0R286	A0A024R0R4;Q9UBE0;B3KNJ4;M0QZS6;M0QX65	11;11;10;8;6;5;4;4;2;1	11;11;10;8;6;5;4;4;2;1	11;11;10;8;6;5;4;4;2;1	SUMO-activating enzyme subunit 1;SUMO-activating enzyme subunit 1, N-terminally processed	SAE1	tr|A0A024R0R4|A0A024R0R4_HUMAN SUMO-1 activating enzyme subunit 1, isoform CRA_b OS=Homo sapiens GN=SAE1 PE=4 SV=1;sp|Q9UBE0|SAE1_HUMAN SUMO-activating enzyme subunit 1 OS=Homo sapiens GN=SAE1 PE=1 SV=1;tr|B3KNJ4|B3KNJ4_HUMAN SUMO-1 activating enzyme subun	10	11	11	11	11	10	5	6	5	5	9	10	11	10	5	6	5	5	9	10	11	10	5	6	5	5	9	10	32.4	32.4	32.4	38.449	346	346;346;299;265;205;172;50;157;133;98	0	85.132	0.66562	0.95175	16.54	97	28	Leave out requantified
A0A024R0R9;P54920;M0R0Y2;M0R2M1;M0R058;M0R0I4;M0R213;A0A024R0V6;M0R027;B4DGP9;M0QZM9;M0QZN5;M0R031	A0A024R0R9;P54920;M0R0Y2;M0R2M1	16;16;13;12;7;6;5;5;4;3;1;1;1	16;16;13;12;7;6;5;5;4;3;1;1;1	13;13;10;10;5;6;4;3;2;0;1;1;1	Alpha-soluble NSF attachment protein	NAPA	tr|A0A024R0R9|A0A024R0R9_HUMAN N-ethylmaleimide-sensitive factor attachment protein, alpha, isoform CRA_c OS=Homo sapiens GN=NAPA PE=4 SV=1;sp|P54920|SNAA_HUMAN Alpha-soluble NSF attachment protein OS=Homo sapiens GN=NAPA PE=1 SV=3;tr|M0R0Y2|M0R0Y2_HUMAN A	13	16	16	13	13	11	13	13	12	8	11	12	13	11	13	13	12	8	11	12	10	10	11	11	10	7	10	10	62.4	62.4	50.8	33.232	295	295;295;256;268;137;139;83;118;102;255;35;60;74	0	200.34	0.84663	0.99779	11.84	120	21	Leave out requantified
A0A024R0S6;Q9NZN4;B4DLA1;B3KUH4;Q8NCJ3;B7ZAY3;B4DU62;B4DE23	A0A024R0S6;Q9NZN4;B4DLA1;B3KUH4;Q8NCJ3	36;36;29;25;25;13;12;4	36;36;29;25;25;13;12;4	32;32;25;22;22;13;12;4	EH domain-containing protein 2	EHD2	tr|A0A024R0S6|A0A024R0S6_HUMAN EH-domain containing 2, isoform CRA_a OS=Homo sapiens GN=EHD2 PE=3 SV=1;sp|Q9NZN4|EHD2_HUMAN EH domain-containing protein 2 OS=Homo sapiens GN=EHD2 PE=1 SV=2;tr|B4DLA1|B4DLA1_HUMAN cDNA FLJ53453, highly similar to EH-domain-c	8	36	36	32	31	33	28	22	28	22	20	32	31	33	28	22	28	22	20	32	27	29	24	19	24	18	17	28	70.2	70.2	65	61.161	543	543;543;533;342;413;226;185;171	0	323.31	0.74239	1.0915	14.628	523	110	Leave out requantified
A0A024R0Y5;P08237;A0A0S2Z4A1;B4E162;Q96I60;A0A0S2Z4I1;Q7KYX9;A0A0S2Z4A8;F8VP00;Q7Z683;P78457;F8W1J8;F8VSF7;F8VW30;F8VSL1;F8VUB8;F8VYK8;F8VTQ3;F8VZI0;F8VX13;F8VNX2;F8VZQ1;F8VVE3;H0YHB8	A0A024R0Y5;P08237;A0A0S2Z4A1;B4E162;Q96I60;A0A0S2Z4I1;Q7KYX9;A0A0S2Z4A8	21;21;20;19;19;19;14;11;5;4;2;2;2;2;2;2;2;2;2;2;2;2;2;1	17;17;16;15;17;17;13;10;5;3;2;2;2;2;2;2;2;2;2;2;2;2;2;1	17;17;16;15;17;17;13;10;5;3;2;2;2;2;2;2;2;2;2;2;2;2;2;1	ATP-dependent 6-phosphofructokinase;ATP-dependent 6-phosphofructokinase, muscle type	PFKM	tr|A0A024R0Y5|A0A024R0Y5_HUMAN ATP-dependent 6-phosphofructokinase OS=Homo sapiens GN=PFKM PE=2 SV=1;sp|P08237|PFKAM_HUMAN ATP-dependent 6-phosphofructokinase, muscle type OS=Homo sapiens GN=PFKM PE=1 SV=2;tr|A0A0S2Z4A1|A0A0S2Z4A1_HUMAN Phosphofructokinase	24	21	17	17	14	11	9	11	15	10	13	9	12	8	7	9	12	7	11	7	12	8	7	9	12	7	11	7	31	26.4	26.4	85.182	780	780;780;725;607;747;749;465;395;176;110;48;84;102;116;139;141;149;149;152;156;157;161;165;41	0	55.482	0.62178	0.83145	49.027	72	30	Leave out requantified
A0A024R101;Q86XZ4;F8VS10	A0A024R101;Q86XZ4;F8VS10	2;2;1	2;2;1	2;2;1	Spermatogenesis-associated serine-rich protein 2	SPATS2	tr|A0A024R101|A0A024R101_HUMAN Spermatogenesis associated, serine-rich 2, isoform CRA_a OS=Homo sapiens GN=SPATS2 PE=4 SV=1;sp|Q86XZ4|SPAS2_HUMAN Spermatogenesis-associated serine-rich protein 2 OS=Homo sapiens GN=SPATS2 PE=1 SV=1;tr|F8VS10|F8VS10_HUMAN Sp	3	2	2	2	1	1	2	1	2	1	1	1	1	1	2	1	2	1	1	1	1	1	2	1	2	1	1	1	5.5	5.5	5.5	59.544	545	545;545;295	0	3.714	0.7246	0.77126	56.323	10	8	Median
A0A024R120;Q12800;F8VX55;F8VWL0;C9JWL3;Q5JV87;Q9NZI6	A0A024R120;Q12800;F8VX55;F8VWL0	6;6;5;4;1;1;1	6;6;5;4;1;1;1	5;5;4;4;0;1;1	Alpha-globin transcription factor CP2	TFCP2	tr|A0A024R120|A0A024R120_HUMAN Transcription factor CP2, isoform CRA_a OS=Homo sapiens GN=TFCP2 PE=4 SV=1;sp|Q12800|TFCP2_HUMAN Alpha-globin transcription factor CP2 OS=Homo sapiens GN=TFCP2 PE=1 SV=2;tr|F8VX55|F8VX55_HUMAN Alpha-globin transcription facto	7	6	6	5	3	2	2	3	2	1	2	2	3	2	2	3	2	1	2	2	2	1	2	3	2	1	1	1	18.1	18.1	14.5	57.255	502	502;502;424;381;148;263;479	0	3.7471	0.80409	0.7985	60.775	21	11	Leave out requantified
A0A024R151;Q8WWI5	A0A024R151;Q8WWI5	2;2	2;2	2;2	Choline transporter-like protein 1	SLC44A1	tr|A0A024R151|A0A024R151_HUMAN Solute carrier family 44, member 1, isoform CRA_a OS=Homo sapiens GN=SLC44A1 PE=3 SV=1;sp|Q8WWI5|CTL1_HUMAN Choline transporter-like protein 1 OS=Homo sapiens GN=SLC44A1 PE=1 SV=1	2	2	2	2	1	0	0	0	1	0	0	1	1	0	0	0	1	0	0	1	1	0	0	0	1	0	0	1	3.2	3.2	3.2	73.301	657	657;657	0.0012604	1.3531	0.94016	1.4086	66.773	2	2	Median
A0A024R152;A0A024R167;Q9Y2D5;C9JVY5;B1ALY0;C9JZH4;C9JA33;Q8IXS6	A0A024R152;A0A024R167;Q9Y2D5;C9JVY5	23;19;19;16;4;2;2;2	23;19;19;16;4;2;2;2	4;0;0;0;4;2;2;2	A-kinase anchor protein 2	hCG_28765;AKAP2	tr|A0A024R152|A0A024R152_HUMAN HCG28765, isoform CRA_b OS=Homo sapiens GN=hCG_28765 PE=4 SV=1;tr|A0A024R167|A0A024R167_HUMAN HCG28765, isoform CRA_a OS=Homo sapiens GN=hCG_28765 PE=4 SV=1;sp|Q9Y2D5|AKAP2_HUMAN A-kinase anchor protein 2 OS=Homo sapiens GN=A	8	23	23	4	15	15	11	10	9	7	13	11	15	15	11	10	9	7	13	11	1	2	1	1	0	0	0	0	24.3	24.3	4.5	147.23	1337	1337;923;859;778;433;180;377;379	0	131.79	0.84349	1.2005	71.36	175	72	Leave out requantified
A0A024R157;Q16739	A0A024R157;Q16739	2;2	2;2	2;2	Ceramide glucosyltransferase	UGCG	tr|A0A024R157|A0A024R157_HUMAN UDP-glucose ceramide glucosyltransferase, isoform CRA_a OS=Homo sapiens GN=UGCG PE=4 SV=1;sp|Q16739|CEGT_HUMAN Ceramide glucosyltransferase OS=Homo sapiens GN=UGCG PE=1 SV=1	2	2	2	2	2	1	0	0	1	0	2	1	2	1	0	0	1	0	2	1	2	1	0	0	1	0	2	1	7.9	7.9	7.9	44.853	394	394;394	0.00025753	1.6009	1.3941	1.961	38.699	7	4	Median
A0A024R163;O95758;X6R242	A0A024R163;O95758;X6R242	4;4;2	2;2;1	2;2;1	Polypyrimidine tract-binding protein 3	ROD1;PTBP3	tr|A0A024R163|A0A024R163_HUMAN ROD1 regulator of differentiation 1 (S. pombe), isoform CRA_b OS=Homo sapiens GN=ROD1 PE=4 SV=1;sp|O95758|PTBP3_HUMAN Polypyrimidine tract-binding protein 3 OS=Homo sapiens GN=PTBP3 PE=1 SV=2;tr|X6R242|X6R242_HUMAN Polypyrimi	3	4	2	2	2	3	4	2	3	2	2	2	0	1	2	0	1	0	0	0	0	1	2	0	1	0	0	0	9.1	5.8	5.8	59.689	552	552;552;182	0	3.0386	0.69099	0.6278	20.616	5	1	Leave out requantified
A0A024R169;Q9NXF1;B4DQR0;B7Z9D5;A0A0A0MSR3;B4E149	A0A024R169;Q9NXF1;B4DQR0	9;9;7;4;3;1	9;9;7;4;3;1	9;9;7;4;3;1	Testis-expressed sequence 10 protein	TEX10	tr|A0A024R169|A0A024R169_HUMAN Testis expressed sequence 10, isoform CRA_a OS=Homo sapiens GN=TEX10 PE=4 SV=1;sp|Q9NXF1|TEX10_HUMAN Testis-expressed sequence 10 protein OS=Homo sapiens GN=TEX10 PE=1 SV=2;tr|B4DQR0|B4DQR0_HUMAN cDNA FLJ54377 OS=Homo sapiens	6	9	9	9	5	4	2	1	2	3	4	7	5	4	2	1	2	3	4	7	5	4	2	1	2	3	4	7	12.5	12.5	12.5	105.67	929	929;929;797;433;171;150	0	53.583	0.81081	0.98119	8.7622	31	5	Leave out requantified
A0A024R172;Q14914;F2Z3J9;Q5JVP2;F6XGT7	A0A024R172;Q14914	9;9;3;3;2	9;9;3;3;2	9;9;3;3;2	Prostaglandin reductase 1	LTB4DH;PTGR1	tr|A0A024R172|A0A024R172_HUMAN Leukotriene B4 12-hydroxydehydrogenase, isoform CRA_a OS=Homo sapiens GN=LTB4DH PE=4 SV=1;sp|Q14914|PTGR1_HUMAN Prostaglandin reductase 1 OS=Homo sapiens GN=PTGR1 PE=1 SV=2	5	9	9	9	6	6	6	4	6	6	6	4	6	6	6	4	6	6	6	4	6	6	6	4	6	6	6	4	36.2	36.2	36.2	35.885	329	329;329;118;119;73	0	69.057	1.3062	1.9139	67.429	66	23	Leave out requantified
A0A024R179;Q09161	A0A024R179;Q09161	9;9	9;9	8;8	Nuclear cap-binding protein subunit 1	NCBP1	tr|A0A024R179|A0A024R179_HUMAN Nuclear cap binding protein subunit 1, 80kDa, isoform CRA_a OS=Homo sapiens GN=NCBP1 PE=4 SV=1;sp|Q09161|NCBP1_HUMAN Nuclear cap-binding protein subunit 1 OS=Homo sapiens GN=NCBP1 PE=1 SV=1	2	9	9	8	7	6	6	5	7	4	5	6	7	6	6	5	7	4	5	6	6	6	6	5	7	4	4	5	13.7	13.7	12.3	91.838	790	790;790	0	31.391	0.73946	0.99483	30.95	50	14	Leave out requantified
A0A024R184;Q9H553;B3KNL8;A0A0A0MTE0	A0A024R184;Q9H553;B3KNL8	9;9;6;2	9;9;6;2	9;9;6;2	Alpha-1,3/1,6-mannosyltransferase ALG2	ALG2	tr|A0A024R184|A0A024R184_HUMAN Asparagine-linked glycosylation 2 homolog (Yeast, alpha-1,3-mannosyltransferase), isoform CRA_a OS=Homo sapiens GN=ALG2 PE=4 SV=1;sp|Q9H553|ALG2_HUMAN Alpha-1,3/1,6-mannosyltransferase ALG2 OS=Homo sapiens GN=ALG2 PE=1 SV=1;t	4	9	9	9	4	7	4	5	4	3	5	3	4	7	4	5	4	3	5	3	4	7	4	5	4	3	5	3	22.1	22.1	22.1	47.091	416	416;416;248;138	0	35.377	0.72829	0.90203	18.763	42	9	Leave out requantified
A0A024R1A3;P22314;B4DDE4;B4DL67;Q5JRR6;B3KUJ2;Q5JRR9;Q5JRS0;Q5JRS2;Q5JRS1;Q5JRS3;Q712V1;Q8WY81	A0A024R1A3;P22314;B4DDE4;B4DL67	38;38;24;23;16;16;7;7;6;5;5;2;2	38;38;24;23;16;16;7;7;6;5;5;2;2	38;38;24;23;16;16;7;7;6;5;5;2;2	Ubiquitin-like modifier-activating enzyme 1	UBE1;UBA1	tr|A0A024R1A3|A0A024R1A3_HUMAN Testicular secretory protein Li 63 OS=Homo sapiens GN=UBE1 PE=2 SV=1;sp|P22314|UBA1_HUMAN Ubiquitin-like modifier-activating enzyme 1 OS=Homo sapiens GN=UBA1 PE=1 SV=3;tr|B4DDE4|B4DDE4_HUMAN cDNA FLJ54582, highly similar to U	13	38	38	38	30	30	29	30	28	25	30	33	30	30	29	30	28	25	30	33	30	30	29	30	28	25	30	33	42.5	42.5	42.5	117.85	1058	1058;1058;570;603;506;506;270;284;234;173;195;38;135	0	323.31	0.8373	1.1473	35.882	611	119	Leave out requantified
A0A024R1D6;Q13769;F8WCP5;H7C441;C9JXG5;H7C072;C9JXU6;F5GZF3;C9JCL9	A0A024R1D6;Q13769;F8WCP5	5;5;3;2;2;2;1;1;1	5;5;3;2;2;2;1;1;1	5;5;3;2;2;2;1;1;1	THO complex subunit 5 homolog	hCG_2011153;THOC5	tr|A0A024R1D6|A0A024R1D6_HUMAN HCG2011153, isoform CRA_b OS=Homo sapiens GN=hCG_2011153 PE=4 SV=1;sp|Q13769|THOC5_HUMAN THO complex subunit 5 homolog OS=Homo sapiens GN=THOC5 PE=1 SV=2;tr|F8WCP5|F8WCP5_HUMAN THO complex subunit 5 homolog OS=Homo sapiens GN	9	5	5	5	0	2	1	1	3	2	0	1	0	2	1	1	3	2	0	1	0	2	1	1	3	2	0	1	8.8	8.8	8.8	78.507	683	683;683;343;176;223;262;93;127;161	0.0029784	1.1515	1.0636	1.2058	2.3885	8	3	Leave out requantified
A0A024R1E1;A0A024R1F9;Q9H1I8;Q659F6;Q53H58;Q53G98;H7C3Y4;B1AH59	A0A024R1E1;A0A024R1F9;Q9H1I8;Q659F6;Q53H58;Q53G98	3;3;3;2;2;2;1;1	3;3;3;2;2;2;1;1	3;3;3;2;2;2;1;1	Activating signal cointegrator 1 complex subunit 2	ASCC2;DKFZp586O0223	tr|A0A024R1E1|A0A024R1E1_HUMAN Activating signal cointegrator 1 complex subunit 2, isoform CRA_a OS=Homo sapiens GN=ASCC2 PE=4 SV=1;tr|A0A024R1F9|A0A024R1F9_HUMAN Activating signal cointegrator 1 complex subunit 2, isoform CRA_c OS=Homo sapiens GN=ASCC2 PE	8	3	3	3	1	1	2	2	2	1	1	2	1	1	2	2	2	1	1	2	1	1	2	2	2	1	1	2	5	5	5	73.197	643	643;757;757;369;481;481;87;240	0.0054632	0.69296	0.84935	1.4121	37.488	13	0	Leave out requantified
A0A024R1I3;Q96GD0	A0A024R1I3;Q96GD0	4;4	4;4	4;4	Pyridoxal phosphate phosphatase	PDXP	tr|A0A024R1I3|A0A024R1I3_HUMAN Pyridoxal (Pyridoxine, vitamin B6) phosphatase, isoform CRA_a OS=Homo sapiens GN=PDXP PE=2 SV=1;sp|Q96GD0|PLPP_HUMAN Pyridoxal phosphate phosphatase OS=Homo sapiens GN=PDXP PE=1 SV=2	2	4	4	4	1	2	1	2	1	3	0	1	1	2	1	2	1	3	0	1	1	2	1	2	1	3	0	1	18.6	18.6	18.6	31.698	296	296;296	0	5.1659	1.1793	1.6919	95.667	9	3	Leave out requantified
A0A024R1J3;Q00587	A0A024R1J3;Q00587	2;2	2;2	2;2	Cdc42 effector protein 1	CDC42EP1	tr|A0A024R1J3|A0A024R1J3_HUMAN CDC42 effector protein (Rho GTPase binding) 1, isoform CRA_a OS=Homo sapiens GN=CDC42EP1 PE=4 SV=1;sp|Q00587|BORG5_HUMAN Cdc42 effector protein 1 OS=Homo sapiens GN=CDC42EP1 PE=1 SV=1	2	2	2	2	0	0	1	0	1	0	1	0	0	0	1	0	1	0	1	0	0	0	1	0	1	0	1	0	7	7	7	39.686	384	384;391	0	2.2614	0.75989	0.66743	27.779	2	1	Median
A0A024R1K7;Q04917;B2R6N6;A2IDB2;Q9H4N8;F8WEB6;A2IDB1	A0A024R1K7;Q04917;B2R6N6;A2IDB2;Q9H4N8	19;19;14;11;11;4;4	14;14;9;8;9;3;3	14;14;9;8;9;3;3	14-3-3 protein eta	YWHAH	tr|A0A024R1K7|A0A024R1K7_HUMAN Tyrosine 3-monooxygenase/tryptophan 5-monooxygenase activation protein, eta polypeptide, isoform CRA_b OS=Homo sapiens GN=YWHAH PE=3 SV=1;sp|Q04917|1433F_HUMAN 14-3-3 protein eta OS=Homo sapiens GN=YWHAH PE=1 SV=4;tr|B2R6N6|B	7	19	14	14	17	13	13	15	13	14	15	13	13	10	9	10	8	9	11	10	13	10	9	10	8	9	11	10	56.5	47.2	47.2	28.218	246	246;246;246;162;176;39;72	0	323.31	0.85601	0.96816	27.888	106	12	Leave out requantified
A0A024R1K8;Q15459;B4E091;H7C1L2;F8WC79;F8WB66	A0A024R1K8;Q15459;B4E091	27;27;21;3;1;1	27;27;21;3;1;1	27;27;21;3;1;1	Splicing factor 3A subunit 1	SF3A1	tr|A0A024R1K8|A0A024R1K8_HUMAN Splicing factor 3a, subunit 1, 120kDa, isoform CRA_a OS=Homo sapiens GN=SF3A1 PE=4 SV=1;sp|Q15459|SF3A1_HUMAN Splicing factor 3A subunit 1 OS=Homo sapiens GN=SF3A1 PE=1 SV=1;tr|B4E091|B4E091_HUMAN cDNA FLJ55438, highly simila	6	27	27	27	17	19	15	17	19	14	15	17	17	19	15	17	19	14	15	17	17	19	15	17	19	14	15	17	37.7	37.7	37.7	88.885	793	793;793;690;259;38;63	0	323.31	0.7613	0.94837	18.683	197	33	Leave out requantified
A0A024R1M8;J3KQL8;B4E1T5;Q9BQE5	A0A024R1M8;J3KQL8;B4E1T5;Q9BQE5	4;4;4;4	4;4;4;4	4;4;4;4	Apolipoprotein L2	APOL2	tr|A0A024R1M8|A0A024R1M8_HUMAN Apolipoprotein L, 2, isoform CRA_a OS=Homo sapiens GN=APOL2 PE=4 SV=1;tr|J3KQL8|J3KQL8_HUMAN Apolipoprotein L2 OS=Homo sapiens GN=APOL2 PE=1 SV=2;tr|B4E1T5|B4E1T5_HUMAN cDNA FLJ55764, highly similar to Apolipoprotein-L2 OS=Ho	4	4	4	4	4	4	3	4	4	4	4	3	4	4	3	4	4	4	4	3	4	4	3	4	4	4	4	3	13.1	13.1	13.1	37.078	337	337;449;449;337	0	16.557	0.82772	1.089	24.559	28	9	Leave out requantified
A0A024R1N1;P35579;Q86XU5;B4E3S1;Q6ZNL4;Q5BKV1;Q99529;B1AH99;Q2PS10;A0A0C4DFM8;Q9UMJ0;B4E177;A1L2Z2;A8CLL2;B4DFX9;B4DRV3;B4E0I9;REV__B4DQZ7;REV__S4R3H4;REV__E7EQT4;REV__Q9UKV3;A5YM51;V9HWC1;Q9Y623;P12882	A0A024R1N1;P35579;Q86XU5	195;195;130;73;50;22;16;13;4;4;3;2;2;1;1;1;1;1;1;1;1;1;1;1;1	195;195;130;73;50;22;16;13;4;4;3;2;2;1;1;1;1;1;1;1;1;1;1;1;1	18;18;18;18;0;6;0;0;0;0;3;0;0;0;0;0;0;0;0;0;0;0;0;0;0	Myosin-9	MYH9	tr|A0A024R1N1|A0A024R1N1_HUMAN Myosin, heavy polypeptide 9, non-muscle, isoform CRA_a OS=Homo sapiens GN=MYH9 PE=3 SV=1;sp|P35579|MYH9_HUMAN Myosin-9 OS=Homo sapiens GN=MYH9 PE=1 SV=4;tr|Q86XU5|Q86XU5_HUMAN MYH9 protein (Fragment) OS=Homo sapiens GN=MYH9 P	25	195	195	18	172	164	139	163	178	157	157	172	172	164	139	163	178	157	157	172	16	16	13	16	17	16	15	14	71.3	71.3	8.6	226.53	1960	1960;1960;1374;964;563;218;208;103;71;508;37;638;638;38;666;839;884;1096;1283;1301;1341;1934;1939;1939;1939	0	323.31	0.78103	1.0078	19.335	8191	1203	Leave out requantified
A0A024R1N4;P12956;B1AHC9;B2RDN9;B4DE32;B4E356;Q6IC76	A0A024R1N4;P12956;B1AHC9;B2RDN9;B4DE32;B4E356	37;37;34;34;32;26;16	37;37;34;34;32;26;16	37;37;34;34;32;26;16	X-ray repair cross-complementing protein 6	XRCC6	tr|A0A024R1N4|A0A024R1N4_HUMAN X-ray repair complementing defective repair in Chinese hamster cells 6 (Ku autoantigen, 70kDa), isoform CRA_a OS=Homo sapiens GN=XRCC6 PE=4 SV=1;sp|P12956|XRCC6_HUMAN X-ray repair cross-complementing protein 6 OS=Homo sapiens	7	37	37	37	23	28	24	26	25	21	23	30	23	28	24	26	25	21	23	30	23	28	24	26	25	21	23	30	59.6	59.6	59.6	69.842	609	609;609;559;609;559;476;227	0	323.31	0.81566	0.98852	15.015	407	86	Leave out requantified
A0A024R1P2;P15153;B1AH77;B1AH80;B1AH78	A0A024R1P2;P15153;B1AH77;B1AH80;B1AH78	8;8;7;7;6	3;3;3;3;2	3;3;3;3;2	Ras-related C3 botulinum toxin substrate 2	RAC2	tr|A0A024R1P2|A0A024R1P2_HUMAN Ras-related C3 botulinum toxin substrate 2 (Rho family, small GTP binding protein Rac2), isoform CRA_a OS=Homo sapiens GN=RAC2 PE=4 SV=1;sp|P15153|RAC2_HUMAN Ras-related C3 botulinum toxin substrate 2 OS=Homo sapiens GN=RAC2	5	8	3	3	7	6	5	4	5	5	7	5	2	2	1	0	1	1	3	1	2	2	1	0	1	1	3	1	49.5	19.3	19.3	21.429	192	192;192;148;185;166	0	2.2688	0.52764	0.75416	30.628	11	2	Leave out requantified
A0A024R1P7;B4E2A6;Q9UH99;B4DIU6;A8K129;Q6NT72;A0A024R1S6;B0QY60;B0QY64;B0QY68;B0QY66;H0Y686;B0QY67;B0QY63	A0A024R1P7;B4E2A6;Q9UH99;B4DIU6;A8K129;Q6NT72	17;17;17;16;16;14;8;4;2;1;1;1;1;1	17;17;17;16;16;14;8;4;2;1;1;1;1;1	17;17;17;16;16;14;8;4;2;1;1;1;1;1	SUN domain-containing protein 2	UNC84B;SUN2	tr|A0A024R1P7|A0A024R1P7_HUMAN Unc-84 homolog B (C. elegans), isoform CRA_b OS=Homo sapiens GN=UNC84B PE=4 SV=1;tr|B4E2A6|B4E2A6_HUMAN cDNA FLJ55508, highly similar to Sad1/unc-84-like protein 2 OS=Homo sapiens PE=2 SV=1;sp|Q9UH99|SUN2_HUMAN SUN domain-con	14	17	17	17	12	12	4	4	7	5	10	13	12	12	4	4	7	5	10	13	12	12	4	4	7	5	10	13	34.2	34.2	34.2	80.31	717	717;752;717;706;717;442;420;198;228;100;110;143;144;224	0	57.265	0.73874	1.023	18.831	110	20	Leave out requantified
A0A024R1Q5;P17050	A0A024R1Q5;P17050	7;7	7;7	7;7	Alpha-N-acetylgalactosaminidase	NAGA	tr|A0A024R1Q5|A0A024R1Q5_HUMAN N-acetylgalactosaminidase, alpha-, isoform CRA_a OS=Homo sapiens GN=NAGA PE=3 SV=1;sp|P17050|NAGAB_HUMAN Alpha-N-acetylgalactosaminidase OS=Homo sapiens GN=NAGA PE=1 SV=2	2	7	7	7	5	6	6	6	4	5	7	6	5	6	6	6	4	5	7	6	5	6	6	6	4	5	7	6	22.6	22.6	22.6	46.564	411	411;411	0	93.854	0.65009	0.85187	17.8	63	26	Leave out requantified
A0A024R1R0;O43731	A0A024R1R0;O43731	2;2	2;2	2;2	ER lumen protein-retaining receptor;ER lumen protein-retaining receptor 3	KDELR3	tr|A0A024R1R0|A0A024R1R0_HUMAN ER lumen protein-retaining receptor OS=Homo sapiens GN=KDELR3 PE=3 SV=1;sp|O43731|ERD23_HUMAN ER lumen protein-retaining receptor 3 OS=Homo sapiens GN=KDELR3 PE=2 SV=1	2	2	2	2	1	1	2	2	2	2	1	1	1	1	2	2	2	2	1	1	1	1	2	2	2	2	1	1	8.9	8.9	8.9	25.027	214	214;214	0	2.5782	0.62941	0.89235	24.346	13	0	Leave out requantified
A0A024R1S5;O00178;B2RDW9;F5H716;B0QY59	A0A024R1S5;O00178;B2RDW9	4;4;3;1;1	4;4;3;1;1	4;4;3;1;1	GTP-binding protein 1	GTPBP1	tr|A0A024R1S5|A0A024R1S5_HUMAN GTP binding protein 1, isoform CRA_c OS=Homo sapiens GN=GTPBP1 PE=4 SV=1;sp|O00178|GTPB1_HUMAN GTP-binding protein 1 OS=Homo sapiens GN=GTPBP1 PE=1 SV=3;tr|B2RDW9|B2RDW9_HUMAN cDNA, FLJ96803, highly similar to Homo sapiens GT	5	4	4	4	2	2	1	2	1	1	1	2	2	2	1	2	1	1	1	2	2	2	1	2	1	1	1	2	8.6	8.6	8.6	71.463	660	660;669;584;152;349	0	4.2736	0.89069	0.97581	60.168	12	4	Leave out requantified
A0A024R1S7;Q969G3;B4DGM3;J3QKS7;J3KT85;J3QKX6;J3QR61;C0IMW8;H7C048;K7EMQ8;J3KS99;J3QL66	A0A024R1S7;Q969G3;B4DGM3;J3QKS7	5;5;4;3;2;2;2;2;2;2;1;1	5;5;4;3;2;2;2;2;2;2;1;1	5;5;4;3;2;2;2;2;2;2;1;1	SWI/SNF-related matrix-associated actin-dependent regulator of chromatin subfamily E member 1	SMARCE1	tr|A0A024R1S7|A0A024R1S7_HUMAN SWI/SNF related, matrix associated, actin dependent regulator of chromatin, subfamily e, member 1, isoform CRA_a OS=Homo sapiens GN=SMARCE1 PE=4 SV=1;sp|Q969G3|SMCE1_HUMAN SWI/SNF-related matrix-associated actin-dependent reg	12	5	5	5	4	3	1	2	1	3	3	4	4	3	1	2	1	3	3	4	4	3	1	2	1	3	3	4	21.4	21.4	21.4	46.649	411	411;411;393;288;101;129;153;153;157;177;55;77	0	73.515	0.73715	0.96243	48.41	22	7	Leave out requantified
A0A024R1S8;Q14847;A8K1D2;C9J9W2;B4DIC4;B4DJI4;F6S2S5;Q9NPR7;K7ESD6;J3KSN1;B7ZB56;Q59FZ8	A0A024R1S8;Q14847;A8K1D2;C9J9W2;B4DIC4;B4DJI4	19;19;17;15;10;10;5;4;3;2;1;1	19;19;17;15;10;10;5;4;3;2;1;1	19;19;17;15;10;10;5;4;3;2;1;1	LIM and SH3 domain protein 1	LASP1	tr|A0A024R1S8|A0A024R1S8_HUMAN LIM and SH3 protein 1, isoform CRA_b OS=Homo sapiens GN=LASP1 PE=4 SV=1;sp|Q14847|LASP1_HUMAN LIM and SH3 domain protein 1 OS=Homo sapiens GN=LASP1 PE=1 SV=2;tr|A8K1D2|A8K1D2_HUMAN cDNA FLJ76601, highly similar to Homo sapien	12	19	19	19	19	17	15	17	15	13	16	14	19	17	15	17	15	13	16	14	19	17	15	17	15	13	16	14	70.1	70.1	70.1	29.717	261	261;261;261;166;125;220;91;144;71;105;230;345	0	323.31	0.75691	1.0467	48.71	373	85	Leave out requantified
A0A024R1T5;P09543;B4DFN6;B4DI06;K7EN66;C9K0L8;K7ERZ0;K7ERC4	A0A024R1T5;P09543;B4DFN6;B4DI06	14;14;10;8;2;2;2;2	14;14;10;8;2;2;2;2	14;14;10;8;2;2;2;2	2,3-cyclic-nucleotide 3-phosphodiesterase	CNP	tr|A0A024R1T5|A0A024R1T5_HUMAN 2,3-cyclic-nucleotide 3-phosphodiesterase OS=Homo sapiens GN=CNP PE=3 SV=1;sp|P09543|CN37_HUMAN 2,3-cyclic-nucleotide 3-phosphodiesterase OS=Homo sapiens GN=CNP PE=1 SV=2;tr|B4DFN6|B4DFN6_HUMAN cDNA FLJ59866, highly sim	8	14	14	14	11	8	8	6	7	8	10	10	11	8	8	6	7	8	10	10	11	8	8	6	7	8	10	10	31.2	31.2	31.2	45.098	401	401;421;186;298;120;144;153;164	0	123.57	0.72669	0.92331	17.55	82	19	Leave out requantified
A0A024R1T9;Q4LE36;P53396;A0A024R1Y2;Q8N9C4;K7ESG8;K7EIE7	A0A024R1T9;Q4LE36;P53396;A0A024R1Y2;Q8N9C4	47;47;47;46;27;5;3	47;47;47;46;27;5;3	47;47;47;46;27;5;3	ATP-citrate synthase	ACLY;ACLY variant protein	tr|A0A024R1T9|A0A024R1T9_HUMAN ATP-citrate synthase OS=Homo sapiens GN=ACLY PE=3 SV=1;tr|Q4LE36|Q4LE36_HUMAN ACLY variant protein (Fragment) OS=Homo sapiens GN=ACLY variant protein PE=2 SV=1;sp|P53396|ACLY_HUMAN ATP-citrate synthase OS=Homo sapiens GN=ACLY	7	47	47	47	27	31	38	33	32	29	24	32	27	31	38	33	32	29	24	32	27	31	38	33	32	29	24	32	51.1	51.1	51.1	120.84	1101	1101;1137;1101;1091;701;109;133	0	323.31	0.84777	0.90756	30.694	413	109	Leave out requantified
A0A024R1U0;P46060;B4DY16;B4E0U0;Q9BSK3;H0Y4Q3;B0QYT5;B0QYT4;B0QYT6;Q8WUS7	A0A024R1U0;P46060;B4DY16;B4E0U0	24;24;16;12;8;6;5;5;2;2	24;24;16;12;8;6;5;5;2;2	24;24;16;12;8;6;5;5;2;2	Ran GTPase-activating protein 1	RANGAP1	tr|A0A024R1U0|A0A024R1U0_HUMAN Ran GTPase activating protein 1, isoform CRA_d OS=Homo sapiens GN=RANGAP1 PE=4 SV=1;sp|P46060|RAGP1_HUMAN Ran GTPase-activating protein 1 OS=Homo sapiens GN=RANGAP1 PE=1 SV=1;tr|B4DY16|B4DY16_HUMAN cDNA FLJ51385, highly simil	10	24	24	24	15	10	14	16	16	12	8	11	15	10	14	16	16	12	8	11	15	10	14	16	16	12	8	11	44.3	44.3	44.3	63.541	587	587;587;532;373;213;253;100;133;37;60	0	107	0.82178	0.93491	45.418	144	65	Leave out requantified
A0A024R1U2;Q7RTV0	A0A024R1U2;Q7RTV0	5;5	5;5	5;5	PHD finger-like domain-containing protein 5A	PHF5A	tr|A0A024R1U2|A0A024R1U2_HUMAN PHD finger protein 5A, isoform CRA_a OS=Homo sapiens GN=PHF5A PE=4 SV=1;sp|Q7RTV0|PHF5A_HUMAN PHD finger-like domain-containing protein 5A OS=Homo sapiens GN=PHF5A PE=1 SV=1	2	5	5	5	5	5	4	5	3	3	4	4	5	5	4	5	3	3	4	4	5	5	4	5	3	3	4	4	48.2	48.2	48.2	12.405	110	110;110	0	35.398	0.8566	1.0573	3.3556	28	1	Leave out requantified
A0A024R1U4;P51148;K7ERI8;K7ERQ8;F8VVK3;K7ENY4;F8VWU4;F8VVZ0;F8VSF8;K7EIP6;F8WCY6;F8WD79;F8VPW9;F8VWZ7	A0A024R1U4;P51148;K7ERI8;K7ERQ8;F8VVK3;K7ENY4	10;10;6;6;5;5;3;3;2;1;1;1;1;1	10;10;6;6;5;5;3;3;2;1;1;1;1;1	7;7;3;3;2;3;1;0;1;1;0;0;0;0	Ras-related protein Rab-5C	RAB5C	tr|A0A024R1U4|A0A024R1U4_HUMAN RAB5C, member RAS oncogene family, isoform CRA_a OS=Homo sapiens GN=RAB5C PE=4 SV=1;sp|P51148|RAB5C_HUMAN Ras-related protein Rab-5C OS=Homo sapiens GN=RAB5C PE=1 SV=2;tr|K7ERI8|K7ERI8_HUMAN Uncharacterized protein OS=Homo sa	14	10	10	7	10	9	7	7	7	7	8	9	10	9	7	7	7	7	8	9	7	6	4	4	4	4	5	6	65.3	65.3	50.5	23.482	216	216;216;161;282;124;150;91;100;74;27;62;65;73;79	0	323.31	0.72837	1.0379	8.1975	162	9	Leave out requantified
A0A024R1U8;P22692	A0A024R1U8;P22692	4;4	4;4	4;4	Insulin-like growth factor-binding protein 4	IGFBP4	tr|A0A024R1U8|A0A024R1U8_HUMAN Insulin-like growth factor binding protein 4, isoform CRA_a OS=Homo sapiens GN=IGFBP4 PE=4 SV=1;sp|P22692|IBP4_HUMAN Insulin-like growth factor-binding protein 4 OS=Homo sapiens GN=IGFBP4 PE=1 SV=2	2	4	4	4	2	4	1	1	0	1	3	1	2	4	1	1	0	1	3	1	2	4	1	1	0	1	3	1	20.9	20.9	20.9	27.934	258	258;258	0	2.8847	0.78966	1.0817	18.109	14	1	Leave out requantified
A0A024R1W3;Q96AY3;Q658U4;B4DJJ5;Q6ZME7;Q8NAG5;H0Y827;K7ESG6;K7ELI6;C9JPC3;K7EM43	A0A024R1W3;Q96AY3;Q658U4;B4DJJ5;Q6ZME7;Q8NAG5;H0Y827	29;29;27;26;22;20;18;6;5;3;2	29;29;27;26;22;20;18;6;5;3;2	28;28;26;25;21;19;18;5;4;2;2	Peptidyl-prolyl cis-trans isomerase FKBP10	FKBP10;DKFZp666D193	tr|A0A024R1W3|A0A024R1W3_HUMAN Peptidylprolyl isomerase OS=Homo sapiens GN=FKBP10 PE=4 SV=1;sp|Q96AY3|FKB10_HUMAN Peptidyl-prolyl cis-trans isomerase FKBP10 OS=Homo sapiens GN=FKBP10 PE=1 SV=1;tr|Q658U4|Q658U4_HUMAN Peptidylprolyl isomerase OS=Homo sapiens	11	29	29	28	28	26	23	24	20	21	22	27	28	26	23	24	20	21	22	27	27	25	22	23	20	20	21	26	48.1	48.1	46.9	64.244	582	582;582;582;510;543;470;386;172;171;81;147	0	323.31	0.66871	0.90329	18.841	722	131	Leave out requantified
A0A024R1W6;Q8N138;J3KTF9;J3QRM9	A0A024R1W6;Q8N138;J3KTF9;J3QRM9	4;4;3;2	4;4;3;2	2;2;1;1	ORM1-like protein 3	ORMDL3	tr|A0A024R1W6|A0A024R1W6_HUMAN ORM1-like 3 (S. cerevisiae), isoform CRA_b OS=Homo sapiens GN=ORMDL3 PE=4 SV=1;sp|Q8N138|ORML3_HUMAN ORM1-like protein 3 OS=Homo sapiens GN=ORMDL3 PE=1 SV=1;tr|J3KTF9|J3KTF9_HUMAN ORM1-like protein 3 (Fragment) OS=Homo sapien	4	4	4	2	3	3	3	3	4	3	2	3	3	3	3	3	4	3	2	3	1	1	1	1	2	1	1	1	26.8	26.8	15	17.494	153	153;153;102;129	0	19.634	0.93179	1.0775	20.642	27	1	Leave out requantified
A0A024R1X3;Q9BRG1;K7EKV4;K7EP45;K7ENE3	A0A024R1X3;Q9BRG1;K7EKV4	4;4;3;1;1	4;4;3;1;1	4;4;3;1;1	Vacuolar protein-sorting-associated protein 25	VPS25	tr|A0A024R1X3|A0A024R1X3_HUMAN Vacuolar protein sorting 25 (Yeast), isoform CRA_a OS=Homo sapiens GN=VPS25 PE=4 SV=1;sp|Q9BRG1|VPS25_HUMAN Vacuolar protein-sorting-associated protein 25 OS=Homo sapiens GN=VPS25 PE=1 SV=1;tr|K7EKV4|K7EKV4_HUMAN Vacuolar pro	5	4	4	4	2	2	1	3	2	2	2	0	2	2	1	3	2	2	2	0	2	2	1	3	2	2	2	0	23.9	23.9	23.9	20.747	176	176;176;111;99;108	0	5.095	0.86377	1.1931	52.431	15	2	Leave out requantified
A0A024R1X4;Q9Y2R0;K7EPV0	A0A024R1X4;Q9Y2R0;K7EPV0	6;6;5	6;6;5	6;6;5	Cytochrome c oxidase assembly factor 3 homolog, mitochondrial	hCG_16955;COA3	tr|A0A024R1X4|A0A024R1X4_HUMAN HCG16955, isoform CRA_b OS=Homo sapiens GN=hCG_16955 PE=4 SV=1;sp|Q9Y2R0|COA3_HUMAN Cytochrome c oxidase assembly factor 3 homolog, mitochondrial OS=Homo sapiens GN=COA3 PE=1 SV=1;tr|K7EPV0|K7EPV0_HUMAN Cytochrome c oxidase a	3	6	6	6	6	5	5	5	6	5	6	5	6	5	5	5	6	5	6	5	6	5	5	5	6	5	6	5	47.2	47.2	47.2	11.731	106	106;106;71	0	17.662	0.86342	1.0168	7.1994	48	3	Leave out requantified
A0A024R1Z1;P49427	A0A024R1Z1;P49427	2;2	2;2	2;2	Ubiquitin-conjugating enzyme E2 R1	CDC34	tr|A0A024R1Z1|A0A024R1Z1_HUMAN Cell division cycle 34, isoform CRA_a OS=Homo sapiens GN=CDC34 PE=3 SV=1;sp|P49427|UB2R1_HUMAN Ubiquitin-conjugating enzyme E2 R1 OS=Homo sapiens GN=CDC34 PE=1 SV=2	2	2	2	2	1	0	1	1	1	0	0	1	1	0	1	1	1	0	0	1	1	0	1	1	1	0	0	1	7.2	7.2	7.2	26.736	236	236;236	0.0038591	0.86124	0.42961	0.56082	130.66	5	0	Median
A0A024R1Z6;Q99536;B3KUF8;K7ERT7;K7ESA3;K7ENX2;K7EM19;K7EJM4;K7ER81	A0A024R1Z6;Q99536;B3KUF8;K7ERT7	19;19;11;10;5;4;4;2;1	19;19;11;10;5;4;4;2;1	19;19;11;10;5;4;4;2;1	Synaptic vesicle membrane protein VAT-1 homolog	VAT1	tr|A0A024R1Z6|A0A024R1Z6_HUMAN Vesicle amine transport protein 1 homolog (T californica), isoform CRA_a OS=Homo sapiens GN=VAT1 PE=4 SV=1;sp|Q99536|VAT1_HUMAN Synaptic vesicle membrane protein VAT-1 homolog OS=Homo sapiens GN=VAT1 PE=1 SV=2;tr|B3KUF8|B3KUF	9	19	19	19	17	16	13	16	16	13	17	16	17	16	13	16	16	13	17	16	17	16	13	16	16	13	17	16	59.5	59.5	59.5	41.92	393	393;393;300;146;125;151;154;30;92	0	323.31	0.69933	0.93227	24.814	233	54	Leave out requantified
A0A024R201;Q9Y6E3;B4DJ66;H0YD73;Q9UNM7;Q5HYL3	A0A024R201;Q9Y6E3;B4DJ66;H0YD73	20;18;16;10;6;3	1;0;0;0;0;1	1;0;0;0;0;1		PSMD13	tr|A0A024R201|A0A024R201_HUMAN Proteasome (Prosome, macropain) 26S subunit, non-ATPase, 13, isoform CRA_a OS=Homo sapiens GN=PSMD13 PE=4 SV=1;tr|Q9Y6E3|Q9Y6E3_HUMAN HSPC027 OS=Homo sapiens PE=2 SV=1;tr|B4DJ66|B4DJ66_HUMAN Proteasome (Prosome, macropain) 26	6	20	1	1	12	11	17	16	17	14	14	16	0	0	0	0	1	0	0	0	0	0	0	0	1	0	0	0	55.9	5.9	5.9	42.918	376	376;377;311;221;160;72	0	3.7323	NaN	NaN	NaN	1	1	Median
A0A024R207;B2RCL4;A0A024R1Y6;O75781;B7Z649;B3KMX3;A0A087WWY4;A0A087WTK8;B7Z6Y8	A0A024R207;B2RCL4;A0A024R1Y6;O75781;B7Z649;B3KMX3	3;3;3;3;2;2;1;1;1	3;3;3;3;2;2;1;1;1	3;3;3;3;2;2;1;1;1	Paralemmin-1	PALM	tr|A0A024R207|A0A024R207_HUMAN Paralemmin, isoform CRA_b OS=Homo sapiens GN=PALM PE=4 SV=1;tr|B2RCL4|B2RCL4_HUMAN cDNA, FLJ96143, highly similar to Homo sapiens paralemmin (PALM), mRNA OS=Homo sapiens PE=2 SV=1;tr|A0A024R1Y6|A0A024R1Y6_HUMAN Paralemmin, is	9	3	3	3	0	0	0	0	0	0	2	2	0	0	0	0	0	0	2	2	0	0	0	0	0	0	2	2	15.2	15.2	15.2	37.157	343	343;387;387;387;172;270;198;242;252	0	13.955	0.79205	1.0686	18.874	3	1	Median
A0A024R210;H7BYV1;E9PS44;E9PQN9;Q6IBB0;H9NL19;H9NL12;H9NKY4;P13164;Q01629;Q01628	A0A024R210;H7BYV1;E9PS44;E9PQN9;Q6IBB0;H9NL19;H9NL12;H9NKY4;P13164;Q01629;Q01628	3;2;2;2;2;2;2;2;2;2;2	3;2;2;2;2;2;2;2;2;2;2	3;2;2;2;2;2;2;2;2;2;2	Interferon-induced transmembrane protein 1;Interferon-induced transmembrane protein 2;Interferon-induced transmembrane protein 3	IFITM1;IFITM2;IFITM3	tr|A0A024R210|A0A024R210_HUMAN Interferon induced transmembrane protein 1 (9-27), isoform CRA_a OS=Homo sapiens GN=IFITM1 PE=4 SV=1;tr|H7BYV1|H7BYV1_HUMAN Interferon-induced transmembrane protein 2 (Fragment) OS=Homo sapiens GN=IFITM2 PE=4 SV=1;tr|E9PS44|E	11	3	3	3	2	3	2	3	2	3	3	1	2	3	2	3	2	3	3	1	2	3	2	3	2	3	3	1	30.4	30.4	30.4	13.938	125	125;74;112;112;132;133;133;133;125;132;133	0	218.69	1.121	1.2925	24.619	50	7	Leave out requantified
A0A024R216;Q9Y3E1;H3BPQ6;H3BPM9	A0A024R216;Q9Y3E1	6;6;2;2	5;5;1;2	5;5;1;2	Hepatoma-derived growth factor-related protein 3	HDGFRP3	tr|A0A024R216|A0A024R216_HUMAN Hepatoma-derived growth factor, related protein 3, isoform CRA_a OS=Homo sapiens GN=HDGFRP3 PE=1 SV=1;sp|Q9Y3E1|HDGR3_HUMAN Hepatoma-derived growth factor-related protein 3 OS=Homo sapiens GN=HDGFRP3 PE=1 SV=1	4	6	5	5	3	1	3	2	3	1	3	1	3	1	2	2	3	1	3	1	3	1	2	2	3	1	3	1	29.1	24.1	24.1	22.619	203	203;203;44;141	0	10.569	0.77433	0.94634	44.879	12	3	Leave out requantified
A0A024R222;B4DHQ3;Q9Y617;A0A024R280;B4DHX7;A9LS35	A0A024R222;B4DHQ3;Q9Y617;A0A024R280	18;18;18;16;7;1	18;18;18;16;7;1	18;18;18;16;7;1	Phosphoserine aminotransferase	PSAT1	tr|A0A024R222|A0A024R222_HUMAN Phosphoserine aminotransferase OS=Homo sapiens GN=PSAT1 PE=3 SV=1;tr|B4DHQ3|B4DHQ3_HUMAN Phosphoserine aminotransferase OS=Homo sapiens PE=2 SV=1;sp|Q9Y617|SERC_HUMAN Phosphoserine aminotransferase OS=Homo sapiens GN=PSAT1 PE	6	18	18	18	16	15	12	15	13	11	15	15	16	15	12	15	13	11	15	15	16	15	12	15	13	11	15	15	52.7	52.7	52.7	40.422	370	370;415;370;324;194;20	0	150.25	0.47525	0.52702	74.093	145	40	Leave out requantified
A0A024R229;Q9UHN6;B4E1B9;F5H6B2;B4DTX3;B3KNL9;H3BLY0	A0A024R229;Q9UHN6	9;9;3;3;3;2;1	9;9;3;3;3;2;1	9;9;3;3;3;2;1	Transmembrane protein 2	TMEM2	tr|A0A024R229|A0A024R229_HUMAN Transmembrane protein 2, isoform CRA_b OS=Homo sapiens GN=TMEM2 PE=4 SV=1;sp|Q9UHN6|TMEM2_HUMAN Transmembrane protein 2 OS=Homo sapiens GN=TMEM2 PE=1 SV=1	7	9	9	9	3	2	1	2	2	3	1	1	3	2	1	2	2	3	1	1	3	2	1	2	2	3	1	1	8.8	8.8	8.8	154.37	1383	1383;1383;376;580;657;217;178	0	2.2192	1.1701	2.1072	20.549	12	9	Leave out requantified
A0A024R233;Q9UDY2;A0A024R225;B7Z954;A0A1B0GTW1;B7Z2R3	A0A024R233;Q9UDY2;A0A024R225;B7Z954;A0A1B0GTW1;B7Z2R3	11;10;9;9;9;8	11;10;9;9;9;8	11;10;9;9;9;8	Tight junction protein ZO-2	TJP2	tr|A0A024R233|A0A024R233_HUMAN Tight junction protein 2 (Zona occludens 2), isoform CRA_a OS=Homo sapiens GN=TJP2 PE=4 SV=1;sp|Q9UDY2|ZO2_HUMAN Tight junction protein ZO-2 OS=Homo sapiens GN=TJP2 PE=1 SV=2;tr|A0A024R225|A0A024R225_HUMAN Tight junction prot	6	11	11	11	9	6	4	5	1	3	4	3	9	6	4	5	1	3	4	3	9	6	4	5	1	3	4	3	11.7	11.7	11.7	133.97	1190	1190;1190;1043;1108;1249;1020	0	13.842	0.90231	1.073	44.811	42	13	Leave out requantified
A0A024R240;P50148;G9FP35;G3V1P7;B1AM21	A0A024R240;P50148;G9FP35	11;11;10;5;4	6;6;6;1;4	6;6;6;1;4	Guanine nucleotide-binding protein G(q) subunit alpha	GNAQ	tr|A0A024R240|A0A024R240_HUMAN Guanine nucleotide binding protein (G protein), q polypeptide, isoform CRA_c OS=Homo sapiens GN=GNAQ PE=4 SV=1;sp|P50148|GNAQ_HUMAN Guanine nucleotide-binding protein G(q) subunit alpha OS=Homo sapiens GN=GNAQ PE=1 SV=4;tr|G9	5	11	6	6	7	6	5	4	5	5	9	6	3	4	3	2	3	3	4	3	3	4	3	2	3	3	4	3	37.9	22.6	22.6	42.142	359	359;359;359;157;170	0	17.933	0.94286	1.2972	36.814	29	11	Leave out requantified
A0A024R248;Q96LW7	A0A024R248;Q96LW7	7;4	7;4	7;4	Bcl10-interacting CARD protein	C9orf89	tr|A0A024R248|A0A024R248_HUMAN Chromosome 9 open reading frame 89, isoform CRA_b OS=Homo sapiens GN=C9orf89 PE=4 SV=1;sp|Q96LW7|CAR19_HUMAN Caspase recruitment domain-containing protein 19 OS=Homo sapiens GN=CARD19 PE=1 SV=1	2	7	7	7	6	4	4	3	3	2	5	1	6	4	4	3	3	2	5	1	6	4	4	3	3	2	5	1	39.9	39.9	39.9	20.625	183	183;228	0	17.985	0.71875	0.99118	22.075	25	9	Leave out requantified
A0A024R254;Q9Y5V3	A0A024R254;Q9Y5V3	7;7	6;6	2;2	Melanoma-associated antigen D1	MAGED1	tr|A0A024R254|A0A024R254_HUMAN Melanoma antigen family D, 1, isoform CRA_a OS=Homo sapiens GN=MAGED1 PE=4 SV=1;sp|Q9Y5V3|MAGD1_HUMAN Melanoma-associated antigen D1 OS=Homo sapiens GN=MAGED1 PE=1 SV=3	2	7	6	2	3	3	4	5	3	1	2	3	2	2	3	4	2	1	1	2	0	0	1	2	1	0	0	0	9.8	8.2	2.1	86.178	778	778;778	0	13.27	1.2931	1.527	21.134	18	7	Leave out requantified
A0A024R277;O15269;Q6NUL7;Q59EQ4;B4DR90	A0A024R277;O15269;Q6NUL7;Q59EQ4	13;13;10;8;4	13;13;10;8;4	13;13;10;8;4	Serine palmitoyltransferase 1	SPTLC1	tr|A0A024R277|A0A024R277_HUMAN Serine palmitoyltransferase, long chain base subunit 1, isoform CRA_a OS=Homo sapiens GN=SPTLC1 PE=4 SV=1;sp|O15269|SPTC1_HUMAN Serine palmitoyltransferase 1 OS=Homo sapiens GN=SPTLC1 PE=1 SV=1;tr|Q6NUL7|Q6NUL7_HUMAN SPTLC1 p	5	13	13	13	10	10	6	7	5	7	11	9	10	10	6	7	5	7	11	9	10	10	6	7	5	7	11	9	31.9	31.9	31.9	52.743	473	473;473;513;262;181	0	180.06	0.75892	1.052	18.173	76	23	Leave out requantified
A0A024R292;Q06136;K7ERC8;K7EQS7	A0A024R292;Q06136;K7ERC8;K7EQS7	4;4;3;2	4;4;3;2	4;4;3;2	3-ketodihydrosphingosine reductase	FVT1;KDSR	tr|A0A024R292|A0A024R292_HUMAN Follicular lymphoma variant translocation 1, isoform CRA_a OS=Homo sapiens GN=FVT1 PE=3 SV=1;sp|Q06136|KDSR_HUMAN 3-ketodihydrosphingosine reductase OS=Homo sapiens GN=KDSR PE=1 SV=1;tr|K7ERC8|K7ERC8_HUMAN 3-ketodihydrosphing	4	4	4	4	2	3	3	3	3	2	1	2	2	3	3	3	3	2	1	2	2	3	3	3	3	2	1	2	15.4	15.4	15.4	36.187	332	332;332;203;155	0	17.167	0.77156	1.0253	5.3923	25	7	Leave out requantified
A0A024R297;Q9Y657;Q5JUX0	A0A024R297;Q9Y657	4;4;1	4;4;1	4;4;1	Spindlin-1	SPIN;SPIN1	tr|A0A024R297|A0A024R297_HUMAN Spindlin, isoform CRA_a OS=Homo sapiens GN=SPIN PE=4 SV=1;sp|Q9Y657|SPIN1_HUMAN Spindlin-1 OS=Homo sapiens GN=SPIN1 PE=1 SV=3	3	4	4	4	3	3	1	1	1	1	2	1	3	3	1	1	1	1	2	1	3	3	1	1	1	1	2	1	20.2	20.2	20.2	29.6	262	262;262;258	0	3.8752	0.87805	1.1095	0.67449	13	1	Leave out requantified
A0A024R2B1;P50452;B2R9H3;A0A1B0GU38;C9JVA8;H7BXK7;C9JTJ8;C9J7N5;B4DDY9;A0A0C4DGW9;O75830	A0A024R2B1;P50452;B2R9H3;A0A1B0GU38;C9JVA8;H7BXK7	10;10;8;7;6;5;4;1;1;1;1	8;8;6;5;5;3;3;0;0;0;0	7;7;5;5;5;3;3;0;0;0;0	Serpin B8	SERPINB8	tr|A0A024R2B1|A0A024R2B1_HUMAN Serpin peptidase inhibitor, clade B (Ovalbumin), member 8, isoform CRA_a OS=Homo sapiens GN=SERPINB8 PE=3 SV=1;sp|P50452|SPB8_HUMAN Serpin B8 OS=Homo sapiens GN=SERPINB8 PE=1 SV=2;tr|B2R9H3|B2R9H3_HUMAN cDNA, FLJ94391, highly	11	10	8	7	5	8	6	5	5	6	7	7	4	6	5	4	4	5	5	5	3	5	4	3	3	4	4	4	28.1	23.3	20.1	42.766	374	374;374;374;259;164;189;124;206;413;415;405	0	23.255	1.2265	1.4521	61.088	36	11	Leave out requantified
A0A024R2F9;Q9BTV4;A0A0S2Z5N2;Q8TEP9;V9GY05	A0A024R2F9;Q9BTV4;A0A0S2Z5N2;Q8TEP9	20;20;15;14;3	20;20;15;14;3	20;20;15;14;3	Transmembrane protein 43	TMEM43;FLJ00144	tr|A0A024R2F9|A0A024R2F9_HUMAN Transmembrane protein 43 isoform 1 OS=Homo sapiens GN=TMEM43 PE=2 SV=1;sp|Q9BTV4|TMM43_HUMAN Transmembrane protein 43 OS=Homo sapiens GN=TMEM43 PE=1 SV=1;tr|A0A0S2Z5N2|A0A0S2Z5N2_HUMAN Transmembrane protein 43 isoform 2 OS=Ho	5	20	20	20	18	17	12	17	12	13	15	14	18	17	12	17	12	13	15	14	18	17	12	17	12	13	15	14	55.5	55.5	55.5	44.875	400	400;400;269;255;133	0	300.9	0.77725	1.0164	17.123	161	22	Leave out requantified
A0A024R2G1;Q96HD1;F8WBY3;H7C2L3	A0A024R2G1;Q96HD1	5;5;2;1	5;5;2;1	5;5;2;1	Cysteine-rich with EGF-like domain protein 1	CRELD1	tr|A0A024R2G1|A0A024R2G1_HUMAN Cysteine-rich with EGF-like domains 1, isoform CRA_b OS=Homo sapiens GN=CRELD1 PE=4 SV=1;sp|Q96HD1|CREL1_HUMAN Cysteine-rich with EGF-like domain protein 1 OS=Homo sapiens GN=CRELD1 PE=1 SV=3	4	5	5	5	2	4	2	3	2	1	3	2	2	4	2	3	2	1	3	2	2	4	2	3	2	1	3	2	15.5	15.5	15.5	45.407	420	420;420;101;100	0	88.182	0.67631	0.97022	19.937	14	8	Leave out requantified
A0A024R2H7;Q96Q11;C9JRS7;F8W8C3	A0A024R2H7;Q96Q11	11;11;1;1	11;11;1;1	11;11;1;1	CCA tRNA nucleotidyltransferase 1, mitochondrial	TRNT1	tr|A0A024R2H7|A0A024R2H7_HUMAN tRNA nucleotidyl transferase, CCA-adding, 1, isoform CRA_b OS=Homo sapiens GN=TRNT1 PE=3 SV=1;sp|Q96Q11|TRNT1_HUMAN CCA tRNA nucleotidyltransferase 1, mitochondrial OS=Homo sapiens GN=TRNT1 PE=1 SV=2	4	11	11	11	6	7	4	4	4	4	6	7	6	7	4	4	4	4	6	7	6	7	4	4	4	4	6	7	30.9	30.9	30.9	50.143	434	434;434;62;65	0	57.165	0.62123	0.92388	15.573	46	12	Leave out requantified
A0A024R2I5;A0A024R2F8;Q8N4Q1	A0A024R2I5;A0A024R2F8;Q8N4Q1	2;2;2	2;2;2	2;2;2	Mitochondrial intermembrane space import and assembly protein 40	CHCHD4	tr|A0A024R2I5|A0A024R2I5_HUMAN Coiled-coil-helix-coiled-coil-helix domain containing 4, isoform CRA_a OS=Homo sapiens GN=CHCHD4 PE=4 SV=1;tr|A0A024R2F8|A0A024R2F8_HUMAN Coiled-coil-helix-coiled-coil-helix domain containing 4, isoform CRA_b OS=Homo sapiens	3	2	2	2	1	2	1	0	1	0	1	1	1	2	1	0	1	0	1	1	1	2	1	0	1	0	1	1	29.6	29.6	29.6	15.996	142	142;155;142	0	30.824	0.48289	0.7087	12.842	6	1	Median
A0A024R2K1;P20339;A0A0A1HAN9	A0A024R2K1;P20339;A0A0A1HAN9	8;8;5	5;5;4	5;5;4	Ras-related protein Rab-5A	RAB5A	tr|A0A024R2K1|A0A024R2K1_HUMAN RAB5A, member RAS oncogene family, isoform CRA_a OS=Homo sapiens GN=RAB5A PE=4 SV=1;sp|P20339|RAB5A_HUMAN Ras-related protein Rab-5A OS=Homo sapiens GN=RAB5A PE=1 SV=2;tr|A0A0A1HAN9|A0A0A1HAN9_HUMAN H.sapiens ras-related Hrab	3	8	5	5	7	8	6	6	7	7	7	7	4	5	3	3	4	4	4	4	4	5	3	3	4	4	4	4	47.9	33	33	23.658	215	215;215;215	0	119.16	0.70601	0.9959	13.425	54	9	Leave out requantified
A0A024R2K4;Q9Y608;C9JSU1;C9JJC9;C9JC17;C9J321;C9J0U5;H7C3N9	A0A024R2K4;Q9Y608;C9JSU1	6;6;4;1;1;1;1;1	5;5;3;1;1;1;1;1	5;5;3;1;1;1;1;1	Leucine-rich repeat flightless-interacting protein 2	LRRFIP2	tr|A0A024R2K4|A0A024R2K4_HUMAN Leucine rich repeat (In FLII) interacting protein 2, isoform CRA_b OS=Homo sapiens GN=LRRFIP2 PE=4 SV=1;sp|Q9Y608|LRRF2_HUMAN Leucine-rich repeat flightless-interacting protein 2 OS=Homo sapiens GN=LRRFIP2 PE=1 SV=1;tr|C9JSU1	8	6	5	5	5	2	1	2	1	2	2	5	4	1	0	1	0	1	1	4	4	1	0	1	0	1	1	4	10.2	8.6	8.6	84.138	742	742;721;225;59;59;59;67;182	0	2.6974	0.8365	1.5388	38.963	8	5	Leave out requantified
A0A024R2M7;O95747;C9JIG9	A0A024R2M7;O95747;C9JIG9	9;9;6	9;9;6	8;8;5	Serine/threonine-protein kinase OSR1	OXSR1	tr|A0A024R2M7|A0A024R2M7_HUMAN Oxidative-stress responsive 1, isoform CRA_a OS=Homo sapiens GN=OXSR1 PE=4 SV=1;sp|O95747|OXSR1_HUMAN Serine/threonine-protein kinase OSR1 OS=Homo sapiens GN=OXSR1 PE=1 SV=1;tr|C9JIG9|C9JIG9_HUMAN Serine/threonine-protein kin	3	9	9	8	6	7	8	7	7	7	6	8	6	7	8	7	7	7	6	8	5	6	8	7	6	6	6	7	20.9	20.9	19.5	58.022	527	527;527;468	0	58.475	0.80214	0.94785	44.629	60	13	Leave out requantified
A0A024R2Q4;P61313;E7EQV9;E7ENU7;B4DLP4;E7EX53;B4DEN1;E7ERA2;Q76N55;Q96S84;A4D1Q5	A0A024R2Q4;P61313;E7EQV9;E7ENU7;B4DLP4;E7EX53	11;11;9;8;7;6;4;2;1;1;1	11;11;9;8;7;6;4;2;1;1;1	11;11;9;8;7;6;4;2;1;1;1	Ribosomal protein L15;60S ribosomal protein L15	RPL15	tr|A0A024R2Q4|A0A024R2Q4_HUMAN Ribosomal protein L15 OS=Homo sapiens GN=RPL15 PE=3 SV=1;sp|P61313|RL15_HUMAN 60S ribosomal protein L15 OS=Homo sapiens GN=RPL15 PE=1 SV=2;tr|E7EQV9|E7EQV9_HUMAN Ribosomal protein L15 (Fragment) OS=Homo sapiens GN=RPL15 PE=1	11	11	11	11	10	7	10	10	9	8	7	8	10	7	10	10	9	8	7	8	10	7	10	10	9	8	7	8	50	50	50	24.146	204	204;204;174;175;164;133;108;59;42;204;204	0	159.09	0.84001	0.97688	25.996	150	17	Leave out requantified
A0A024R2S0;Q9NW15;C9IYD3;C9JQC9;C9JPY2;C9J670;C9IZD0;C9JA49;H7C3N6;C9JH90	A0A024R2S0;Q9NW15	9;9;4;4;4;4;3;3;3;1	9;9;4;4;4;4;3;3;3;1	9;9;4;4;4;4;3;3;3;1	Anoctamin;Anoctamin-10	TMEM16K;ANO10	tr|A0A024R2S0|A0A024R2S0_HUMAN Anoctamin OS=Homo sapiens GN=TMEM16K PE=3 SV=1;sp|Q9NW15|ANO10_HUMAN Anoctamin-10 OS=Homo sapiens GN=ANO10 PE=1 SV=2	10	9	9	9	1	3	2	4	3	2	5	5	1	3	2	4	3	2	5	5	1	3	2	4	3	2	5	5	12.3	12.3	12.3	76.328	660	660;660;140;141;146;192;112;134;188;162	0	6.7271	0.78905	0.97694	31.396	27	6	Leave out requantified
A0A024R2U9;C9JIF9;P13798;H7C393;C9JLK2;H7C1U0;F8WEH5	A0A024R2U9;C9JIF9;P13798;H7C393	8;8;8;5;3;3;1	8;8;8;5;3;3;1	8;8;8;5;3;3;1	Acylamino-acid-releasing enzyme	APEH	tr|A0A024R2U9|A0A024R2U9_HUMAN N-acylaminoacyl-peptide hydrolase, isoform CRA_b OS=Homo sapiens GN=APEH PE=4 SV=1;tr|C9JIF9|C9JIF9_HUMAN Acylamino-acid-releasing enzyme OS=Homo sapiens GN=APEH PE=1 SV=1;sp|P13798|ACPH_HUMAN Acylamino-acid-releasing enzyme	7	8	8	8	7	4	6	5	5	7	5	6	7	4	6	5	5	7	5	6	7	4	6	5	5	7	5	6	16	16	16	81.224	732	732;737;732;284;232;308;50	0	38.284	0.87377	1.1932	37.149	54	23	Leave out requantified
A0A024R2W4;Q14118	A0A024R2W4;Q14118	12;12	12;12	12;12	Dystroglycan;Alpha-dystroglycan;Beta-dystroglycan	DAG1	tr|A0A024R2W4|A0A024R2W4_HUMAN Dystroglycan 1 (Dystrophin-associated glycoprotein 1), isoform CRA_a OS=Homo sapiens GN=DAG1 PE=4 SV=1;sp|Q14118|DAG1_HUMAN Dystroglycan OS=Homo sapiens GN=DAG1 PE=1 SV=2	2	12	12	12	11	9	2	7	3	4	9	10	11	9	2	7	3	4	9	10	11	9	2	7	3	4	9	10	15	15	15	97.539	895	895;895	0	69.14	0.74926	1.1188	17.569	63	13	Leave out requantified
A0A024R2X1;A0A024R329;Q9Y5P6	A0A024R2X1;A0A024R329;Q9Y5P6	9;9;9	9;9;9	9;9;9	Mannose-1-phosphate guanyltransferase beta	GMPPB	tr|A0A024R2X1|A0A024R2X1_HUMAN GDP-mannose pyrophosphorylase B, isoform CRA_b OS=Homo sapiens GN=GMPPB PE=4 SV=1;tr|A0A024R329|A0A024R329_HUMAN GDP-mannose pyrophosphorylase B, isoform CRA_a OS=Homo sapiens GN=GMPPB PE=4 SV=1;sp|Q9Y5P6|GMPPB_HUMAN Mannose-	3	9	9	9	7	5	8	7	6	6	7	5	7	5	8	7	6	6	7	5	7	5	8	7	6	6	7	5	32.8	32.8	32.8	39.834	360	360;387;360	0	38.928	0.70371	0.87924	44.379	59	17	Leave out requantified
A0A024R2Z6;Q9BVP2;C9JYH9;C9JZT7;B4DMU5	A0A024R2Z6;Q9BVP2	12;12;3;3;3	12;12;3;3;3	12;12;3;3;3	Guanine nucleotide-binding protein-like 3	GNL3	tr|A0A024R2Z6|A0A024R2Z6_HUMAN Guanine nucleotide binding protein-like 3 (Nucleolar), isoform CRA_b OS=Homo sapiens GN=GNL3 PE=4 SV=1;sp|Q9BVP2|GNL3_HUMAN Guanine nucleotide-binding protein-like 3 OS=Homo sapiens GN=GNL3 PE=1 SV=2	5	12	12	12	3	5	7	5	6	6	0	4	3	5	7	5	6	6	0	4	3	5	7	5	6	6	0	4	26.8	26.8	26.8	60.572	537	537;549;96;134;138	0	36.135	0.89969	1.1692	47.696	40	10	Leave out requantified
A0A024R306;Q9Y2S6;A0A024R1R8	A0A024R306;Q9Y2S6;A0A024R1R8	2;2;1	2;2;1	2;2;1	Translation machinery-associated protein 7	CCDC72;TMA7;hCG_2014768	tr|A0A024R306|A0A024R306_HUMAN Coiled-coil domain containing 72, isoform CRA_a OS=Homo sapiens GN=CCDC72 PE=4 SV=1;sp|Q9Y2S6|TMA7_HUMAN Translation machinery-associated protein 7 OS=Homo sapiens GN=TMA7 PE=1 SV=1;tr|A0A024R1R8|A0A024R1R8_HUMAN HCG2014768,	3	2	2	2	2	1	2	2	2	1	1	1	2	1	2	2	2	1	1	1	2	1	2	2	2	1	1	1	29.7	29.7	29.7	7.0662	64	64;64;64	0	2.6232	0.44112	0.45646	119.65	12	0	Median
A0A024R307;A0A024R2U4;Q8WXE1;A0A0U1RQR9;A0A0U1RRM7;A0A0U1RQW3	A0A024R307;A0A024R2U4;Q8WXE1;A0A0U1RQR9;A0A0U1RRM7;A0A0U1RQW3	2;2;2;1;1;1	2;2;2;1;1;1	2;2;2;1;1;1	ATR-interacting protein	TREX1;ATRIP	tr|A0A024R307|A0A024R307_HUMAN Three prime repair exonuclease 1, isoform CRA_d OS=Homo sapiens GN=TREX1 PE=4 SV=1;tr|A0A024R2U4|A0A024R2U4_HUMAN Three prime repair exonuclease 1, isoform CRA_b OS=Homo sapiens GN=TREX1 PE=4 SV=1;sp|Q8WXE1|ATRIP_HUMAN ATR-in	6	2	2	2	2	1	1	0	0	1	2	1	2	1	1	0	0	1	2	1	2	1	1	0	0	1	2	1	2.9	2.9	2.9	83.003	764	764;791;791;131;196;464	0.0010145	1.4071	0.6233	0.75937	23.603	8	0	Leave out requantified
A0A024R313;Q68CQ7;C9J880;C9JA13;C9JPK4;C9JNB0;C9JY96	A0A024R313;Q68CQ7;C9J880;C9JA13	6;6;5;3;2;1;1	6;6;5;3;2;1;1	6;6;5;3;2;1;1	Glycosyltransferase 8 domain-containing protein 1	GLT8D1	tr|A0A024R313|A0A024R313_HUMAN Glycosyltransferase 8 domain containing 1, isoform CRA_a OS=Homo sapiens GN=GLT8D1 PE=4 SV=1;sp|Q68CQ7|GL8D1_HUMAN Glycosyltransferase 8 domain-containing protein 1 OS=Homo sapiens GN=GLT8D1 PE=1 SV=2;tr|C9J880|C9J880_HUMAN G	7	6	6	6	3	2	2	1	2	1	4	3	3	2	2	1	2	1	4	3	3	2	2	1	2	1	4	3	24.3	24.3	24.3	41.935	371	371;371;174;116;89;62;63	0	11.646	0.52406	0.80998	20.297	18	3	Leave out requantified
A0A024R316;Q6DK41;P41221;B3KQX9;C9J8I8;F5H364;F5H7Q6;Q59G81;Q9H1J7;F5H034	A0A024R316;Q6DK41;P41221;B3KQX9	9;9;9;8;4;2;2;2;2;1	9;9;9;8;4;2;2;2;2;1	9;9;9;8;4;2;2;2;2;1	Protein Wnt;Protein Wnt-5a	WNT5A	tr|A0A024R316|A0A024R316_HUMAN Protein Wnt OS=Homo sapiens GN=WNT5A PE=3 SV=1;tr|Q6DK41|Q6DK41_HUMAN Protein Wnt (Fragment) OS=Homo sapiens GN=WNT5A PE=2 SV=2;sp|P41221|WNT5A_HUMAN Protein Wnt-5a OS=Homo sapiens GN=WNT5A PE=1 SV=2;tr|B3KQX9|B3KQX9_HUMAN Pr	10	9	9	9	5	5	1	1	1	2	6	4	5	5	1	1	1	2	6	4	5	5	1	1	1	2	6	4	22.2	22.2	22.2	40.886	365	365;381;380;291;214;157;253;284;359;118	0	6.9829	0.88168	1.2401	25.508	31	10	Leave out requantified
A0A024R319;P55268;Q15483;F5H520;Q8N9Q8	A0A024R319;P55268	34;34;16;4;4	34;34;16;4;4	33;33;16;3;4	Laminin subunit beta-2	LAMB2	tr|A0A024R319|A0A024R319_HUMAN Laminin, beta 2 (Laminin S), isoform CRA_a OS=Homo sapiens GN=LAMB2 PE=4 SV=1;sp|P55268|LAMB2_HUMAN Laminin subunit beta-2 OS=Homo sapiens GN=LAMB2 PE=1 SV=2	5	34	34	33	25	22	1	11	4	6	27	26	25	22	1	11	4	6	27	26	25	22	1	11	4	6	26	25	24.4	24.4	23.8	195.98	1798	1798;1798;616;151;381	0	95.174	0.83084	1.2664	43.144	158	33	Leave out requantified
A0A024R324;P61586;B4DKN9;Q9BVT0;C9JNR4;C9JX21;A0A0B6XK12;C9JRM1	A0A024R324;P61586;B4DKN9;Q9BVT0;C9JNR4;C9JX21	13;13;11;8;8;8;6;4	13;13;11;8;8;8;6;4	6;6;5;5;2;2;4;1	Transforming protein RhoA	RHOA;ARHA	tr|A0A024R324|A0A024R324_HUMAN Ras homolog gene family, member A, isoform CRA_a OS=Homo sapiens GN=RHOA PE=4 SV=1;sp|P61586|RHOA_HUMAN Transforming protein RhoA OS=Homo sapiens GN=RHOA PE=1 SV=1;tr|B4DKN9|B4DKN9_HUMAN cDNA FLJ57740, highly similar to Trans	8	13	13	6	11	8	11	8	10	9	8	9	11	8	11	8	10	9	8	9	4	2	5	2	4	3	2	3	65.3	65.3	33.7	21.768	193	193;193;173;101;129;187;101;90	0	139.79	0.85705	1.05	16.567	139	10	Leave out requantified
A0A024R325;Q96I99;Q3ZCW5;E9PDQ8;B7Z2D5;Q9Y436;H0Y852	A0A024R325;Q96I99;Q3ZCW5;E9PDQ8;B7Z2D5;Q9Y436	17;17;15;14;12;9;8	17;17;15;14;12;9;8	17;17;15;14;12;9;8	Succinyl-CoA ligase subunit beta;Succinyl-CoA ligase [GDP-forming] subunit beta, mitochondrial	SUCLG2;DKFZp586M2023	tr|A0A024R325|A0A024R325_HUMAN Succinate-CoA ligase subunit beta OS=Homo sapiens GN=SUCLG2 PE=3 SV=1;sp|Q96I99|SUCB2_HUMAN Succinate--CoA ligase [GDP-forming] subunit beta, mitochondrial OS=Homo sapiens GN=SUCLG2 PE=1 SV=2;tr|Q3ZCW5|Q3ZCW5_HUMAN Succinate-	7	17	17	17	12	14	10	13	15	12	12	14	12	14	10	13	15	12	12	14	12	14	10	13	15	12	12	14	39.8	39.8	39.8	46.51	432	432;432;362;379;379;192;190	0	118.01	0.70882	0.91593	14.778	145	31	Leave out requantified
A0A024R326;Q6IPI1;P47914	A0A024R326;Q6IPI1;P47914	2;2;2	2;2;2	2;2;2	60S ribosomal protein L29	RPL29	tr|A0A024R326|A0A024R326_HUMAN Ribosomal protein L29, isoform CRA_a OS=Homo sapiens GN=RPL29 PE=4 SV=1;tr|Q6IPI1|Q6IPI1_HUMAN Ribosomal protein L29 OS=Homo sapiens GN=RPL29 PE=2 SV=1;sp|P47914|RL29_HUMAN 60S ribosomal protein L29 OS=Homo sapiens GN=RPL29 P	3	2	2	2	2	2	2	2	2	2	2	2	2	2	2	2	2	2	2	2	2	2	2	2	2	2	2	2	14.6	14.6	14.6	17.553	157	157;161;159	0	73.349	0.68309	0.96413	17.796	72	15	Leave out requantified
A0A024R333;Q6UXN9;C9JBU3	A0A024R333;Q6UXN9	6;6;1	6;6;1	6;6;1	WD repeat-containing protein 82	TMEM113;WDR82	tr|A0A024R333|A0A024R333_HUMAN Transmembrane protein 113, isoform CRA_a OS=Homo sapiens GN=TMEM113 PE=4 SV=1;sp|Q6UXN9|WDR82_HUMAN WD repeat-containing protein 82 OS=Homo sapiens GN=WDR82 PE=1 SV=1	3	6	6	6	2	4	5	4	4	3	4	4	2	4	5	4	4	3	4	4	2	4	5	4	4	3	4	4	25.2	25.2	25.2	35.079	313	313;313;74	0	91.382	0.76665	0.94537	21.945	44	17	Leave out requantified
A0A024R341;A0A024R332;Q6I9Y2;F8WF22	A0A024R341;A0A024R332;Q6I9Y2;F8WF22	2;2;2;1	2;2;2;1	2;2;2;1	THO complex subunit 7 homolog	NIF3L1BP1;THOC7	tr|A0A024R341|A0A024R341_HUMAN Ngg1 interacting factor 3 like 1 binding protein 1, isoform CRA_b OS=Homo sapiens GN=NIF3L1BP1 PE=1 SV=1;tr|A0A024R332|A0A024R332_HUMAN Ngg1 interacting factor 3 like 1 binding protein 1, isoform CRA_a OS=Homo sapiens GN=NIF3	4	2	2	2	0	1	0	1	1	1	0	1	0	1	0	1	1	1	0	1	0	1	0	1	1	1	0	1	15.1	15.1	15.1	17.856	152	152;204;204;60	1	-2	0.78487	0.98544	25.666	4	0	Median
A0A024R374;P07858;A8K2H4;B4DL49;B4DMY4;B3KUJ8;R4GMQ5;E9PR54;E9PJ67;Q5HYG5;E9PCB3;E9PKQ7;E9PNL5;E9PHZ5;E9PLY3;E9PSG5;E9PQM1;Q8TAC7;E9PS78	A0A024R374;P07858;A8K2H4;B4DL49;B4DMY4;B3KUJ8	16;16;15;14;13;13;3;3;3;3;3;3;3;3;3;3;3;2;2	16;16;15;14;13;13;3;3;3;3;3;3;3;3;3;3;3;2;2	9;9;9;9;6;6;2;3;3;3;3;3;3;3;3;3;3;0;2	Cathepsin B;Cathepsin B light chain;Cathepsin B heavy chain	CTSB	tr|A0A024R374|A0A024R374_HUMAN Cathepsin B, isoform CRA_a OS=Homo sapiens GN=CTSB PE=3 SV=1;sp|P07858|CATB_HUMAN Cathepsin B OS=Homo sapiens GN=CTSB PE=1 SV=3;tr|A8K2H4|A8K2H4_HUMAN cDNA FLJ78235 OS=Homo sapiens PE=2 SV=1;tr|B4DL49|B4DL49_HUMAN cDNA FLJ580	19	16	16	9	13	12	11	13	12	11	13	14	13	12	11	13	12	11	13	14	7	6	6	8	7	6	7	7	41	41	22.4	37.821	339	339;339;339;273;245;276;76;98;101;110;110;136;143;148;165;170;175;37;92	0	323.31	0.76109	0.94832	8.8777	505	75	Leave out requantified
A0A024R388;Q9NXG2;O60362;Q6MZT3;B4DFY9;H3BNW0	A0A024R388;Q9NXG2;O60362;Q6MZT3;B4DFY9	8;8;6;6;4;3	8;8;6;6;4;3	8;8;6;6;4;3	THUMP domain-containing protein 1	THUMPD1;44M2.1;DKFZp686C1054	tr|A0A024R388|A0A024R388_HUMAN THUMP domain containing 1, isoform CRA_a OS=Homo sapiens GN=THUMPD1 PE=4 SV=1;sp|Q9NXG2|THUM1_HUMAN THUMP domain-containing protein 1 OS=Homo sapiens GN=THUMPD1 PE=1 SV=2;tr|O60362|O60362_HUMAN Putative uncharacterized protei	6	8	8	8	5	3	5	6	3	4	3	2	5	3	5	6	3	4	3	2	5	3	5	6	3	4	3	2	32.3	32.3	32.3	39.315	353	353;353;242;439;206;145	0	47.093	0.66127	0.91929	38.6	32	9	Leave out requantified
A0A024R394;Q9UHD1;A0A024R3C3;E9PPQ5;E9PHZ2;Q9NZ93;E9PIZ4;E9PSD5;E9PL00;E9PIF7	A0A024R394;Q9UHD1;A0A024R3C3;E9PPQ5	14;14;13;7;6;5;5;5;2;1	14;14;13;7;6;5;5;5;2;1	14;14;13;7;6;5;5;5;2;1	Cysteine and histidine-rich domain-containing protein 1	CHORDC1	tr|A0A024R394|A0A024R394_HUMAN Cysteine and histidine-rich domain (CHORD)-containing 1, isoform CRA_c OS=Homo sapiens GN=CHORDC1 PE=4 SV=1;sp|Q9UHD1|CHRD1_HUMAN Cysteine and histidine-rich domain-containing protein 1 OS=Homo sapiens GN=CHORDC1 PE=1 SV=2;tr	10	14	14	14	4	3	8	10	12	10	2	1	4	3	8	10	12	10	2	1	4	3	8	10	12	10	2	1	57.8	57.8	57.8	37.533	332	332;332;313;184;144;116;116;120;39;117	0	127.2	0.95151	1.4493	120.78	61	23	Leave out requantified
A0A024R395;P49959;Q05D78;F8W7U8;Q9BS79;F5GXT0;F5H742;A0A0S2Z438;F5H256	A0A024R395;P49959;Q05D78;F8W7U8	12;12;11;11;3;3;2;2;2	12;12;11;11;3;3;2;2;2	12;12;11;11;3;3;2;2;2	Double-strand break repair protein MRE11A	MRE11A	tr|A0A024R395|A0A024R395_HUMAN MRE11 meiotic recombination 11 homolog A (S. cerevisiae), isoform CRA_a OS=Homo sapiens GN=MRE11A PE=3 SV=1;sp|P49959|MRE11_HUMAN Double-strand break repair protein MRE11A OS=Homo sapiens GN=MRE11A PE=1 SV=3;tr|Q05D78|Q05D78_	9	12	12	12	4	6	2	2	1	1	8	10	4	6	2	2	1	1	8	10	4	6	2	2	1	1	8	10	20.5	20.5	20.5	80.592	708	708;708;517;707;206;221;111;114;127	0	12.875	0.68439	0.96051	15.804	35	4	Leave out requantified
A0A024R3C4;Q7Z4H8;B2R8W4;H0YEM3	A0A024R3C4;Q7Z4H8;B2R8W4	14;14;11;5	14;14;11;5	14;14;11;5	KDEL motif-containing protein 2	KDELC2	tr|A0A024R3C4|A0A024R3C4_HUMAN KDEL (Lys-Asp-Glu-Leu) containing 2, isoform CRA_a OS=Homo sapiens GN=KDELC2 PE=4 SV=1;sp|Q7Z4H8|KDEL2_HUMAN KDEL motif-containing protein 2 OS=Homo sapiens GN=KDELC2 PE=1 SV=2;tr|B2R8W4|B2R8W4_HUMAN cDNA, FLJ94092 OS=Homo sa	4	14	14	14	12	7	3	6	5	2	5	9	12	7	3	6	5	2	5	9	12	7	3	6	5	2	5	9	34.9	34.9	34.9	58.572	507	507;507;402;160	0	23.535	0.7402	1.0316	17.396	57	9	Leave out requantified
A0A024R3D4;Q8ND24;E9PN76	A0A024R3D4;Q8ND24;E9PN76	5;5;4	5;5;4	5;5;4	RING finger protein 214	DKFZp547C195;RNF214	tr|A0A024R3D4|A0A024R3D4_HUMAN Uncharacterized protein OS=Homo sapiens GN=DKFZp547C195 PE=4 SV=1;sp|Q8ND24|RN214_HUMAN RING finger protein 214 OS=Homo sapiens GN=RNF214 PE=1 SV=2;tr|E9PN76|E9PN76_HUMAN RING finger protein 214 OS=Homo sapiens GN=RNF214 PE=1	3	5	5	5	2	1	0	0	1	2	0	2	2	1	0	0	1	2	0	2	2	1	0	0	1	2	0	2	11.9	11.9	11.9	77.667	703	703;703;513	0	3.3272	1.0193	1.5465	23.689	6	2	Leave out requantified
A0A024R3E4;P46937;Q86T74;H0YCI3;B4E2Y3;K0KVU2	A0A024R3E4;P46937;Q86T74;H0YCI3	6;6;4;3;2;1	6;6;4;3;2;1	6;6;4;3;2;1	Transcriptional coactivator YAP1	YAP1;DKFZp451O0517	tr|A0A024R3E4|A0A024R3E4_HUMAN Yes-associated protein 1, 65kDa, isoform CRA_b OS=Homo sapiens GN=YAP1 PE=4 SV=1;sp|P46937|YAP1_HUMAN Transcriptional coactivator YAP1 OS=Homo sapiens GN=YAP1 PE=1 SV=2;tr|Q86T74|Q86T74_HUMAN Putative uncharacterized protein	6	6	6	6	3	1	1	1	0	0	1	4	3	1	1	1	0	0	1	4	3	1	1	1	0	0	1	4	23.1	23.1	23.1	48.755	454	454;504;397;258;240;168	0	14.938	0.87743	1.2787	51.717	13	4	Leave out requantified
A0A024R3F4;A0A024R3H6;Q86UU1;Q5W9G0;Q96D60;B0YJ65;Q6ZUD6;Q8NC75;A0A087WZL0;Q96SW0;B4DK17;B4DIX4;B7Z2B9;A0A087WTZ7;A0A087WXY7;Q68CT9;Q96C94;B3KQD4	A0A024R3F4;A0A024R3H6;Q86UU1;Q5W9G0;Q96D60;B0YJ65;Q6ZUD6	11;11;11;8;7;6;6;5;5;4;3;3;2;2;2;2;1;1	11;11;11;8;7;6;6;5;5;4;3;3;2;2;2;2;1;1	11;11;11;8;7;6;6;5;5;4;3;3;2;2;2;2;1;1	Pleckstrin homology-like domain family B member 1	PHLDB1;KIAA0638	tr|A0A024R3F4|A0A024R3F4_HUMAN Pleckstrin homology-like domain, family B, member 1, isoform CRA_c OS=Homo sapiens GN=PHLDB1 PE=4 SV=1;tr|A0A024R3H6|A0A024R3H6_HUMAN Pleckstrin homology-like domain, family B, member 1, isoform CRA_b OS=Homo sapiens GN=PHLDB	18	11	11	11	4	4	1	5	3	1	4	4	4	4	1	5	3	1	4	4	4	4	1	5	3	1	4	4	11.9	11.9	11.9	144.74	1319	1319;1377;1377;1125;691;730;731;613;641;402;299;373;180;209;247;248;101;280	0	3.7665	0.72548	0.9144	56.059	26	9	Leave out requantified
A0A024R3F8;Q9BXJ0	A0A024R3F8;Q9BXJ0	2;2	2;2	2;2	Complement C1q tumor necrosis factor-related protein 5	C1QTNF5	tr|A0A024R3F8|A0A024R3F8_HUMAN C1q and tumor necrosis factor related protein 5, isoform CRA_a OS=Homo sapiens GN=C1QTNF5 PE=4 SV=1;sp|Q9BXJ0|C1QT5_HUMAN Complement C1q tumor necrosis factor-related protein 5 OS=Homo sapiens GN=C1QTNF5 PE=1 SV=1	2	2	2	2	1	1	0	0	0	0	1	0	1	1	0	0	0	0	1	0	1	1	0	0	0	0	1	0	10.7	10.7	10.7	25.298	243	243;243	0.0074924	0.52522	0.60157	0.92941	14.259	2	2	Median
A0A024R3I5;P43121;B2R642;B3KXZ9;A8K6A6	A0A024R3I5;P43121;B2R642;B3KXZ9;A8K6A6	18;18;17;16;16	18;18;17;16;16	18;18;17;16;16	Cell surface glycoprotein MUC18	MCAM	tr|A0A024R3I5|A0A024R3I5_HUMAN Melanoma cell adhesion molecule, isoform CRA_a OS=Homo sapiens GN=MCAM PE=4 SV=1;sp|P43121|MUC18_HUMAN Cell surface glycoprotein MUC18 OS=Homo sapiens GN=MCAM PE=1 SV=2;tr|B2R642|B2R642_HUMAN cDNA, FLJ92775, highly similar to	5	18	18	18	14	13	10	9	6	6	15	12	14	13	10	9	6	6	15	12	14	13	10	9	6	6	15	12	32	32	32	71.607	646	646;646;646;531;646	0	138.99	0.86171	1.1934	41.89	138	43	Leave out requantified
A0A024R3J7;P46977;A0A0C4DH80;E9PN73;E9PI32;H0YET6	A0A024R3J7;P46977	18;18;4;4;4;3	18;18;4;4;4;3	17;17;3;3;3;3	Dolichyl-diphosphooligosaccharide--protein glycosyltransferase subunit STT3A	hCG_2032701;STT3A	tr|A0A024R3J7|A0A024R3J7_HUMAN HCG2032701, isoform CRA_a OS=Homo sapiens GN=hCG_2032701 PE=4 SV=1;sp|P46977|STT3A_HUMAN Dolichyl-diphosphooligosaccharide--protein glycosyltransferase subunit STT3A OS=Homo sapiens GN=STT3A PE=1 SV=2	6	18	18	17	14	11	13	14	15	14	13	10	14	11	13	14	15	14	13	10	13	11	12	13	14	13	12	9	21.6	21.6	20.6	80.428	703	703;705;102;117;119;194	0	52.864	0.78347	1.0103	14.963	196	31	Leave out requantified
A0A024R3L9;Q4G0F5;H0YCI7	A0A024R3L9;Q4G0F5	9;9;1	8;8;1	8;8;1	Vacuolar protein sorting-associated protein 26B	VPS26B	tr|A0A024R3L9|A0A024R3L9_HUMAN Vacuolar protein sorting 26 homolog B (Yeast), isoform CRA_a OS=Homo sapiens GN=VPS26B PE=4 SV=1;sp|Q4G0F5|VP26B_HUMAN Vacuolar protein sorting-associated protein 26B OS=Homo sapiens GN=VPS26B PE=1 SV=2	3	9	8	8	6	7	4	2	4	3	7	3	5	6	3	1	3	2	6	2	5	6	3	1	3	2	6	2	30.4	28.3	28.3	39.154	336	336;336;72	0	21.775	0.6643	0.98565	39.523	29	7	Leave out requantified
A0A024R3M1;Q9P016	A0A024R3M1;Q9P016	7;7	7;7	7;7	Thymocyte nuclear protein 1	THYN1	tr|A0A024R3M1|A0A024R3M1_HUMAN Thymocyte nuclear protein 1, isoform CRA_a OS=Homo sapiens GN=THYN1 PE=4 SV=1;sp|Q9P016|THYN1_HUMAN Thymocyte nuclear protein 1 OS=Homo sapiens GN=THYN1 PE=1 SV=1	2	7	7	7	3	4	4	6	4	3	4	5	3	4	4	6	4	3	4	5	3	4	4	6	4	3	4	5	29.8	29.8	29.8	25.697	225	225;225	0	4.2591	0.76701	0.90275	15.833	40	3	Leave out requantified
A0A024R3P1;O15121	A0A024R3P1;O15121	5;5	5;5	5;5	Sphingolipid delta(4)-desaturase DES1	DEGS1	tr|A0A024R3P1|A0A024R3P1_HUMAN Degenerative spermatocyte homolog 1, lipid desaturase (Drosophila), isoform CRA_a OS=Homo sapiens GN=DEGS1 PE=4 SV=1;sp|O15121|DEGS1_HUMAN Sphingolipid delta(4)-desaturase DES1 OS=Homo sapiens GN=DEGS1 PE=1 SV=1	2	5	5	5	4	1	1	1	1	0	1	4	4	1	1	1	1	0	1	4	4	1	1	1	1	0	1	4	16.1	16.1	16.1	37.866	323	323;323	0	15.12	0.77959	1.0886	17.502	15	0	Leave out requantified
A0A024R3P9;Q9H3P7	A0A024R3P9;Q9H3P7	15;15	15;15	15;15	Golgi resident protein GCP60	ACBD3	tr|A0A024R3P9|A0A024R3P9_HUMAN Acyl-Coenzyme A binding domain containing 3, isoform CRA_a OS=Homo sapiens GN=ACBD3 PE=4 SV=1;sp|Q9H3P7|GCP60_HUMAN Golgi resident protein GCP60 OS=Homo sapiens GN=ACBD3 PE=1 SV=4	2	15	15	15	10	9	10	11	9	8	9	10	10	9	10	11	9	8	9	10	10	9	10	11	9	8	9	10	35.2	35.2	35.2	60.593	528	528;528	0	323.31	0.72343	0.9451	12.03	102	15	Leave out requantified
A0A024R3Q3;A0A024R0Y6;P84077;P61204;F5H423;B4DJC8;B4DN70;B4DEB9;B4E190;F5H0C7;H0YGG7	A0A024R3Q3;A0A024R0Y6;P84077;P61204;F5H423;B4DJC8;B4DN70;B4DEB9;B4E190	13;13;13;13;10;8;8;8;7;6;3	13;13;13;13;10;8;8;8;7;6;3	7;7;7;7;4;3;5;2;5;1;3	ADP-ribosylation factor 1;ADP-ribosylation factor 3	ARF1;ARF3	tr|A0A024R3Q3|A0A024R3Q3_HUMAN ADP-ribosylation factor 1, isoform CRA_a OS=Homo sapiens GN=ARF1 PE=3 SV=1;tr|A0A024R0Y6|A0A024R0Y6_HUMAN ADP-ribosylation factor 3, isoform CRA_b OS=Homo sapiens GN=ARF3 PE=3 SV=1;sp|P84077|ARF1_HUMAN ADP-ribosylation factor	11	13	13	7	11	8	8	7	7	7	9	12	11	8	8	7	7	7	9	12	7	5	5	5	5	5	6	6	65.2	65.2	35.4	20.697	181	181;181;181;181;210;156;170;173;144;102;62	0	323.31	0.85244	1.0227	23.185	138	28	Leave out requantified
A0A024R3R0;Q7Z7F7;X6R631;X6RIW1	A0A024R3R0;Q7Z7F7;X6R631	4;4;2;1	4;4;2;1	4;4;2;1	39S ribosomal protein L55, mitochondrial	MRPL55	tr|A0A024R3R0|A0A024R3R0_HUMAN Mitochondrial ribosomal protein L55, isoform CRA_a OS=Homo sapiens GN=MRPL55 PE=4 SV=1;sp|Q7Z7F7|RM55_HUMAN 39S ribosomal protein L55, mitochondrial OS=Homo sapiens GN=MRPL55 PE=1 SV=1;tr|X6R631|X6R631_HUMAN 39S ribosomal pro	4	4	4	4	2	4	1	1	1	1	3	2	2	4	1	1	1	1	3	2	2	4	1	1	1	1	3	2	31.2	31.2	31.2	15.128	128	128;128;55;76	0	10.256	0.63747	0.86513	19.3	21	5	Leave out requantified
A0A024R3R5;Q14739;C9JXK0	A0A024R3R5;Q14739	5;4;2	5;4;2	5;4;2	Lamin-B receptor	LBR	tr|A0A024R3R5|A0A024R3R5_HUMAN Lamin B receptor, isoform CRA_a OS=Homo sapiens GN=LBR PE=4 SV=1;sp|Q14739|LBR_HUMAN Lamin-B receptor OS=Homo sapiens GN=LBR PE=1 SV=2	3	5	5	5	3	5	3	4	3	4	4	3	3	5	3	4	3	4	4	3	3	5	3	4	3	4	4	3	11.7	11.7	11.7	70.729	615	615;615;213	0	18.486	0.7417	1.0871	17.478	40	19	Leave out requantified
A0A024R3S1;Q9H425;E5RI90;E5RFY9	A0A024R3S1;Q9H425;E5RI90	4;4;2;1	4;4;2;1	4;4;2;1	Uncharacterized protein C1orf198	C1orf198	tr|A0A024R3S1|A0A024R3S1_HUMAN Chromosome 1 open reading frame 198, isoform CRA_a OS=Homo sapiens GN=C1orf198 PE=4 SV=1;sp|Q9H425|CA198_HUMAN Uncharacterized protein C1orf198 OS=Homo sapiens GN=C1orf198 PE=1 SV=1;tr|E5RI90|E5RI90_HUMAN Uncharacterized prot	4	4	4	4	1	3	0	0	0	0	3	2	1	3	0	0	0	0	3	2	1	3	0	0	0	0	3	2	16.2	16.2	16.2	36.346	327	327;327;160;110	0	6.7369	0.82097	1.2649	6.438	9	1	Leave out requantified
A0A024R3T8;P09874;B4E0E1;B2R5W3;Q05D33;Q6PJL0;Q96P95;Q5VX84;Q5VX85	A0A024R3T8;P09874;B4E0E1;B2R5W3	31;31;30;30;9;9;3;2;2	31;31;30;30;9;9;3;2;2	31;31;30;30;9;9;3;2;2	Poly [ADP-ribose] polymerase 1	PARP1	tr|A0A024R3T8|A0A024R3T8_HUMAN Poly [ADP-ribose] polymerase OS=Homo sapiens GN=PARP1 PE=4 SV=1;sp|P09874|PARP1_HUMAN Poly [ADP-ribose] polymerase 1 OS=Homo sapiens GN=PARP1 PE=1 SV=4;tr|B4E0E1|B4E0E1_HUMAN Poly [ADP-ribose] polymerase OS=Homo sapiens PE=2	9	31	31	31	15	16	23	24	21	20	14	18	15	16	23	24	21	20	14	18	15	16	23	24	21	20	14	18	36.6	36.6	36.6	113.08	1014	1014;1014;993;1014;232;250;49;108;155	0	138.46	0.67706	0.93982	56.59	193	75	Leave out requantified
A0A024R3U8;Q8WWC4	A0A024R3U8;Q8WWC4	4;4	4;4	4;4	Uncharacterized protein C2orf47, mitochondrial	FLJ22555;C2orf47	tr|A0A024R3U8|A0A024R3U8_HUMAN Uncharacterized protein OS=Homo sapiens GN=FLJ22555 PE=4 SV=1;sp|Q8WWC4|MAIP1_HUMAN m-AAA protease-interacting protein 1, mitochondrial OS=Homo sapiens GN=C2orf47 PE=1 SV=1	2	4	4	4	3	1	1	0	1	0	2	1	3	1	1	0	1	0	2	1	3	1	1	0	1	0	2	1	14.4	14.4	14.4	32.544	291	291;291	0	3.0318	0.87031	1.0854	3.6756	9	1	Leave out requantified
A0A024R3V0;Q9NUQ6;B8ZZZ7;F2Z2S1;C9JKE4;F8VZ02;F8VT91;C9JGM8;F8W6C2;Q4ZFW0;F8WAV0;C9IZC3;C9J8M7;C9JW67	A0A024R3V0;Q9NUQ6;B8ZZZ7	6;6;5;2;2;2;2;2;2;1;1;1;1;1	6;6;5;2;2;2;2;2;2;1;1;1;1;1	6;6;5;2;2;2;2;2;2;1;1;1;1;1	SPATS2-like protein	DNAPTP6;SPATS2L	tr|A0A024R3V0|A0A024R3V0_HUMAN DNA polymerase-transactivated protein 6, isoform CRA_a OS=Homo sapiens GN=DNAPTP6 PE=4 SV=1;sp|Q9NUQ6|SPS2L_HUMAN SPATS2-like protein OS=Homo sapiens GN=SPATS2L PE=1 SV=2;tr|B8ZZZ7|B8ZZZ7_HUMAN DNA polymerase-transactivated p	14	6	6	6	5	5	5	3	4	4	5	3	5	5	5	3	4	4	5	3	5	5	5	3	4	4	5	3	16.3	16.3	16.3	61.728	558	558;558;498;139;154;173;188;193;265;13;23;94;115;238	0	24.502	0.83106	1.0186	51.707	51	19	Leave out requantified
A0A024R3V4;H7BZ14;Q9H2H8;B8ZZ77;A0A0S2Z5A8;B4DN80;C9K058	A0A024R3V4;H7BZ14;Q9H2H8;B8ZZ77;A0A0S2Z5A8;B4DN80	5;5;5;4;4;4;2	5;5;5;4;4;4;2	5;5;5;4;4;4;2	Peptidyl-prolyl cis-trans isomerase;Peptidyl-prolyl cis-trans isomerase-like 3	PPIL3	tr|A0A024R3V4|A0A024R3V4_HUMAN Peptidyl-prolyl cis-trans isomerase OS=Homo sapiens GN=PPIL3 PE=2 SV=1;tr|H7BZ14|H7BZ14_HUMAN Peptidyl-prolyl cis-trans isomerase (Fragment) OS=Homo sapiens GN=PPIL3 PE=1 SV=1;sp|Q9H2H8|PPIL3_HUMAN Peptidyl-prolyl cis-trans i	7	5	5	5	2	2	2	0	0	0	2	3	2	2	2	0	0	0	2	3	2	2	2	0	0	0	2	3	34.2	34.2	34.2	18.154	161	161;180;161;157;165;282;80	0	17.177	0.31989	0.37877	243.33	13	6	Leave out requantified
A0A024R3V8;Q99598;C4P0D6;C4P0D8;C4P0D4;Q5VVQ1;Q9NRI2;Q7Z3N9	A0A024R3V8;Q99598;C4P0D6;C4P0D8;C4P0D4;Q5VVQ1	6;6;4;4;3;3;1;1	6;6;4;4;3;3;1;1	6;6;4;4;3;3;1;1	Translin-associated protein X	TSNAX;DISC1	tr|A0A024R3V8|A0A024R3V8_HUMAN Translin-associated factor X, isoform CRA_c OS=Homo sapiens GN=TSNAX PE=4 SV=1;sp|Q99598|TSNAX_HUMAN Translin-associated protein X OS=Homo sapiens GN=TSNAX PE=1 SV=1;tr|C4P0D6|C4P0D6_HUMAN Disrupted in schizophrenia 1 isoform	8	6	6	6	4	3	3	1	3	2	3	2	4	3	3	1	3	2	3	2	4	3	3	1	3	2	3	2	25.5	25.5	25.5	33.112	290	290;290;186;188;138;163;40;93	0	16.293	0.80176	1.0977	70.107	21	10	Leave out requantified
A0A024R3W2;Q15388	A0A024R3W2;Q15388	4;4	4;4	4;4	Mitochondrial import receptor subunit TOM20 homolog	TOMM20	tr|A0A024R3W2|A0A024R3W2_HUMAN Translocase of outer mitochondrial membrane 20 homolog (Yeast), isoform CRA_a OS=Homo sapiens GN=TOMM20 PE=3 SV=1;sp|Q15388|TOM20_HUMAN Mitochondrial import receptor subunit TOM20 homolog OS=Homo sapiens GN=TOMM20 PE=1 SV=1	2	4	4	4	2	2	2	2	2	2	3	3	2	2	2	2	2	2	3	3	2	2	2	2	2	2	3	3	35.9	35.9	35.9	16.298	145	145;145	0	22.439	0.93372	0.78165	26.872	19	5	Leave out requantified
A0A024R3W7;P24534;A4D1M6;C9JZW3;F8WF65;F2Z2G2	A0A024R3W7;P24534;A4D1M6	7;7;5;2;1;1	7;7;5;2;1;1	6;6;4;2;1;1	Elongation factor 1-beta	EEF1B2;LOC392793	tr|A0A024R3W7|A0A024R3W7_HUMAN Eukaryotic translation elongation factor 1 beta 2, isoform CRA_a OS=Homo sapiens GN=EEF1B2 PE=3 SV=1;sp|P24534|EF1B_HUMAN Elongation factor 1-beta OS=Homo sapiens GN=EEF1B2 PE=1 SV=3;tr|A4D1M6|A4D1M6_HUMAN HCG19809 OS=Homo sa	6	7	7	6	6	5	6	7	6	4	5	5	6	5	6	7	6	4	5	5	6	4	6	6	6	4	5	5	40.4	40.4	35.6	24.763	225	225;225;225;123;29;68	0	323.31	0.77051	0.83893	21.491	73	8	Leave out requantified
A0A024R3X4;P10809;B3GQS7;B7Z597;B7Z5E7;B7Z4F6;B7Z532;Q53SE2;E7ESH4;E7EXB4;B9VPB4;B9VP19;Q53QD5;A0A0S2Z415;C9JL25;C9JL19;C9JCQ4;B9VP24;C9J0S9	A0A024R3X4;P10809;B3GQS7;B7Z597;B7Z5E7;B7Z4F6	39;39;36;35;34;32;14;11;11;10;6;6;5;5;3;2;2;2;1	39;39;36;35;34;32;14;11;11;10;6;6;5;5;3;2;2;2;1	39;39;36;35;34;32;14;11;11;10;6;6;5;5;3;2;2;2;1	60 kDa heat shock protein, mitochondrial	HSPD1	tr|A0A024R3X4|A0A024R3X4_HUMAN Heat shock 60kDa protein 1 (Chaperonin), isoform CRA_a OS=Homo sapiens GN=HSPD1 PE=2 SV=1;sp|P10809|CH60_HUMAN 60 kDa heat shock protein, mitochondrial OS=Homo sapiens GN=HSPD1 PE=1 SV=2;tr|B3GQS7|B3GQS7_HUMAN Mitochondrial h	19	39	39	39	34	34	29	32	29	31	33	36	34	34	29	32	29	31	33	36	34	34	29	32	29	31	33	36	69.3	69.3	69.3	61.054	573	573;573;569;564;517;550;245;233;234;221;184;184;55;169;175;83;94;185;58	0	323.31	0.8309	0.9601	14.732	834	142	Leave out requantified
A0A024R3Z2;B8ZZN6;P63165;B8ZZJ0;B9A032;G2XKQ0;B8ZZ67	A0A024R3Z2;B8ZZN6;P63165;B8ZZJ0;B9A032;G2XKQ0	3;3;3;2;2;2;1	3;3;3;2;2;2;1	3;3;3;2;2;2;1	Small ubiquitin-related modifier 1;Small ubiquitin-related modifier	SUMO1	tr|A0A024R3Z2|A0A024R3Z2_HUMAN Small ubiquitin-related modifier OS=Homo sapiens GN=SUMO1 PE=3 SV=1;tr|B8ZZN6|B8ZZN6_HUMAN Small ubiquitin-related modifier 1 OS=Homo sapiens GN=SUMO1 PE=1 SV=1;sp|P63165|SUMO1_HUMAN Small ubiquitin-related modifier 1 OS=Homo	7	3	3	3	3	2	2	3	3	3	3	3	3	2	2	3	3	3	3	3	3	2	2	3	3	3	3	3	34.7	34.7	34.7	11.557	101	101;146;101;58;77;101;62	0	5.5009	0.85827	1.0742	23.414	33	6	Leave out requantified
A0A024R3Z6;Q53FN7;Q7L1Q6;D3DN77;C9IZ80;B3KU41;H0Y503;C9JFN4;Q3LIC9;C9JV57;C9J188;C9JWF5	A0A024R3Z6;Q53FN7;Q7L1Q6;D3DN77;C9IZ80;B3KU41	13;13;13;12;9;8;3;3;1;1;1;1	13;13;13;12;9;8;3;3;1;1;1;1	12;12;12;11;9;8;3;3;1;1;1;1	Basic leucine zipper and W2 domain-containing protein 1	BZW1;hCG_2022736	tr|A0A024R3Z6|A0A024R3Z6_HUMAN Basic leucine zipper and W2 domains 1, isoform CRA_a OS=Homo sapiens GN=BZW1 PE=4 SV=1;tr|Q53FN7|Q53FN7_HUMAN BZW1 protein variant (Fragment) OS=Homo sapiens PE=2 SV=1;sp|Q7L1Q6|BZW1_HUMAN Basic leucine zipper and W2 domain-c	12	13	13	12	11	11	12	13	11	11	10	9	11	11	12	13	11	11	10	9	10	10	11	12	10	10	9	8	28.4	28.4	26.7	48.043	419	419;424;419;268;294;211;135;216;37;116;154;161	0	18.319	0.99379	1.0049	35.885	143	16	Leave out requantified
A0A024R412;A0A024R3W6;X5D7M1;Q7LBX6;B7ZL68;X5D2Q8;O60462;A8K4G9;Q7Z3T9	A0A024R412;A0A024R3W6;X5D7M1;Q7LBX6;B7ZL68;X5D2Q8;O60462;A8K4G9;Q7Z3T9	5;5;5;5;5;5;5;3;3	5;5;5;5;5;5;5;3;3	5;5;5;5;5;5;5;3;3	Neuropilin-2	NRP2;DKFZp686J1169	tr|A0A024R412|A0A024R412_HUMAN Neuropilin OS=Homo sapiens GN=NRP2 PE=1 SV=1;tr|A0A024R3W6|A0A024R3W6_HUMAN Neuropilin OS=Homo sapiens GN=NRP2 PE=1 SV=1;tr|X5D7M1|X5D7M1_HUMAN Neuropilin 2 isoform B (Fragment) OS=Homo sapiens GN=NRP2 PE=2 SV=1;tr|Q7LBX6|Q7L	9	5	5	5	4	2	2	3	1	2	4	2	4	2	2	3	1	2	4	2	4	2	2	3	1	2	4	2	7.4	7.4	7.4	101.38	901	901;909;926;926;926;931;931;555;931	0	21.159	0.93045	1.1328	1.4452	18	6	Leave out requantified
A0A024R413;O43676;C9JKQ2	A0A024R413;O43676;C9JKQ2	4;4;3	4;4;3	4;4;3	NADH dehydrogenase [ubiquinone] 1 beta subcomplex subunit 3	NDUFB3	tr|A0A024R413|A0A024R413_HUMAN NADH dehydrogenase (Ubiquinone) 1 beta subcomplex, 3, 12kDa, isoform CRA_a OS=Homo sapiens GN=NDUFB3 PE=4 SV=1;sp|O43676|NDUB3_HUMAN NADH dehydrogenase [ubiquinone] 1 beta subcomplex subunit 3 OS=Homo sapiens GN=NDUFB3 PE=1 S	3	4	4	4	4	4	3	3	3	3	4	4	4	4	3	3	3	3	4	4	4	4	3	3	3	3	4	4	29.6	29.6	29.6	11.402	98	98;98;65	0	25.662	0.70607	0.97818	10.183	34	8	Leave out requantified
A0A024R433;P24593;C9JXX4	A0A024R433;P24593;C9JXX4	14;14;8	14;14;8	14;14;8	Insulin-like growth factor-binding protein 5	IGFBP5	tr|A0A024R433|A0A024R433_HUMAN Insulin-like growth factor binding protein 5, isoform CRA_a OS=Homo sapiens GN=IGFBP5 PE=4 SV=1;sp|P24593|IBP5_HUMAN Insulin-like growth factor-binding protein 5 OS=Homo sapiens GN=IGFBP5 PE=1 SV=1;tr|C9JXX4|C9JXX4_HUMAN Insu	3	14	14	14	12	11	11	10	10	11	10	9	12	11	11	10	10	11	10	9	12	11	11	10	10	11	10	9	41.9	41.9	41.9	30.57	272	272;272;233	0	158.08	0.88057	1.2275	53.292	187	64	Leave out requantified
A0A024R442;Q53SB6;E7ETB3;B7Z7F0;Q9ULA0;Q9BSS9;E7EMB6;A0A024R443;Q9NV55;Q9HAC6;B9ZVU2;F8WAN0;B7Z822;C9JBE1;E7EPX3;E5RJ35;C9JRG3;C9J1E2	A0A024R442;Q53SB6;E7ETB3;B7Z7F0;Q9ULA0;Q9BSS9;E7EMB6;A0A024R443;Q9NV55	11;11;11;11;11;9;9;9;6;4;4;4;4;4;3;2;1;1	11;11;11;11;11;9;9;9;6;4;4;4;4;4;3;2;1;1	11;11;11;11;11;9;9;9;6;4;4;4;4;4;3;2;1;1	Aspartyl aminopeptidase	DNPEP	tr|A0A024R442|A0A024R442_HUMAN Aspartyl aminopeptidase, isoform CRA_b OS=Homo sapiens GN=DNPEP PE=3 SV=1;tr|Q53SB6|Q53SB6_HUMAN Putative uncharacterized protein DNPEP OS=Homo sapiens GN=DNPEP PE=3 SV=1;tr|E7ETB3|E7ETB3_HUMAN Aspartyl aminopeptidase OS=Homo	18	11	11	11	8	6	3	5	2	4	7	8	8	6	3	5	2	4	7	8	8	6	3	5	2	4	7	8	32.9	32.9	32.9	51.998	471	471;485;493;493;475;378;410;432;441;267;270;273;277;331;224;89;117;137	0	35.598	0.75606	1.2336	67.954	48	16	Leave out requantified
A0A024R473;Q9H9J2	A0A024R473;Q9H9J2	8;8	8;8	8;8	39S ribosomal protein L44, mitochondrial	MRPL44	tr|A0A024R473|A0A024R473_HUMAN Mitochondrial ribosomal protein L44, isoform CRA_a OS=Homo sapiens GN=MRPL44 PE=4 SV=1;sp|Q9H9J2|RM44_HUMAN 39S ribosomal protein L44, mitochondrial OS=Homo sapiens GN=MRPL44 PE=1 SV=1	2	8	8	8	5	3	3	5	4	2	6	6	5	3	3	5	4	2	6	6	5	3	3	5	4	2	6	6	31.6	31.6	31.6	37.535	332	332;332	0	22.082	0.80245	0.96538	10.925	37	7	Leave out requantified
A0A024R482;Q96IJ6;A0A087WUI8;F8WD54;C9J255;C9JAH0;A0A0U1RRC2;B4DJR0;Q59F69	A0A024R482;Q96IJ6;A0A087WUI8;F8WD54	8;8;5;4;3;3;2;1;1	8;8;5;4;3;3;2;1;1	8;8;5;4;3;3;2;1;1	Mannose-1-phosphate guanyltransferase alpha	GMPPA	tr|A0A024R482|A0A024R482_HUMAN GDP-mannose pyrophosphorylase A, isoform CRA_a OS=Homo sapiens GN=GMPPA PE=4 SV=1;sp|Q96IJ6|GMPPA_HUMAN Mannose-1-phosphate guanyltransferase alpha OS=Homo sapiens GN=GMPPA PE=1 SV=1;tr|A0A087WUI8|A0A087WUI8_HUMAN Mannose-1-p	9	8	8	8	6	4	3	6	3	6	6	6	6	4	3	6	3	6	6	6	6	4	3	6	3	6	6	6	23.8	23.8	23.8	46.291	420	420;420;399;290;179;249;114;124;138	0	25.81	0.88328	1.4041	59.619	42	12	Leave out requantified
A0A024R488;Q8IWB7;Q9H8N9;C9JJ54	A0A024R488;Q8IWB7;Q9H8N9;C9JJ54	13;13;12;7	13;13;12;7	13;13;12;7	WD repeat and FYVE domain-containing protein 1	WDFY1	tr|A0A024R488|A0A024R488_HUMAN WD repeat and FYVE domain containing 1, isoform CRA_a OS=Homo sapiens GN=WDFY1 PE=4 SV=1;sp|Q8IWB7|WDFY1_HUMAN WD repeat and FYVE domain-containing protein 1 OS=Homo sapiens GN=WDFY1 PE=1 SV=1;tr|Q9H8N9|Q9H8N9_HUMAN cDNA FLJ1	4	13	13	13	4	8	6	7	6	8	5	6	4	8	6	7	6	8	5	6	4	8	6	7	6	8	5	6	37.6	37.6	37.6	46.323	410	410;410;367;215	0	16.247	0.58849	0.91886	26.241	51	14	Leave out requantified
A0A024R491;Q9GZY8;C9JHF5;C9JI76;E9PPR7;C9JU19;C9JAF1;E9PPW6	A0A024R491;Q9GZY8	5;5;2;1;1;1;1;1	5;5;2;1;1;1;1;1	2;2;1;1;1;1;1;0	Mitochondrial fission factor	C2orf33;MFF	tr|A0A024R491|A0A024R491_HUMAN Chromosome 2 open reading frame 33, isoform CRA_a OS=Homo sapiens GN=C2orf33 PE=4 SV=1;sp|Q9GZY8|MFF_HUMAN Mitochondrial fission factor OS=Homo sapiens GN=MFF PE=1 SV=1	8	5	5	2	4	2	1	1	0	0	4	4	4	2	1	1	0	0	4	4	1	0	0	0	0	0	1	1	20.2	20.2	9.4	38.464	342	342;342;138;32;52;60;71;89	0	7.3545	0.56125	0.77671	28.495	18	0	Leave out requantified
A0A024R496;Q9Y376;Q7Z4X0;A0A087X0K1	A0A024R496;Q9Y376;Q7Z4X0;A0A087X0K1	10;10;9;8	10;10;9;8	10;10;9;8	Calcium-binding protein 39	CAB39	tr|A0A024R496|A0A024R496_HUMAN Calcium binding protein 39, isoform CRA_a OS=Homo sapiens GN=CAB39 PE=4 SV=1;sp|Q9Y376|CAB39_HUMAN Calcium-binding protein 39 OS=Homo sapiens GN=CAB39 PE=1 SV=1;tr|Q7Z4X0|Q7Z4X0_HUMAN MO25-like protein OS=Homo sapiens PE=2 SV	4	10	10	10	6	7	6	6	4	3	6	7	6	7	6	6	4	3	6	7	6	7	6	6	4	3	6	7	29	29	29	39.869	341	341;341;341;339	0	86.319	0.67443	0.80615	55.455	43	7	Leave out requantified
A0A024R4A0;P19338;B3KM80;B3KTP9;Q6ZS99;Q9BQ02;H7BY16;C9JYW2;C9JLB1;C9J1H7;C9JWL1	A0A024R4A0;P19338;B3KM80;B3KTP9;Q6ZS99;Q9BQ02;H7BY16	33;33;28;28;27;23;20;5;5;5;5	33;33;28;28;27;23;20;5;5;5;5	33;33;28;28;27;23;20;5;5;5;5	Nucleolin	NCL	tr|A0A024R4A0|A0A024R4A0_HUMAN Nucleolin, isoform CRA_b OS=Homo sapiens GN=NCL PE=4 SV=1;sp|P19338|NUCL_HUMAN Nucleolin OS=Homo sapiens GN=NCL PE=1 SV=3;tr|B3KM80|B3KM80_HUMAN Nucleolin, isoform CRA_c OS=Homo sapiens GN=NCL PE=2 SV=1;tr|B3KTP9|B3KTP9_HUMAN	11	33	33	33	19	23	21	27	22	23	21	20	19	23	21	27	22	23	21	20	19	23	21	27	22	23	21	20	39.6	39.6	39.6	76.613	710	710;710;536;633;603;482;296;141;151;166;170	0	323.31	0.75578	0.9864	21.434	511	89	Leave out requantified
A0A024R4A5;Q6Y7W6;I1E4Y6;E7ESB6;C9JHW1;B4DRT8;B4DZM1;C9JW88;F8WCD5;C9JPV7;C9JXQ0;C9J0V6;C9JHT0;C9JRZ2;B4DLU7;C9JH18	A0A024R4A5;Q6Y7W6;I1E4Y6;E7ESB6;C9JHW1;B4DRT8;B4DZM1	12;12;11;7;6;6;6;2;2;2;2;2;2;2;2;1	12;12;11;7;6;6;6;2;2;2;2;2;2;2;2;1	12;12;11;7;6;6;6;2;2;2;2;2;2;2;2;1	PERQ amino acid-rich with GYF domain-containing protein 2	TNRC15;GIGYF2	tr|A0A024R4A5|A0A024R4A5_HUMAN Trinucleotide repeat containing 15, isoform CRA_a OS=Homo sapiens GN=TNRC15 PE=4 SV=1;sp|Q6Y7W6|PERQ2_HUMAN PERQ amino acid-rich with GYF domain-containing protein 2 OS=Homo sapiens GN=GIGYF2 PE=1 SV=1;tr|I1E4Y6|I1E4Y6_HUMAN	16	12	12	12	2	3	7	7	7	5	3	2	2	3	7	7	7	5	3	2	2	3	7	7	7	5	3	2	13.7	13.7	13.7	149.94	1298	1298;1299;1321;836;720;786;872;68;92;93;99;106;112;115;140;149	0	84.599	0.67607	1.0461	60.381	38	15	Leave out requantified
A0A024R4B7;Q9H3M7;B1ALI9;B4DVM7;B4DVR8	A0A024R4B7;Q9H3M7;B1ALI9;B4DVM7	4;4;3;3;1	4;4;3;3;1	4;4;3;3;1	Thioredoxin-interacting protein	TXNIP	tr|A0A024R4B7|A0A024R4B7_HUMAN Thioredoxin interacting protein, isoform CRA_a OS=Homo sapiens GN=TXNIP PE=4 SV=1;sp|Q9H3M7|TXNIP_HUMAN Thioredoxin-interacting protein OS=Homo sapiens GN=TXNIP PE=1 SV=1;tr|B1ALI9|B1ALI9_HUMAN Thioredoxin interacting protein	5	4	4	4	1	3	1	2	0	0	1	2	1	3	1	2	0	0	1	2	1	3	1	2	0	0	1	2	13.3	13.3	13.3	43.661	391	391;391;304;335;115	0.0031902	1.0283	0.9143	1.4296	1.4725	8	3	Leave out requantified
A0A024R4E5;Q00341;B2R5V9;H0Y394;B4DKR8;Q6ZS03;Q96CF6;H7C0A4;Q2HJC8;Q6ZN49;Q5HYC5;C9JIZ1;C9J5E5;H7BZC3;C9JZI8;C9JHZ8;C9JES8;H7C2D1;C9JHS7;C9JT62;C9JK79;C9JBS3;C9JEJ8;C9JHN6;C9JQ82;C9JMQ6;C9JHS9;C9J739;H7C3D0	A0A024R4E5;Q00341;B2R5V9;H0Y394;B4DKR8;Q6ZS03;Q96CF6	52;51;50;39;34;32;28;18;17;16;14;13;11;10;9;8;8;8;7;6;6;5;5;5;4;3;1;1;1	52;51;50;39;34;32;28;18;17;16;14;13;11;10;9;8;8;8;7;6;6;5;5;5;4;3;1;1;1	52;51;50;39;34;32;28;18;17;16;14;13;11;10;9;8;8;8;7;6;6;5;5;5;4;3;1;1;1	Vigilin	HDLBP	tr|A0A024R4E5|A0A024R4E5_HUMAN High density lipoprotein binding protein (Vigilin), isoform CRA_a OS=Homo sapiens GN=HDLBP PE=1 SV=1;sp|Q00341|VIGLN_HUMAN Vigilin OS=Homo sapiens GN=HDLBP PE=1 SV=2;tr|B2R5V9|B2R5V9_HUMAN cDNA, FLJ92652, highly similar to Ho	29	52	52	52	41	40	40	35	37	30	39	40	41	40	40	35	37	30	39	40	41	40	40	35	37	30	39	40	43.3	43.3	43.3	141.44	1268	1268;1268;1268;973;757;847;898;332;589;577;248;224;221;267;164;141;147;308;126;96;128;69;79;81;53;46;17;19;126	0	323.31	0.70956	0.97436	12.058	612	129	Leave out requantified
A0A024R4E7;O96011;B3KSS3;H7C3V6	A0A024R4E7;O96011;B3KSS3	8;8;4;2	8;8;4;2	8;8;4;2	Peroxisomal membrane protein 11B	PEX11B	tr|A0A024R4E7|A0A024R4E7_HUMAN Peroxisomal biogenesis factor 11B, isoform CRA_a OS=Homo sapiens GN=PEX11B PE=4 SV=1;sp|O96011|PX11B_HUMAN Peroxisomal membrane protein 11B OS=Homo sapiens GN=PEX11B PE=1 SV=1;tr|B3KSS3|B3KSS3_HUMAN cDNA FLJ36854 fis, clone A	4	8	8	8	3	4	5	5	3	2	2	3	3	4	5	5	3	2	2	3	3	4	5	5	3	2	2	3	41.3	41.3	41.3	28.431	259	259;259;127;81	0	12.605	0.67758	0.81569	22.781	32	5	Leave out requantified
A0A024R4F1;P06733;E2DRY6;K7EM90;A4UCS8;A4QMW8;E5RI09;E5RG95;K7EPM1;K7EKN2	A0A024R4F1;P06733;E2DRY6	34;34;22;15;11;8;1;1;1;1	34;34;22;15;11;8;1;1;1;1	24;24;20;7;4;7;0;0;0;0	Alpha-enolase;Enolase	ENO1	tr|A0A024R4F1|A0A024R4F1_HUMAN Enolase 1, (Alpha), isoform CRA_a OS=Homo sapiens GN=ENO1 PE=2 SV=1;sp|P06733|ENOA_HUMAN Alpha-enolase OS=Homo sapiens GN=ENO1 PE=1 SV=2;tr|E2DRY6|E2DRY6_HUMAN C-myc promoter-binding protein 1 OS=Homo sapiens PE=2 SV=1	10	34	34	24	28	29	28	27	28	29	30	31	28	29	28	27	28	29	30	31	20	21	20	19	19	20	22	22	70.5	70.5	58.5	47.168	434	434;434;338;195;166;135;148;154;196;212	0	323.31	0.89687	1.3134	58.578	958	215	Leave out requantified
A0A024R4G1;Q8N1G4	A0A024R4G1;Q8N1G4	16;16	16;16	16;16	Leucine-rich repeat-containing protein 47	LRRC47	tr|A0A024R4G1|A0A024R4G1_HUMAN Leucine rich repeat containing 47, isoform CRA_a OS=Homo sapiens GN=LRRC47 PE=4 SV=1;sp|Q8N1G4|LRC47_HUMAN Leucine-rich repeat-containing protein 47 OS=Homo sapiens GN=LRRC47 PE=1 SV=1	2	16	16	16	8	10	10	12	11	11	7	11	8	10	10	12	11	11	7	11	8	10	10	12	11	11	7	11	34.6	34.6	34.6	63.472	583	583;583	0	117.08	0.81314	1.2169	38.684	95	15	Leave out requantified
A0A024R4H0;Q02809;B2R5M9;B4DGN8;B4DHT1;Q5JXB7;Q5JXB8	A0A024R4H0;Q02809;B2R5M9;B4DGN8	33;33;32;31;16;11;7	33;33;32;31;16;11;7	33;33;32;31;16;11;7	Procollagen-lysine,2-oxoglutarate 5-dioxygenase 1	PLOD1	tr|A0A024R4H0|A0A024R4H0_HUMAN Procollagen-lysine 1, 2-oxoglutarate 5-dioxygenase 1, isoform CRA_a OS=Homo sapiens GN=PLOD1 PE=4 SV=1;sp|Q02809|PLOD1_HUMAN Procollagen-lysine,2-oxoglutarate 5-dioxygenase 1 OS=Homo sapiens GN=PLOD1 PE=1 SV=2;tr|B2R5M9|B2R5M	7	33	33	33	26	28	25	21	25	18	23	23	26	28	25	21	25	18	23	23	26	28	25	21	25	18	23	23	53.6	53.6	53.6	83.549	727	727;727;727;690;391;283;225	0	323.31	0.77625	0.97829	21.378	579	120	Leave out requantified
A0A024R4M0;P46781;B5MCT8;C9JM19;B7Z732;A5D904;F2Z3C0;A8MXK4	A0A024R4M0;P46781;B5MCT8;C9JM19;B7Z732;A5D904	20;20;16;16;16;14;5;5	20;20;16;16;16;14;5;5	20;20;16;16;16;14;5;5	40S ribosomal protein S9	RPS9	tr|A0A024R4M0|A0A024R4M0_HUMAN 40S ribosomal protein S9 OS=Homo sapiens GN=RPS9 PE=1 SV=1;sp|P46781|RS9_HUMAN 40S ribosomal protein S9 OS=Homo sapiens GN=RPS9 PE=1 SV=3;tr|B5MCT8|B5MCT8_HUMAN 40S ribosomal protein S9 OS=Homo sapiens GN=RPS9 PE=1 SV=1;tr|C9	8	20	20	20	16	16	15	16	16	14	15	12	16	16	15	16	16	14	15	12	16	16	15	16	16	14	15	12	55.2	55.2	55.2	22.591	194	194;194;139;156;157;113;77;79	0	124.97	0.79445	0.9457	36.631	199	22	Leave out requantified
A0A024R4M8;Q8NBN7;B2RDH1;G8JLA1;B3KVA3;A8K6B4	A0A024R4M8;Q8NBN7;B2RDH1	3;3;2;1;1;1	3;3;2;1;1;1	3;3;2;1;1;1	Retinol dehydrogenase 13	RDH13	tr|A0A024R4M8|A0A024R4M8_HUMAN Retinol dehydrogenase 13 (All-trans and 9-cis), isoform CRA_a OS=Homo sapiens GN=RDH13 PE=3 SV=1;sp|Q8NBN7|RDH13_HUMAN Retinol dehydrogenase 13 OS=Homo sapiens GN=RDH13 PE=1 SV=2;tr|B2RDH1|B2RDH1_HUMAN cDNA, FLJ96605, highly	6	3	3	3	1	0	0	1	0	0	1	1	1	0	0	1	0	0	1	1	1	0	0	1	0	0	1	1	13	13	13	35.932	331	331;331;260;220;220;220	0	4.3694	0.64774	0.93261	106.99	3	1	Median
A0A024R4S0;O43633;M0R1L7;M0R1T5;M0QXX8	A0A024R4S0;O43633;M0R1L7;M0R1T5	4;4;3;3;1	4;4;3;3;1	4;4;3;3;1	Charged multivesicular body protein 2a	CHMP2A	tr|A0A024R4S0|A0A024R4S0_HUMAN Chromatin modifying protein 2A, isoform CRA_b OS=Homo sapiens GN=CHMP2A PE=3 SV=1;sp|O43633|CHM2A_HUMAN Charged multivesicular body protein 2a OS=Homo sapiens GN=CHMP2A PE=1 SV=1;tr|M0R1L7|M0R1L7_HUMAN Charged multivesicular	5	4	4	4	4	3	1	1	1	1	3	3	4	3	1	1	1	1	3	3	4	3	1	1	1	1	3	3	18.5	18.5	18.5	25.104	222	222;222;159;227;55	0	22.745	0.7149	1.2283	16.35	17	8	Leave out requantified
A0A024R4S1;Q9Y6I3;B4DU91;D6R907;D6RBI9	A0A024R4S1;Q9Y6I3;B4DU91	8;8;7;1;1	8;8;7;1;1	7;7;7;0;0	Epsin-1	EPN1	tr|A0A024R4S1|A0A024R4S1_HUMAN Epsin 1, isoform CRA_a OS=Homo sapiens GN=EPN1 PE=4 SV=1;sp|Q9Y6I3|EPN1_HUMAN Epsin-1 OS=Homo sapiens GN=EPN1 PE=1 SV=2;tr|B4DU91|B4DU91_HUMAN cDNA FLJ55368, highly similar to Epsin-1 OS=Homo sapiens PE=2 SV=1	5	8	8	7	6	3	1	2	2	1	2	5	6	3	1	2	2	1	2	5	5	2	0	1	1	0	2	4	26.2	26.2	24.1	60.293	576	576;576;536;50;51	0	58.184	0.56428	0.90738	19.961	31	2	Leave out requantified
A0A024R4T4;P61081;M0QX69;M0QYI6	A0A024R4T4;P61081	8;8;3;2	8;8;3;2	8;8;3;2	NEDD8-conjugating enzyme Ubc12	UBE2M	tr|A0A024R4T4|A0A024R4T4_HUMAN Ubiquitin-conjugating enzyme E2M (UBC12 homolog, yeast), isoform CRA_a OS=Homo sapiens GN=UBE2M PE=3 SV=1;sp|P61081|UBC12_HUMAN NEDD8-conjugating enzyme Ubc12 OS=Homo sapiens GN=UBE2M PE=1 SV=1	4	8	8	8	7	5	6	6	7	7	6	7	7	5	6	6	7	7	6	7	7	5	6	6	7	7	6	7	42.1	42.1	42.1	20.9	183	183;183;69;114	0	69.155	0.59999	0.85984	40.684	52	7	Leave out requantified
A0A024R4U0;Q9NP61;B7Z6L2;B0QYV8;H0Y6A0	A0A024R4U0;Q9NP61;B7Z6L2	8;8;6;3;3	8;8;6;3;3	1;1;1;0;0	ADP-ribosylation factor GTPase-activating protein 3	ARFGAP3	tr|A0A024R4U0|A0A024R4U0_HUMAN ADP-ribosylation factor GTPase activating protein 3, isoform CRA_a OS=Homo sapiens GN=ARFGAP3 PE=4 SV=1;sp|Q9NP61|ARFG3_HUMAN ADP-ribosylation factor GTPase-activating protein 3 OS=Homo sapiens GN=ARFGAP3 PE=1 SV=1;tr|B7Z6L2|	5	8	8	1	6	4	2	1	1	1	2	3	6	4	2	1	1	1	2	3	1	1	0	0	0	0	0	0	16.9	16.9	1.6	56.928	516	516;516;443;152;273	0	8.281	0.58302	0.79319	41.921	20	4	Leave out requantified
A0A024R4U3;Q14166;Q9BR23	A0A024R4U3;Q14166	12;12;3	12;12;3	12;12;3	Tubulin--tyrosine ligase-like protein 12	TTLL12	tr|A0A024R4U3|A0A024R4U3_HUMAN Tubulin tyrosine ligase-like family, member 12, isoform CRA_a OS=Homo sapiens GN=TTLL12 PE=4 SV=1;sp|Q14166|TTL12_HUMAN Tubulin--tyrosine ligase-like protein 12 OS=Homo sapiens GN=TTLL12 PE=1 SV=2	3	12	12	12	4	2	8	8	7	3	1	3	4	2	8	8	7	3	1	3	4	2	8	8	7	3	1	3	27.5	27.5	27.5	74.403	644	644;644;210	0	28.094	1.0631	1.0163	75.805	42	15	Leave out requantified
A0A024R4X0;P00387;Q6ZVI6;B1AHF3;Q6TGM5	A0A024R4X0;P00387;Q6ZVI6;B1AHF3	25;25;18;17;3	25;25;18;17;3	25;25;18;17;3	NADH-cytochrome b5 reductase;NADH-cytochrome b5 reductase 3;NADH-cytochrome b5 reductase 3 membrane-bound form;NADH-cytochrome b5 reductase 3 soluble form	CYB5R3	tr|A0A024R4X0|A0A024R4X0_HUMAN NADH-cytochrome b5 reductase OS=Homo sapiens GN=CYB5R3 PE=3 SV=1;sp|P00387|NB5R3_HUMAN NADH-cytochrome b5 reductase 3 OS=Homo sapiens GN=CYB5R3 PE=1 SV=3;tr|Q6ZVI6|Q6ZVI6_HUMAN NADH-cytochrome b5 reductase OS=Homo sapiens PE=	5	25	25	25	21	16	14	18	15	17	17	18	21	16	14	18	15	17	17	18	21	16	14	18	15	17	17	18	85.6	85.6	85.6	33.238	291	291;301;257;147;60	0	323.31	0.67857	0.96701	19.999	332	40	Leave out requantified
A0A024R4X7;Q9UKX7;B0QY21;B4E2D3	A0A024R4X7;Q9UKX7	4;4;1;1	4;4;1;1	4;4;1;1	Nuclear pore complex protein Nup50	hCG_1989366;NUP50	tr|A0A024R4X7|A0A024R4X7_HUMAN HCG1989366, isoform CRA_a OS=Homo sapiens GN=hCG_1989366 PE=4 SV=1;sp|Q9UKX7|NUP50_HUMAN Nuclear pore complex protein Nup50 OS=Homo sapiens GN=NUP50 PE=1 SV=2	4	4	4	4	1	2	3	1	2	2	1	1	1	2	3	1	2	2	1	1	1	2	3	1	2	2	1	1	11.5	11.5	11.5	50.144	468	468;468;178;218	0	22.375	0.94161	1.0453	13.851	13	6	Leave out requantified
A0A024R4Z6;Q08945;E9PMD4;A0A0U1RRK2;Q59GH7;E9PPZ7	A0A024R4Z6;Q08945	23;23;7;5;3;1	23;23;7;5;3;1	23;23;7;5;3;1	FACT complex subunit SSRP1	SSRP1	tr|A0A024R4Z6|A0A024R4Z6_HUMAN Structure specific recognition protein 1, isoform CRA_a OS=Homo sapiens GN=SSRP1 PE=4 SV=1;sp|Q08945|SSRP1_HUMAN FACT complex subunit SSRP1 OS=Homo sapiens GN=SSRP1 PE=1 SV=1	6	23	23	23	13	12	12	12	13	15	11	12	13	12	12	12	13	15	11	12	13	12	12	12	13	15	11	12	31.9	31.9	31.9	81.074	709	709;709;173;225;547;89	0	111.71	0.77832	1.0024	36.054	115	33	Leave out requantified
A0A024R534;O94776;E9PCS8;E7EQY4;D6W5A2;E7EV10;Q9BTC8;Q86TR6;Q53RX8	A0A024R534;O94776	14;14;2;2;2;2;2;1;1	14;14;2;2;2;2;2;1;1	13;13;1;1;1;1;1;0;0	Metastasis-associated protein MTA2	MTA2	tr|A0A024R534|A0A024R534_HUMAN Metastasis associated 1 family, member 2, isoform CRA_a OS=Homo sapiens GN=MTA2 PE=4 SV=1;sp|O94776|MTA2_HUMAN Metastasis-associated protein MTA2 OS=Homo sapiens GN=MTA2 PE=1 SV=1	9	14	14	13	7	7	11	8	8	9	4	5	7	7	11	8	8	9	4	5	6	7	11	8	8	9	4	5	22.6	22.6	21.1	75.022	668	668;668;392;514;537;590;594;177;233	0	39.223	0.81295	0.98694	31.835	61	10	Leave out requantified
A0A024R542;Q9C0C2;B3KXS7;Q86TK2;E9PKK0;E9PKE7	A0A024R542;Q9C0C2;B3KXS7	36;36;22;4;3;2	36;36;22;4;3;2	36;36;22;4;3;2	182 kDa tankyrase-1-binding protein	TNKS1BP1	tr|A0A024R542|A0A024R542_HUMAN Tankyrase 1 binding protein 1, 182kDa, isoform CRA_a OS=Homo sapiens GN=TNKS1BP1 PE=2 SV=1;sp|Q9C0C2|TB182_HUMAN 182 kDa tankyrase-1-binding protein OS=Homo sapiens GN=TNKS1BP1 PE=1 SV=4;tr|B3KXS7|B3KXS7_HUMAN cDNA FLJ45975 f	6	36	36	36	24	15	11	12	20	10	18	15	24	15	11	12	20	10	18	15	24	15	11	12	20	10	18	15	32.7	32.7	32.7	181.79	1729	1729;1729;1075;311;243;143	0	95.991	0.71749	1.0088	36.385	170	62	Leave out requantified
A0A024R562;Q92934;B4DZQ9;F5GYS3;A8MXU7	A0A024R562;Q92934;B4DZQ9	3;3;2;1;1	3;3;2;1;1	3;3;2;1;1	Bcl2-associated agonist of cell death	BAD	tr|A0A024R562|A0A024R562_HUMAN BCL2-antagonist of cell death, isoform CRA_c OS=Homo sapiens GN=BAD PE=4 SV=1;sp|Q92934|BAD_HUMAN Bcl2-associated agonist of cell death OS=Homo sapiens GN=BAD PE=1 SV=3;tr|B4DZQ9|B4DZQ9_HUMAN cDNA FLJ61193, highly similar to	5	3	3	3	2	2	2	2	1	1	1	1	2	2	2	2	1	1	1	1	2	2	2	2	1	1	1	1	27.4	27.4	27.4	18.392	168	168;168;149;157;163	0	9.8365	1.2085	1.3338	22.311	12	1	Leave out requantified
A0A024R565;Q9UI30;F5GX77;F5GYQ2	A0A024R565;Q9UI30;F5GX77;F5GYQ2	4;4;3;2	4;4;3;2	4;4;3;2	Multifunctional methyltransferase subunit TRM112-like protein	HSPC152;TRMT112	tr|A0A024R565|A0A024R565_HUMAN Uncharacterized protein OS=Homo sapiens GN=HSPC152 PE=4 SV=1;sp|Q9UI30|TR112_HUMAN Multifunctional methyltransferase subunit TRM112-like protein OS=Homo sapiens GN=TRMT112 PE=1 SV=1;tr|F5GX77|F5GX77_HUMAN Multifunctional meth	4	4	4	4	4	4	3	3	3	4	4	4	4	4	3	3	3	4	4	4	4	4	3	3	3	4	4	4	42.4	42.4	42.4	14.199	125	125;125;106;81	0	79.095	0.67663	1.0703	47.67	23	2	Leave out requantified
A0A024R576;O95159;E9PQ47;E9PNY1;E9PQA5;E9PJX1;E9PJ47;B4DHV1;E9PMQ3	A0A024R576;O95159;E9PQ47;E9PNY1;E9PQA5	5;5;4;4;3;2;2;2;2	5;5;4;4;3;2;2;2;2	5;5;4;4;3;2;2;2;2	Zinc finger protein-like 1	ZFPL1	tr|A0A024R576|A0A024R576_HUMAN Zinc finger protein-like 1, isoform CRA_a OS=Homo sapiens GN=ZFPL1 PE=4 SV=1;sp|O95159|ZFPL1_HUMAN Zinc finger protein-like 1 OS=Homo sapiens GN=ZFPL1 PE=1 SV=2;tr|E9PQ47|E9PQ47_HUMAN Zinc finger protein-like 1 (Fragment) OS=	9	5	5	5	4	2	2	1	3	1	2	2	4	2	2	1	3	1	2	2	4	2	2	1	3	1	2	2	21	21	21	34.114	310	310;310;188;207;172;65;80;101;109	0	15.014	0.46889	0.744	15.538	17	8	Leave out requantified
A0A024R578;Q13405;H0YDP7;Q59GE9;E9PI78;E9PNF1	A0A024R578;Q13405;H0YDP7;Q59GE9	4;4;3;3;1;1	4;4;3;3;1;1	4;4;3;3;1;1	39S ribosomal protein L49, mitochondrial	MRPL49	tr|A0A024R578|A0A024R578_HUMAN Mitochondrial ribosomal protein L49, isoform CRA_b OS=Homo sapiens GN=MRPL49 PE=4 SV=1;sp|Q13405|RM49_HUMAN 39S ribosomal protein L49, mitochondrial OS=Homo sapiens GN=MRPL49 PE=1 SV=1;tr|H0YDP7|H0YDP7_HUMAN 39S ribosomal pro	6	4	4	4	2	2	2	2	1	1	3	2	2	2	2	2	1	1	3	2	2	2	2	2	1	1	3	2	27.7	27.7	27.7	19.198	166	166;166;127;143;99;140	0	80.844	0.90307	1.1346	15.264	20	3	Leave out requantified
A0A024R588;A0A024R566;B4DJU4;A0A024R5D9;A0A024R572;Q15637;B4DSE4;B4DX42;Q14820;F8WEV5;C9J792;H7C561	A0A024R588;A0A024R566;B4DJU4;A0A024R5D9;A0A024R572;Q15637;B4DSE4;B4DX42	10;10;10;10;10;10;8;6;3;3;1;1	10;10;10;10;10;10;8;6;3;3;1;1	10;10;10;10;10;10;8;6;3;3;1;1	Splicing factor 1	SF1	tr|A0A024R588|A0A024R588_HUMAN Splicing factor 1, isoform CRA_d OS=Homo sapiens GN=SF1 PE=4 SV=1;tr|A0A024R566|A0A024R566_HUMAN Splicing factor 1, isoform CRA_a OS=Homo sapiens GN=SF1 PE=4 SV=1;tr|B4DJU4|B4DJU4_HUMAN cDNA FLJ53344, highly similar to Splici	12	10	10	10	7	8	9	7	6	7	6	7	7	8	9	7	6	7	6	7	7	8	9	7	6	7	6	7	23.9	23.9	23.9	59.711	548	548;571;630;638;639;639;452;433;80;110;62;291	0	41.167	0.67981	1.0554	39.917	122	51	Leave out requantified
A0A024R5A3;A0A024R580;P07384;B2RDI5;B4DWH5;B4DS85;E9PL37;E9PRM1;E9PLX0;E9PJJ3;E9PLC9;E9PMC6;E9PJA6;E9PSA6;E9PQB3;E9PIA9	A0A024R5A3;A0A024R580;P07384;B2RDI5;B4DWH5	25;25;25;24;21;8;5;5;4;4;4;4;4;4;4;2	25;25;25;24;21;8;5;5;4;4;4;4;4;4;4;2	25;25;25;24;21;8;5;5;4;4;4;4;4;4;4;2	Calpain-1 catalytic subunit	CAPN1	tr|A0A024R5A3|A0A024R5A3_HUMAN Calpain 1, (Mu/I) large subunit, isoform CRA_b OS=Homo sapiens GN=CAPN1 PE=3 SV=1;tr|A0A024R580|A0A024R580_HUMAN Calpain 1, (Mu/I) large subunit, isoform CRA_a OS=Homo sapiens GN=CAPN1 PE=3 SV=1;sp|P07384|CAN1_HUMAN Calpain-1	16	25	25	25	21	16	15	11	17	11	15	15	21	16	15	11	17	11	15	15	21	16	15	11	17	11	15	15	34.8	34.8	34.8	81.467	710	710;713;714;714;660;515;191;201;122;135;148;152;161;163;191;63	0	122.43	0.74374	0.98299	52.022	154	44	Leave out requantified
A0A024R5B2;E7ETY4;A9CP04;A0A140VJP1;A8K2S4;E9PC69;Q7KZI7;A0A024R555	A0A024R5B2;E7ETY4;A9CP04;A0A140VJP1;A8K2S4;E9PC69;Q7KZI7;A0A024R555	4;4;4;4;4;4;4;2	4;4;4;4;4;4;4;2	3;3;3;3;3;3;3;1	Serine/threonine-protein kinase MARK2	MARK2;Par1b	tr|A0A024R5B2|A0A024R5B2_HUMAN Non-specific serine/threonine protein kinase OS=Homo sapiens GN=MARK2 PE=4 SV=1;tr|E7ETY4|E7ETY4_HUMAN Non-specific serine/threonine protein kinase OS=Homo sapiens GN=MARK2 PE=1 SV=1;tr|A9CP04|A9CP04_HUMAN Non-specific serine	8	4	4	3	2	1	1	0	2	1	1	2	2	1	1	0	2	1	1	2	1	1	1	0	2	1	1	2	10.1	10.1	8.4	77.63	691	691;699;699;719;745;778;788;551	0	25.175	0.85949	0.88433	59.477	11	5	Median
A0A024R5C4;B7Z3E3;B7Z8W8;O95197;B7Z4M1;B7Z361;Q7RTN4;F5H891;F5GWG7;F5H617	A0A024R5C4;B7Z3E3;B7Z8W8;O95197;B7Z4M1;B7Z361	4;3;3;3;2;2;1;1;1;1	4;3;3;3;2;2;1;1;1;1	4;3;3;3;2;2;1;1;1;1	Reticulon;Reticulon-3	RTN3	tr|A0A024R5C4|A0A024R5C4_HUMAN Reticulon OS=Homo sapiens GN=RTN3 PE=4 SV=1;tr|B7Z3E3|B7Z3E3_HUMAN Reticulon OS=Homo sapiens PE=2 SV=1;tr|B7Z8W8|B7Z8W8_HUMAN Reticulon OS=Homo sapiens PE=2 SV=1;sp|O95197|RTN3_HUMAN Reticulon-3 OS=Homo sapiens GN=RTN3 PE=1 S	10	4	4	4	4	3	2	3	2	2	3	3	4	3	2	3	2	2	3	3	4	3	2	3	2	2	3	3	28.4	28.4	28.4	25.609	236	236;920;1032;1032;123;205;85;130;136;185	0	92.372	0.75251	1.0836	17.237	45	13	Leave out requantified
A0A024R5C5;P11498;E9PRE7;E9PS68	A0A024R5C5;P11498	23;23;10;5	23;23;10;5	23;23;10;5	Pyruvate carboxylase;Pyruvate carboxylase, mitochondrial	PC	tr|A0A024R5C5|A0A024R5C5_HUMAN Pyruvate carboxylase OS=Homo sapiens GN=PC PE=4 SV=1;sp|P11498|PYC_HUMAN Pyruvate carboxylase, mitochondrial OS=Homo sapiens GN=PC PE=1 SV=2	4	23	23	23	16	18	17	11	13	10	17	17	16	18	17	11	13	10	17	17	16	18	17	11	13	10	17	17	26.1	26.1	26.1	129.63	1178	1178;1178;489;298	0	84.799	0.62051	0.84683	16.224	135	50	Leave out requantified
A0A024R5D6;B5MBX0;Q96FF9;B3KSI5	A0A024R5D6;B5MBX0;Q96FF9;B3KSI5	2;2;2;1	2;2;2;1	2;2;2;1	Sororin	CDCA5	tr|A0A024R5D6|A0A024R5D6_HUMAN Cell division cycle associated 5, isoform CRA_a OS=Homo sapiens GN=CDCA5 PE=4 SV=1;tr|B5MBX0|B5MBX0_HUMAN Sororin OS=Homo sapiens GN=CDCA5 PE=1 SV=1;sp|Q96FF9|CDCA5_HUMAN Sororin OS=Homo sapiens GN=CDCA5 PE=1 SV=1;tr|B3KSI5|B	4	2	2	2	0	0	2	0	2	1	0	0	0	0	2	0	2	1	0	0	0	0	2	0	2	1	0	0	14.7	14.7	14.7	27.6	252	252;307;252;115	0	3.8196	0.30548	0.31845	185.9	3	3	Median
A0A024R5E5;Q13488;E9PM12;Q64F87;E9PNA6;E9PMC5;Q6QBN8;H0YCE3;H0YEL3;K7ENA1;Q96N91;A0A024R791;Q9HBG4	A0A024R5E5;Q13488;E9PM12;Q64F87;E9PNA6	18;18;10;10;9;8;5;4;2;1;1;1;1	18;18;10;10;9;8;5;4;2;1;1;1;1	17;17;10;10;9;8;5;4;2;0;0;0;0	V-type proton ATPase subunit a;V-type proton ATPase 116 kDa subunit a isoform 3	TCIRG1	tr|A0A024R5E5|A0A024R5E5_HUMAN V-type proton ATPase subunit a OS=Homo sapiens GN=TCIRG1 PE=3 SV=1;sp|Q13488|VPP3_HUMAN V-type proton ATPase 116 kDa subunit a isoform 3 OS=Homo sapiens GN=TCIRG1 PE=1 SV=3;tr|E9PM12|E9PM12_HUMAN V-type proton ATPase subunit	13	18	18	17	14	14	10	11	8	7	14	12	14	14	10	11	8	7	14	12	13	13	10	11	8	7	13	12	24.3	24.3	23.3	92.967	830	830;830;217;218;299;174;125;290;104;191;513;840;840	0	37.93	0.7685	0.99036	30.18	109	20	Leave out requantified
A0A024R5H0;O75531;B2R4V4	A0A024R5H0;O75531;B2R4V4	5;5;3	5;5;3	5;5;3	Barrier-to-autointegration factor;Barrier-to-autointegration factor, N-terminally processed	BANF1	tr|A0A024R5H0|A0A024R5H0_HUMAN Barrier to autointegration factor 1, isoform CRA_a OS=Homo sapiens GN=BANF1 PE=4 SV=1;sp|O75531|BAF_HUMAN Barrier-to-autointegration factor OS=Homo sapiens GN=BANF1 PE=1 SV=1;tr|B2R4V4|B2R4V4_HUMAN cDNA, FLJ92232, highly simi	3	5	5	5	3	2	2	1	1	2	1	0	3	2	2	1	1	2	1	0	3	2	2	1	1	2	1	0	49.4	49.4	49.4	10.058	89	89;89;89	0	47.412	0.65175	0.83723	11.049	17	1	Leave out requantified
A0A024R5H6;Q6VY07;B4DF77;E9PNZ9;H0YF56;E9PPK2	A0A024R5H6;Q6VY07;B4DF77	3;3;2;1;1;1	3;3;2;1;1;1	3;3;2;1;1;1	Phosphofurin acidic cluster sorting protein 1	PACS1	tr|A0A024R5H6|A0A024R5H6_HUMAN Phosphofurin acidic cluster sorting protein 1, isoform CRA_a OS=Homo sapiens GN=PACS1 PE=4 SV=1;sp|Q6VY07|PACS1_HUMAN Phosphofurin acidic cluster sorting protein 1 OS=Homo sapiens GN=PACS1 PE=1 SV=2;tr|B4DF77|B4DF77_HUMAN Pho	6	3	3	3	2	3	1	2	1	0	1	2	2	3	1	2	1	0	1	2	2	3	1	2	1	0	1	2	3.8	3.8	3.8	104.9	963	963;963;499;79;118;166	0.00025887	1.6803	0.98951	1.3995	48.726	12	1	Leave out requantified
A0A024R5K1;Q9BR76;Q9NSK3;A0A087WW53;F5H390;Q59F81;B4DIU2;F5H0D2;Q2NNQ8;A9Z1Z3	A0A024R5K1;Q9BR76;Q9NSK3;A0A087WW53;F5H390;Q59F81;B4DIU2	12;12;8;6;6;6;6;3;1;1	12;12;8;6;6;6;6;3;1;1	12;12;8;6;6;6;6;3;1;1	Coronin;Coronin-1B	CORO1B;DKFZp762I166	tr|A0A024R5K1|A0A024R5K1_HUMAN Coronin OS=Homo sapiens GN=CORO1B PE=3 SV=1;sp|Q9BR76|COR1B_HUMAN Coronin-1B OS=Homo sapiens GN=CORO1B PE=1 SV=1;tr|Q9NSK3|Q9NSK3_HUMAN Putative uncharacterized protein DKFZp762I166 (Fragment) OS=Homo sapiens GN=DKFZp762I166	10	12	12	12	9	10	8	7	8	7	9	9	9	10	8	7	8	7	9	9	9	10	8	7	8	7	9	9	30.1	30.1	30.1	54.234	489	489;489;283;260;282;287;289;139;2055;1794	0	179.62	0.7194	0.94096	23.013	94	13	Leave out requantified
A0A024R5K3;E9PPW7;O00217;E9PN51;F8W9K7;E9PKH6;B4DYI3;Q53G17	A0A024R5K3;E9PPW7;O00217;E9PN51;F8W9K7;E9PKH6;B4DYI3;Q53G17	5;5;5;4;4;4;4;4	5;5;5;4;4;4;4;4	5;5;5;4;4;4;4;4	NADH dehydrogenase [ubiquinone] iron-sulfur protein 8, mitochondrial	NDUFS8	tr|A0A024R5K3|A0A024R5K3_HUMAN NADH dehydrogenase (Ubiquinone) Fe-S protein 8, 23kDa (NADH-coenzyme Q reductase), isoform CRA_b OS=Homo sapiens GN=NDUFS8 PE=3 SV=1;tr|E9PPW7|E9PPW7_HUMAN NADH dehydrogenase [ubiquinone] iron-sulfur protein 8, mitochondrial	8	5	5	5	5	2	3	3	2	2	2	4	5	2	3	3	2	2	2	4	5	2	3	3	2	2	2	4	35.5	35.5	35.5	19.213	172	172;184;210;110;124;138;171;210	0	18.104	0.83286	0.98101	3.0904	35	6	Leave out requantified
A0A024R5K6;O95298;E9PM14;A0A087WUM3;E9PQ53;E9PRJ5;Q8NI46;E9PRQ4;A0A087WY27	A0A024R5K6;O95298;E9PM14;A0A087WUM3;E9PQ53	8;8;5;5;5;3;3;2;2	8;8;5;5;5;3;3;2;2	8;8;5;5;5;3;3;2;2	NADH dehydrogenase [ubiquinone] 1 subunit C2;NADH dehydrogenase [ubiquinone] 1 subunit C2, isoform 2	NDUFC2;KCTD14;NDUFC2-KCTD14	tr|A0A024R5K6|A0A024R5K6_HUMAN NADH dehydrogenase [ubiquinone] 1 subunit C2 OS=Homo sapiens GN=NDUFC2 PE=3 SV=1;sp|O95298|NDUC2_HUMAN NADH dehydrogenase [ubiquinone] 1 subunit C2 OS=Homo sapiens GN=NDUFC2 PE=1 SV=1;tr|E9PM14|E9PM14_HUMAN NADH dehydrogenase	9	8	8	8	3	4	4	2	6	5	3	3	3	4	4	2	6	5	3	3	3	4	4	2	6	5	3	3	45.4	45.4	45.4	14.187	119	119;119;107;134;114;71;77;66;86	0	9.2271	0.78764	0.93425	17.46	27	4	Leave out requantified
A0A024R5K8;P50454;B4DN87;A8K259;E9PPV6;E9PR70;E9PK86;E9PMI5;E9PKH2;Q9NPA9;E9PNX1;E9PJH8;E9PIG2;E9PRS3;E9PQ34;H0YEP8;E9PLA6	A0A024R5K8;P50454;B4DN87;A8K259;E9PPV6;E9PR70;E9PK86;E9PMI5;E9PKH2	30;30;28;28;23;21;16;16;15;13;12;8;8;8;7;3;3	30;30;28;28;23;21;16;16;15;13;12;8;8;8;7;3;3	30;30;28;28;23;21;16;16;15;13;12;8;8;8;7;3;3	Serpin H1	SERPINH1	tr|A0A024R5K8|A0A024R5K8_HUMAN Serpin peptidase inhibitor, clade H (Heat shock protein 47), member 1, (Collagen binding protein 1), isoform CRA_a OS=Homo sapiens GN=SERPINH1 PE=3 SV=1;sp|P50454|SERPH_HUMAN Serpin H1 OS=Homo sapiens GN=SERPINH1 PE=1 SV=2;tr	17	30	30	30	26	27	26	27	26	26	27	28	26	27	26	27	26	26	27	28	26	27	26	27	26	26	27	28	62.2	62.2	62.2	46.44	418	418;418;397;418;324;295;247;249;201;172;203;150;165;166;142;56;85	0	323.31	0.79896	1.0061	11.237	1873	370	Leave out requantified
A0A024R5M9;A0A087WY61;Q59HB8;A0A024R5G4;Q7Z757;Q96HN5;H0YFY6;F5H4J1;A8K394;Q3SYK8;F5H6Y5;K4DIE0;Q9UPG3;F5H0Z7;F5H763;Q86XH4;F5GZW1;G1UI36;F5H2F3;F5H3L6;Q9UNL7;F5H1L0;F5GWK2;F5H073;F5H068;F8W6T3;F5H7R5;F5H4Y4;F5GWA2	A0A024R5M9;A0A087WY61;Q59HB8;A0A024R5G4;Q7Z757	66;64;54;48;38;28;28;24;23;19;19;14;8;5;5;5;4;4;4;4;4;3;2;2;2;2;1;1;1	66;64;54;48;38;28;28;24;23;19;19;14;8;5;5;5;4;4;4;4;4;3;2;2;2;2;1;1;1	1;1;1;0;1;1;1;0;0;0;0;1;0;0;0;0;0;0;0;0;0;0;0;0;0;0;0;0;0		NUMA1	tr|A0A024R5M9|A0A024R5M9_HUMAN Nuclear mitotic apparatus protein 1, isoform CRA_a OS=Homo sapiens GN=NUMA1 PE=4 SV=1;tr|A0A087WY61|A0A087WY61_HUMAN Nuclear mitotic apparatus protein 1 OS=Homo sapiens GN=NUMA1 PE=1 SV=1;tr|Q59HB8|Q59HB8_HUMAN Nuclear mitoti	29	66	66	1	48	43	4	26	39	30	38	40	48	43	4	26	39	30	38	40	0	1	0	0	0	0	1	1	36.8	36.8	0.5	236.51	2101	2101;2099;1585;1536;1193;963;964;851;852;691;691;353;173;201;220;235;146;158;159;174;294;109;72;75;82;91;56;59;61	0	223.99	0.6507	0.86259	33.463	352	100	Leave out requantified
A0A024R5Q1;Q9NX55;J3QT56	A0A024R5Q1;Q9NX55	5;5;2	5;5;2	5;5;2	Huntingtin-interacting protein K	hCG_2003792;HYPK	tr|A0A024R5Q1|A0A024R5Q1_HUMAN HCG2003792, isoform CRA_b OS=Homo sapiens GN=hCG_2003792 PE=4 SV=1;sp|Q9NX55|HYPK_HUMAN Huntingtin-interacting protein K OS=Homo sapiens GN=HYPK PE=1 SV=2	3	5	5	5	3	0	1	2	1	1	3	0	3	0	1	2	1	1	3	0	3	0	1	2	1	1	3	0	40.3	40.3	40.3	14.665	129	129;129;82	0	30.425	0.77775	0.73248	47.642	10	5	Leave out requantified
A0A024R5Q7;P30520;B4E1L0	A0A024R5Q7;P30520;B4E1L0	12;12;11	12;12;11	12;12;11	Adenylosuccinate synthetase isozyme 2	ADSS	tr|A0A024R5Q7|A0A024R5Q7_HUMAN Adenylosuccinate synthetase isozyme 2 OS=Homo sapiens GN=ADSS PE=3 SV=1;sp|P30520|PURA2_HUMAN Adenylosuccinate synthetase isozyme 2 OS=Homo sapiens GN=ADSS PE=1 SV=3;tr|B4E1L0|B4E1L0_HUMAN Adenylosuccinate synthetase isozyme	3	12	12	12	9	6	7	9	9	9	6	8	9	6	7	9	9	9	6	8	9	6	7	9	9	9	6	8	34.6	34.6	34.6	50.097	456	456;456;435	0	53.483	0.76252	0.88984	68.127	75	29	Leave out requantified
A0A024R5S5;O75822;H0YGJ7;H0YLP3	A0A024R5S5;O75822	10;10;3;2	10;10;3;2	10;10;3;2	Eukaryotic translation initiation factor 3 subunit J	EIF3S1;EIF3J	tr|A0A024R5S5|A0A024R5S5_HUMAN Eukaryotic translation initiation factor 3 subunit J OS=Homo sapiens GN=EIF3S1 PE=3 SV=1;sp|O75822|EIF3J_HUMAN Eukaryotic translation initiation factor 3 subunit J OS=Homo sapiens GN=EIF3J PE=1 SV=2	4	10	10	10	9	7	6	5	4	5	8	5	9	7	6	5	4	5	8	5	9	7	6	5	4	5	8	5	39.1	39.1	39.1	29.062	258	258;258;106;117	0	26.322	0.59514	0.81411	26.623	61	18	Leave out requantified
A0A024R5S7;Q9ULG6;H3BN32	A0A024R5S7;Q9ULG6	5;5;1	5;5;1	5;5;1	Cell cycle progression protein 1	CCPG1	tr|A0A024R5S7|A0A024R5S7_HUMAN Cell cycle progression 1, isoform CRA_a OS=Homo sapiens GN=CCPG1 PE=4 SV=1;sp|Q9ULG6|CCPG1_HUMAN Cell cycle progression protein 1 OS=Homo sapiens GN=CCPG1 PE=1 SV=3	3	5	5	5	2	1	0	0	0	0	2	3	2	1	0	0	0	0	2	3	2	1	0	0	0	0	2	3	7.8	7.8	7.8	87.339	757	757;757;203	0	3.0841	0.77494	1.1149	18.861	9	5	Leave out requantified
A0A024R5U5;O14672;A0AV88;H3BS53;H0YK87;C9J9B4;H0YNC5	A0A024R5U5;O14672;A0AV88	13;13;8;1;1;1;1	13;13;8;1;1;1;1	13;13;8;1;1;1;1	Disintegrin and metalloproteinase domain-containing protein 10	ADAM10	tr|A0A024R5U5|A0A024R5U5_HUMAN ADAM metallopeptidase domain 10, isoform CRA_b OS=Homo sapiens GN=ADAM10 PE=4 SV=1;sp|O14672|ADA10_HUMAN Disintegrin and metalloproteinase domain-containing protein 10 OS=Homo sapiens GN=ADAM10 PE=1 SV=1;tr|A0AV88|A0AV88_HUMA	7	13	13	13	6	5	3	3	2	3	6	6	6	5	3	3	2	3	6	6	6	5	3	3	2	3	6	6	22.1	22.1	22.1	84.141	748	748;748;512;58;115;125;148	0	14.767	0.90304	1.2303	54.901	40	16	Leave out requantified
A0A024R5W6;H0YNC7;H0YL80;H0YLS7;O15513;Q07414	A0A024R5W6;H0YNC7	35;25;9;3;3;1	26;16;1;3;3;1	2;2;0;0;0;0		TPM1	tr|A0A024R5W6|A0A024R5W6_HUMAN Tropomyosin 1 (Alpha), isoform CRA_a OS=Homo sapiens GN=TPM1 PE=3 SV=1;tr|H0YNC7|H0YNC7_HUMAN Tropomyosin alpha-1 chain (Fragment) OS=Homo sapiens GN=TPM1 PE=1 SV=1	6	35	26	2	31	30	29	27	23	23	34	30	24	22	21	19	15	15	25	23	2	1	1	2	2	1	1	1	77.1	64.1	3.9	32.677	284	284;223;68;40;48;42	0	323.31	0.70826	0.96919	27.117	256	32	Leave out requantified
A0A024R5X7;O76031;Q9H072;H0YM48	A0A024R5X7;O76031;Q9H072	13;13;12;2	13;13;12;2	13;13;12;2	ATP-dependent Clp protease ATP-binding subunit clpX-like, mitochondrial	CLPX;DKFZp586J151	tr|A0A024R5X7|A0A024R5X7_HUMAN ClpX caseinolytic peptidase X homolog (E. coli), isoform CRA_a OS=Homo sapiens GN=CLPX PE=4 SV=1;sp|O76031|CLPX_HUMAN ATP-dependent Clp protease ATP-binding subunit clpX-like, mitochondrial OS=Homo sapiens GN=CLPX PE=1 SV=2;t	4	13	13	13	4	6	4	7	5	6	4	7	4	6	4	7	5	6	4	7	4	6	4	7	5	6	4	7	26.7	26.7	26.7	69.223	633	633;633;533;268	0	18.435	0.73859	1.0071	23.973	46	15	Leave out requantified
A0A024R5Y1;Q9NZD8;H0YLT5;H0YKM6;H0YMB7;H0YKB0;H3BRR0;H0YML6;H0YLD7;H0YLW1	A0A024R5Y1;Q9NZD8;H0YLT5;H0YKM6;H0YMB7;H0YKB0;H3BRR0	6;6;3;3;3;3;3;2;2;2	6;6;3;3;3;3;3;2;2;2	6;6;3;3;3;3;3;2;2;2	Maspardin	SPG21	tr|A0A024R5Y1|A0A024R5Y1_HUMAN Spastic paraplegia 21 (Autosomal recessive, Mast syndrome), isoform CRA_a OS=Homo sapiens GN=SPG21 PE=4 SV=1;sp|Q9NZD8|SPG21_HUMAN Maspardin OS=Homo sapiens GN=SPG21 PE=1 SV=1;tr|H0YLT5|H0YLT5_HUMAN Maspardin (Fragment) OS=Ho	10	6	6	6	2	2	3	3	3	3	1	1	2	2	3	3	3	3	1	1	2	2	3	3	3	3	1	1	25.6	25.6	25.6	34.96	308	308;308;102;129;141;150;154;40;53;71	0	7.2944	0.9469	1.0449	17.806	18	1	Leave out requantified
A0A024R5Z3;P84022;Q59F45;Q68DS8;H0YMP2;H0YL71;H3BP09;H3BQ00;B7Z725;H3BVD1;A0A024RDR3;O15198	A0A024R5Z3;P84022;Q59F45	3;3;2;1;1;1;1;1;1;1;1;1	3;3;2;1;1;1;1;1;1;1;1;1	2;2;1;1;0;0;0;1;1;0;0;0	Mothers against decapentaplegic homolog;Mothers against decapentaplegic homolog 3	SMAD3	tr|A0A024R5Z3|A0A024R5Z3_HUMAN Mothers against decapentaplegic homolog OS=Homo sapiens GN=SMAD3 PE=3 SV=1;sp|P84022|SMAD3_HUMAN Mothers against decapentaplegic homolog 3 OS=Homo sapiens GN=SMAD3 PE=1 SV=1;tr|Q59F45|Q59F45_HUMAN Mothers against decapentaple	12	3	3	2	2	2	1	1	1	1	2	2	2	2	1	1	1	1	2	2	1	1	0	0	0	0	1	1	8.5	8.5	5.4	48.08	425	425;425;386;42;63;92;114;156;194;213;430;467	0	3.4693	0.65199	0.94016	11.528	18	0	Leave out requantified
A0A024R5Z9;B4DRT3;H3BTN5;Q504U3;H3BR70;A0A024R609;H3BQ34;H3BUW1;H3BTJ2;H3BT25;H3BU13;H3BN34;H3BQZ3;B4DPM0;Q16716;Q16715;P30613	A0A024R5Z9;B4DRT3;H3BTN5;Q504U3;H3BR70;A0A024R609;H3BQ34	44;39;37;27;27;25;24;14;14;13;4;2;2;1;1;1;1	3;3;3;3;3;0;0;0;0;0;0;0;0;0;0;0;0	3;3;3;3;3;0;0;0;0;0;0;0;0;0;0;0;0	Pyruvate kinase	PKM2;PKM	tr|A0A024R5Z9|A0A024R5Z9_HUMAN Pyruvate kinase OS=Homo sapiens GN=PKM2 PE=3 SV=1;tr|B4DRT3|B4DRT3_HUMAN Pyruvate kinase OS=Homo sapiens PE=2 SV=1;tr|H3BTN5|H3BTN5_HUMAN Pyruvate kinase (Fragment) OS=Homo sapiens GN=PKM PE=1 SV=1;tr|Q504U3|Q504U3_HUMAN Pyru	17	44	3	3	41	42	37	38	35	36	34	36	2	3	2	2	1	2	1	1	2	3	2	2	1	2	1	1	75	5.6	5.6	58.061	531	531;511;485;366;366;345;281;162;168;151;82;51;69;488;566;587;574	0	4.8476	1.0609	1.4053	79.054	17	7	Median
A0A024R625;P60510;H3BTA2;Q5U086;H3BV22;I3L4X0;H3BPN5;H3BVE3	A0A024R625;P60510;H3BTA2;Q5U086;H3BV22	7;7;6;6;5;2;1;1	5;5;4;4;3;2;1;1	5;5;4;4;3;2;1;1	Serine/threonine-protein phosphatase;Serine/threonine-protein phosphatase 4 catalytic subunit	PPP4C	tr|A0A024R625|A0A024R625_HUMAN Serine/threonine-protein phosphatase OS=Homo sapiens GN=PPP4C PE=3 SV=1;sp|P60510|PP4C_HUMAN Serine/threonine-protein phosphatase 4 catalytic subunit OS=Homo sapiens GN=PPP4C PE=1 SV=1;tr|H3BTA2|H3BTA2_HUMAN Serine/threonine-	8	7	5	5	5	6	5	5	6	3	6	5	3	4	4	4	4	1	4	3	3	4	4	4	4	1	4	3	24.1	19.2	19.2	35.08	307	307;307;267;307;203;120;50;56	0	7.6185	0.78306	0.94089	43.268	30	7	Leave out requantified
A0A024R648;Q9Y5J7;G3V2F3;G3V502	A0A024R648;Q9Y5J7;G3V2F3;G3V502	4;4;2;2	4;4;2;2	4;4;2;2	Mitochondrial import inner membrane translocase subunit Tim9	TIMM9	tr|A0A024R648|A0A024R648_HUMAN Translocase of inner mitochondrial membrane 9 homolog (Yeast), isoform CRA_a OS=Homo sapiens GN=TIMM9 PE=3 SV=1;sp|Q9Y5J7|TIM9_HUMAN Mitochondrial import inner membrane translocase subunit Tim9 OS=Homo sapiens GN=TIMM9 PE=1 S	4	4	4	4	3	2	2	2	1	1	3	3	3	2	2	2	1	1	3	3	3	2	2	2	1	1	3	3	56.2	56.2	56.2	10.378	89	89;89;44;66	0	24.846	0.82388	1.0028	10.516	19	6	Leave out requantified
A0A024R649;Q96EK6;G3V4W4;G3V5E4	A0A024R649;Q96EK6;G3V4W4;G3V5E4	4;4;3;2	4;4;3;2	4;4;3;2	Glucosamine 6-phosphate N-acetyltransferase	GNPNAT1	tr|A0A024R649|A0A024R649_HUMAN Glucosamine-phosphate N-acetyltransferase 1, isoform CRA_a OS=Homo sapiens GN=GNPNAT1 PE=4 SV=1;sp|Q96EK6|GNA1_HUMAN Glucosamine 6-phosphate N-acetyltransferase OS=Homo sapiens GN=GNPNAT1 PE=1 SV=1;tr|G3V4W4|G3V4W4_HUMAN Gluc	4	4	4	4	3	2	4	2	3	0	2	1	3	2	4	2	3	0	2	1	3	2	4	2	3	0	2	1	31	31	31	20.749	184	184;184;163;113	0	12.166	0.37506	0.39076	73.223	18	9	Leave out requantified
A0A024R652;F5H2F4;B7Z809;P11586;V9GYY3	A0A024R652;F5H2F4;B7Z809;P11586	28;28;28;28;3	28;28;28;28;3	27;27;27;27;3	C-1-tetrahydrofolate synthase, cytoplasmic;Methylenetetrahydrofolate dehydrogenase;Methenyltetrahydrofolate cyclohydrolase;Formyltetrahydrofolate synthetase;C-1-tetrahydrofolate synthase, cytoplasmic, N-terminally processed	MTHFD1	tr|A0A024R652|A0A024R652_HUMAN Methylenetetrahydrofolate dehydrogenase (NADP+ dependent) 1, methenyltetrahydrofolate cyclohydrolase, formyltetrahydrofolate synthetase, isoform CRA_a OS=Homo sapiens GN=MTHFD1 PE=3 SV=1;tr|F5H2F4|F5H2F4_HUMAN C-1-tetrahydrof	5	28	28	27	11	13	18	15	22	17	10	9	11	13	18	15	22	17	10	9	11	13	17	15	21	17	10	9	30.6	30.6	29.5	101.53	935	935;1020;1020;935;107	0	105.65	0.84332	0.8486	64.296	141	50	Leave out requantified
A0A024R663;Q86UP2;G3V4Y7;B7Z6P3;B3KWP6;H0YJZ8;G3V5P0;G3V5G2;B3KP76;H0YJP2;H0YJV5	A0A024R663;Q86UP2	70;70;27;12;11;7;7;7;5;4;3	70;70;27;12;11;7;7;7;5;4;3	69;69;27;12;11;7;7;7;5;4;3	Kinectin	KTN1	tr|A0A024R663|A0A024R663_HUMAN Kinectin 1 (Kinesin receptor), isoform CRA_a OS=Homo sapiens GN=KTN1 PE=4 SV=1;sp|Q86UP2|KTN1_HUMAN Kinectin OS=Homo sapiens GN=KTN1 PE=1 SV=1	11	70	70	69	46	55	42	42	44	38	52	48	46	55	42	42	44	38	52	48	45	55	41	41	43	38	52	47	54.5	54.5	54.5	156.27	1357	1357;1357;595;334;290;153;160;162;152;138;91	0	323.31	0.73615	0.94039	19.599	501	91	Leave out requantified
A0A024R684;A0A024R681;B2RCI6;A0A024R6C4;A0A024R6F4;P49757;Q86SW5;G3V3R1;G3V3Z8;G3V4S6;G3V433;Q5D0E5;G3V3M5;Q86SW6;B4DUD7	A0A024R684;A0A024R681;B2RCI6;A0A024R6C4;A0A024R6F4;P49757;Q86SW5;G3V3R1;G3V3Z8	4;4;4;4;4;4;2;2;2;1;1;1;1;1;1	4;4;4;4;4;4;2;2;2;1;1;1;1;1;1	3;3;3;3;3;3;1;1;2;1;1;1;0;0;1	Protein numb homolog	NUMB	tr|A0A024R684|A0A024R684_HUMAN Numb homolog (Drosophila), isoform CRA_e OS=Homo sapiens GN=NUMB PE=4 SV=1;tr|A0A024R681|A0A024R681_HUMAN Numb homolog (Drosophila), isoform CRA_f OS=Homo sapiens GN=NUMB PE=4 SV=1;tr|B2RCI6|B2RCI6_HUMAN cDNA, FLJ96094, highl	15	4	4	3	0	2	0	1	0	0	2	3	0	2	0	1	0	0	2	3	0	1	0	1	0	0	2	3	7.3	7.3	6.1	64.526	592	592;603;640;640;651;651;242;258;507;67;80;135;223;233;317	0	7.7895	0.74914	1.3171	21.459	8	2	Leave out requantified
A0A024R687;Q96AC1;H0YJ34;A0A0U1RRM8;G3V281;H0YJB6;G3V5R2;G3V3J0;Q54A15;B2RAX1;Q9BQL6;G3V379;Q5JWV4;Q49AC8;G3V1L6	A0A024R687;Q96AC1;H0YJ34;A0A0U1RRM8	33;33;28;23;8;7;7;5;2;2;2;1;1;1;1	33;33;28;23;8;7;7;5;2;2;2;1;1;1;1	1;1;1;1;0;0;0;0;0;0;0;0;0;0;0	Fermitin family homolog 2	PLEKHC1;FERMT2	tr|A0A024R687|A0A024R687_HUMAN Pleckstrin homology domain containing, family C (With FERM domain) member 1, isoform CRA_b OS=Homo sapiens GN=PLEKHC1 PE=4 SV=1;sp|Q96AC1|FERM2_HUMAN Fermitin family homolog 2 OS=Homo sapiens GN=FERMT2 PE=1 SV=1;tr|H0YJ34|H0Y	15	33	33	1	28	21	21	22	21	22	20	24	28	21	21	22	21	22	20	24	1	1	1	1	1	1	1	1	53.8	53.8	1.3	77.86	680	680;680;640;545;153;133;133;155;677;677;677;65;146;420;420	0	247.8	0.75485	0.97511	16.852	379	81	Leave out requantified
A0A024R694;P12814;Q86TX4;G3V2N5;P35609;B4DRP5;G3V2W4;H7C5W8;H0YJW3;B2R8Y4;Q08043;B7Z2N5;H0YJ11;B4DZQ2;A0A087WSZ2;B7Z4V1;B7Z4P6;Q59FD9;B7Z4K1;F6THM6;G3V5M4;G3V2X9;Q5ZEZ4;Q4VAM3;G3V380;G3V2E8;B7Z4P8;Q4JCP9	A0A024R694;P12814;Q86TX4	75;75;47;22;22;21;19;19;18;16;16;15;14;12;12;11;11;11;11;11;9;8;7;5;4;4;2;2	48;48;27;14;6;13;12;13;13;3;3;4;10;3;3;3;3;3;3;3;5;4;3;1;4;1;1;1	5;5;4;4;2;4;0;0;0;2;2;0;0;2;2;2;0;0;0;0;4;0;0;0;4;0;0;0	Alpha-actinin-1	ACTN1	tr|A0A024R694|A0A024R694_HUMAN Actinin, alpha 1, isoform CRA_a OS=Homo sapiens GN=ACTN1 PE=4 SV=1;sp|P12814|ACTN1_HUMAN Alpha-actinin-1 OS=Homo sapiens GN=ACTN1 PE=1 SV=2;tr|Q86TX4|Q86TX4_HUMAN Full-length cDNA clone CS0DB009YA03 of Neuroblastoma of Homo s	28	75	48	5	67	70	63	62	63	63	65	71	45	45	41	40	42	40	45	46	4	4	3	3	3	3	5	3	76.2	53.8	4.4	103.06	892	892;892;533;260;894;255;238;297;251;901;901;803;207;944;944;284;649;664;679;686;126;144;86;620;72;85;388;489	0	323.31	0.75168	1.0119	14.96	1962	300	Leave out requantified
A0A024R6B5;P54652;B3KUS2	A0A024R6B5;P54652;B3KUS2	25;25;13	14;14;7	12;12;5	Heat shock-related 70 kDa protein 2	HSPA2	tr|A0A024R6B5|A0A024R6B5_HUMAN Heat shock 70kDa protein 2, isoform CRA_a OS=Homo sapiens GN=HSPA2 PE=3 SV=1;sp|P54652|HSP72_HUMAN Heat shock-related 70 kDa protein 2 OS=Homo sapiens GN=HSPA2 PE=1 SV=1;tr|B3KUS2|B3KUS2_HUMAN cDNA FLJ40505 fis, clone TESTI20	3	25	14	12	19	22	17	21	18	18	17	18	9	11	7	10	7	7	7	7	8	9	7	10	7	6	7	7	42.3	27.5	24.6	70.02	639	639;639;413	0	65.456	0.81968	1.1892	32.015	84	23	Leave out requantified
A0A024R6C9;P36957;Q6IBS5;Q86TQ8;Q86TW7;Q86SW4;Q6LEQ7;B7Z6J1;H0YJF9;G3V5M3;G3V3F0	A0A024R6C9;P36957;Q6IBS5;Q86TQ8;Q86TW7;Q86SW4	14;14;12;11;9;7;2;2;1;1;1	14;14;12;11;9;7;2;2;1;1;1	9;9;9;8;6;4;0;1;1;1;1	Dihydrolipoyllysine-residue succinyltransferase component of 2-oxoglutarate dehydrogenase complex, mitochondrial	DLST	tr|A0A024R6C9|A0A024R6C9_HUMAN Dihydrolipoamide S-succinyltransferase (E2 component of 2-oxo-glutarate complex), isoform CRA_a OS=Homo sapiens GN=DLST PE=4 SV=1;sp|P36957|ODO2_HUMAN Dihydrolipoyllysine-residue succinyltransferase component of 2-oxoglutarat	11	14	14	9	10	12	11	11	11	12	11	10	10	12	11	11	11	12	11	10	6	8	7	6	6	7	7	6	37.5	37.5	27.2	48.755	453	453;453;453;307;251;279;108;166;74;83;104	0	323.31	0.75699	0.94718	5.2601	142	23	Leave out requantified
A0A024R6D1;Q8TD19;B3KY50;G3V459;Q6PKF2;G3V5V0;G3V2Z5	A0A024R6D1;Q8TD19	9;9;4;2;2;1;1	9;9;4;2;2;1;1	9;9;4;2;2;1;1	Serine/threonine-protein kinase Nek9	NEK9	tr|A0A024R6D1|A0A024R6D1_HUMAN NIMA (Never in mitosis gene a)-related kinase 9, isoform CRA_a OS=Homo sapiens GN=NEK9 PE=4 SV=1;sp|Q8TD19|NEK9_HUMAN Serine/threonine-protein kinase Nek9 OS=Homo sapiens GN=NEK9 PE=1 SV=2	7	9	9	9	2	3	0	4	0	1	3	2	2	3	0	4	0	1	3	2	2	3	0	4	0	1	3	2	10.6	10.6	10.6	107.15	979	979;979;514;104;322;73;128	0	3.7735	1.1145	1.6689	62.939	15	4	Leave out requantified
A0A024R6D4;P84090;G3V279	A0A024R6D4;P84090;G3V279	5;5;3	5;5;3	5;5;3	Enhancer of rudimentary homolog	ERH	tr|A0A024R6D4|A0A024R6D4_HUMAN Enhancer of rudimentary homolog OS=Homo sapiens GN=ERH PE=3 SV=1;sp|P84090|ERH_HUMAN Enhancer of rudimentary homolog OS=Homo sapiens GN=ERH PE=1 SV=1;tr|G3V279|G3V279_HUMAN Enhancer of rudimentary homolog OS=Homo sapiens GN=E	3	5	5	5	4	4	5	5	5	5	4	4	4	4	5	5	5	5	4	4	4	4	5	5	5	5	4	4	46.2	46.2	46.2	12.259	104	104;104;71	0	323.31	0.82529	1.0037	4.053	55	3	Leave out requantified
A0A024R6D8;Q13243;Q59EK7;B4DJK0;B4DUA4;G3V5K8;B5BUD8;Q86U32	A0A024R6D8;Q13243;Q59EK7;B4DJK0;B4DUA4	4;4;3;2;2;1;1;1	3;3;2;1;1;1;1;1	3;3;2;1;1;1;1;1	Serine/arginine-rich splicing factor 5	SFRS5;SRSF5	tr|A0A024R6D8|A0A024R6D8_HUMAN Splicing factor, arginine/serine-rich 5, isoform CRA_a OS=Homo sapiens GN=SFRS5 PE=4 SV=1;sp|Q13243|SRSF5_HUMAN Serine/arginine-rich splicing factor 5 OS=Homo sapiens GN=SRSF5 PE=1 SV=1;tr|Q59EK7|Q59EK7_HUMAN CS0DF038YO05 var	8	4	3	3	3	1	2	2	2	3	2	1	2	0	1	1	1	2	1	0	2	0	1	1	1	2	1	0	17.3	14	14	31.263	272	272;272;326;124;138;99;107;145	0	6.5383	2.037	2.3705	22.586	7	3	Leave out requantified
A0A024R6G4;Q02252;Q53H94;Q53FN8;O43573;G3V4Z4	A0A024R6G4;Q02252;Q53H94;Q53FN8	14;14;13;13;5;5	14;14;13;13;5;5	14;14;13;13;5;5	Methylmalonate-semialdehyde dehydrogenase [acylating], mitochondrial	ALDH6A1	tr|A0A024R6G4|A0A024R6G4_HUMAN Aldehyde dehydrogenase 6 family, member A1, isoform CRA_b OS=Homo sapiens GN=ALDH6A1 PE=2 SV=1;sp|Q02252|MMSA_HUMAN Methylmalonate-semialdehyde dehydrogenase [acylating], mitochondrial OS=Homo sapiens GN=ALDH6A1 PE=1 SV=2;tr|	6	14	14	14	9	7	4	2	2	2	9	9	9	7	4	2	2	2	9	9	9	7	4	2	2	2	9	9	40	40	40	57.839	535	535;535;535;535;134;252	0	72.657	0.70685	0.93016	21.222	38	9	Leave out requantified
A0A024R6G6;O75438;Q3MHU6	A0A024R6G6;O75438	3;3;1	3;3;1	3;3;1	NADH dehydrogenase [ubiquinone] 1 beta subcomplex subunit 1	NDUFB1	tr|A0A024R6G6|A0A024R6G6_HUMAN NADH dehydrogenase (Ubiquinone) 1 beta subcomplex, 1, 7kDa, isoform CRA_a OS=Homo sapiens GN=NDUFB1 PE=4 SV=1;sp|O75438|NDUB1_HUMAN NADH dehydrogenase [ubiquinone] 1 beta subcomplex subunit 1 OS=Homo sapiens GN=NDUFB1 PE=1 SV	3	3	3	3	3	1	3	2	3	3	3	3	3	1	3	2	3	3	3	3	3	1	3	2	3	3	3	3	34.5	34.5	34.5	6.9611	58	58;58;89	0	7.3103	0.80033	0.91425	4.9775	25	4	Leave out requantified
A0A024R6H1;O15270;H0YJV2	A0A024R6H1;O15270;H0YJV2	7;7;4	7;7;4	7;7;4	Serine palmitoyltransferase 2	SPTLC2	tr|A0A024R6H1|A0A024R6H1_HUMAN Serine palmitoyltransferase, long chain base subunit 2, isoform CRA_a OS=Homo sapiens GN=SPTLC2 PE=3 SV=1;sp|O15270|SPTC2_HUMAN Serine palmitoyltransferase 2 OS=Homo sapiens GN=SPTLC2 PE=1 SV=1;tr|H0YJV2|H0YJV2_HUMAN Serine p	3	7	7	7	1	3	2	2	4	1	3	1	1	3	2	2	4	1	3	1	1	3	2	2	4	1	3	1	18.1	18.1	18.1	62.924	562	562;562;407	0	4.8833	0.91895	1.0719	51.094	17	11	Leave out requantified
A0A024R6I3;Q53GF9;P49755;B4DZH3;G3V2K7;B4DL12	A0A024R6I3;Q53GF9;P49755;B4DZH3	13;13;13;7;6;6	13;13;13;7;6;6	13;13;13;7;6;6	Transmembrane emp24 domain-containing protein 10	TMED10	tr|A0A024R6I3|A0A024R6I3_HUMAN Testicular tissue protein Li 206 OS=Homo sapiens GN=TMED10 PE=2 SV=1;tr|Q53GF9|Q53GF9_HUMAN Full-length cDNA 5-PRIME end of clone CS0DF013YM24 of Fetal brain of Homo sapiens (Human) variant (Fragment) OS=Homo sapiens PE=2 SV=	6	13	13	13	10	8	8	6	6	5	9	12	10	8	8	6	6	5	9	12	10	8	8	6	6	5	9	12	43.4	43.4	43.4	24.976	219	219;225;219;94;153;177	0	323.31	0.68281	1.0031	18.196	147	11	Leave out requantified
A0A024R6K3;Q86TU7;Q6NXR6	A0A024R6K3;Q86TU7;Q6NXR6	5;5;3	5;5;3	5;5;3	Histone-lysine N-methyltransferase setd3	SETD3	tr|A0A024R6K3|A0A024R6K3_HUMAN Histone-lysine N-methyltransferase OS=Homo sapiens GN=SETD3 PE=3 SV=1;sp|Q86TU7|SETD3_HUMAN Histone-lysine N-methyltransferase setd3 OS=Homo sapiens GN=SETD3 PE=1 SV=1;tr|Q6NXR6|Q6NXR6_HUMAN Histone-lysine N-methyltransferase	3	5	5	5	0	1	3	4	2	2	0	1	0	1	3	4	2	2	0	1	0	1	3	4	2	2	0	1	10.4	10.4	10.4	67.256	594	594;594;292	0	2.4783	1.096	1.7256	35.764	12	5	Leave out requantified
A0A024R6K8;P23381;G3V3H8;G3V3Y5;B4DTK8;G3V277;G3V423;G3V5U1;G3V456;H0YJP3;G3V3P2;G3V227;G3V2Y7;G3V3X0;G3V5W1;G3V3S7;G3V4C7;G3V4N8;G3V2F2;G3V3R3;G3V4S4;G3V313;G3V339;G3V2C0;G3V5H5;P78534;G3V4A3;G3V4Q0;G3V4N0	A0A024R6K8;P23381	32;32;13;13;11;11;9;9;9;8;7;7;6;5;4;4;3;3;2;2;2;2;2;2;1;1;1;1;1	32;32;13;13;11;11;9;9;9;8;7;7;6;5;4;4;3;3;2;2;2;2;2;2;1;1;1;1;1	32;32;13;13;11;11;9;9;9;8;7;7;6;5;4;4;3;3;2;2;2;2;2;2;1;1;1;1;1	Tryptophan--tRNA ligase, cytoplasmic;T1-TrpRS;T2-TrpRS	WARS	tr|A0A024R6K8|A0A024R6K8_HUMAN Tryptophanyl-tRNA synthetase, isoform CRA_a OS=Homo sapiens GN=WARS PE=3 SV=1;sp|P23381|SYWC_HUMAN Tryptophan--tRNA ligase, cytoplasmic OS=Homo sapiens GN=WARS PE=1 SV=2	29	32	32	32	28	28	24	27	23	22	25	28	28	28	24	27	23	22	25	28	28	28	24	27	23	22	25	28	77.5	77.5	77.5	53.165	471	471;471;223;226;181;212;140;153;154;185;150;152;177;124;107;114;97;104;55;58;63;68;70;86;25;33;36;40;105	0	323.31	0.84238	1.0277	60.913	411	109	Leave out requantified
A0A024R6N2;Q9Y5S2;H0YLY0;Q86TR8;Q86XZ8;H0Y6V3;H0Y7V8;Q5HYB0;A0A0A0MRJ1	A0A024R6N2;Q9Y5S2;H0YLY0	17;17;9;6;3;2;2;2;2	17;17;9;6;3;2;2;2;2	15;15;7;6;3;0;0;0;0	Non-specific serine/threonine protein kinase;Serine/threonine-protein kinase MRCK beta	CDC42BPB	tr|A0A024R6N2|A0A024R6N2_HUMAN CDC42 binding protein kinase beta (DMPK-like), isoform CRA_a OS=Homo sapiens GN=CDC42BPB PE=3 SV=1;sp|Q9Y5S2|MRCKB_HUMAN Serine/threonine-protein kinase MRCK beta OS=Homo sapiens GN=CDC42BPB PE=1 SV=2;tr|H0YLY0|H0YLY0_HUMAN S	9	17	17	15	10	7	0	3	6	5	11	6	10	7	0	3	6	5	11	6	8	5	0	2	6	5	10	4	12.3	12.3	11.2	194.31	1711	1711;1711;666;530;492;728;984;1018;1018	0	18.439	0.66926	0.8974	23.665	61	15	Leave out requantified
A0A024R6Q2;Q96FX7;Q96B39;H0Y2Q1	A0A024R6Q2;Q96FX7;Q96B39;H0Y2Q1	4;4;2;2	4;4;2;2	4;4;2;2	tRNA (adenine(58)-N(1))-methyltransferase catalytic subunit TRMT61A	C14orf172;TRMT61A	tr|A0A024R6Q2|A0A024R6Q2_HUMAN Chromosome 14 open reading frame 172, isoform CRA_b OS=Homo sapiens GN=C14orf172 PE=4 SV=1;sp|Q96FX7|TRM61_HUMAN tRNA (adenine(58)-N(1))-methyltransferase catalytic subunit TRMT61A OS=Homo sapiens GN=TRMT61A PE=1 SV=1;tr|Q96B	4	4	4	4	1	2	0	1	0	1	0	0	1	2	0	1	0	1	0	0	1	2	0	1	0	1	0	0	22.5	22.5	22.5	31.381	289	289;289;190;191	0.0070688	0.58876	0.9144	1.1283	22.404	6	3	Median
A0A024R6R2;Q8TD30;B3KR40	A0A024R6R2;Q8TD30;B3KR40	2;2;1	2;2;1	2;2;1	Alanine aminotransferase 2	GPT2	tr|A0A024R6R2|A0A024R6R2_HUMAN Glutamic pyruvate transaminase (Alanine aminotransferase) 2, isoform CRA_b OS=Homo sapiens GN=GPT2 PE=4 SV=1;sp|Q8TD30|ALAT2_HUMAN Alanine aminotransferase 2 OS=Homo sapiens GN=GPT2 PE=1 SV=1;tr|B3KR40|B3KR40_HUMAN cDNA FLJ33	3	2	2	2	0	1	0	0	0	0	1	1	0	1	0	0	0	0	1	1	0	1	0	0	0	0	1	1	4.4	4.4	4.4	57.903	523	523;523;85	1	-2	0.51745	0.89513	15.352	3	0	Median
A0A024R6R4;P08253;H3BV48;H3BR66	A0A024R6R4;P08253;H3BV48;H3BR66	3;3;2;2	3;3;2;2	3;3;2;2	72 kDa type IV collagenase;PEX	MMP2	tr|A0A024R6R4|A0A024R6R4_HUMAN Matrix metallopeptidase 2 (Gelatinase A, 72kDa gelatinase, 72kDa type IV collagenase), isoform CRA_a OS=Homo sapiens GN=MMP2 PE=3 SV=1;sp|P08253|MMP2_HUMAN 72 kDa type IV collagenase OS=Homo sapiens GN=MMP2 PE=1 SV=2;tr|H3BV4	4	3	3	3	2	2	2	2	0	2	0	3	2	2	2	2	0	2	0	3	2	2	2	2	0	2	0	3	6.8	6.8	6.8	73.881	660	660;660;118;201	0	6.8051	0.50289	0.7982	20.42	11	6	Leave out requantified
A0A024R6S1;O60884;T2DN57;T2DPK5;A0A087WT48;I3L320	A0A024R6S1;O60884	12;12;5;5;2;1	12;12;5;5;2;1	12;12;5;5;2;1	DnaJ homolog subfamily A member 2	DNAJA2	tr|A0A024R6S1|A0A024R6S1_HUMAN DnaJ (Hsp40) homolog, subfamily A, member 2, isoform CRA_a OS=Homo sapiens GN=DNAJA2 PE=3 SV=1;sp|O60884|DNJA2_HUMAN DnaJ homolog subfamily A member 2 OS=Homo sapiens GN=DNAJA2 PE=1 SV=1	6	12	12	12	6	7	9	3	5	6	6	5	6	7	9	3	5	6	6	5	6	7	9	3	5	6	6	5	30.6	30.6	30.6	45.745	412	412;412;128;131;134;47	0	10.081	0.67486	0.87172	38.478	48	18	Leave out requantified
A0A024R6X2;Q13951;J3KS23;J3KRT0;H3BSC0	A0A024R6X2;Q13951;J3KS23;J3KRT0	6;6;4;3;2	1;1;1;0;0	1;1;1;0;0	Core-binding factor subunit beta	CBFB	tr|A0A024R6X2|A0A024R6X2_HUMAN Core-binding factor, beta subunit, isoform CRA_b OS=Homo sapiens GN=CBFB PE=4 SV=1;sp|Q13951|PEBB_HUMAN Core-binding factor subunit beta OS=Homo sapiens GN=CBFB PE=1 SV=2;tr|J3KS23|J3KS23_HUMAN Core-binding factor subunit bet	5	6	1	1	1	1	5	4	4	4	0	2	1	0	1	1	1	0	0	0	1	0	1	1	1	0	0	0	32.4	5.5	5.5	21.508	182	182;182;82;61;93	0.00025654	1.5469	0.47618	0.5014	88.26	4	0	Median
A0A024R6Y2;P61970;H3BRV9	A0A024R6Y2;P61970;H3BRV9	4;4;3	4;4;3	4;4;3	Nuclear transport factor 2	NUTF2	tr|A0A024R6Y2|A0A024R6Y2_HUMAN Nuclear transport factor 2, isoform CRA_a OS=Homo sapiens GN=NUTF2 PE=4 SV=1;sp|P61970|NTF2_HUMAN Nuclear transport factor 2 OS=Homo sapiens GN=NUTF2 PE=1 SV=1;tr|H3BRV9|H3BRV9_HUMAN Nuclear transport factor 2 (Fragment) OS=H	3	4	4	4	3	3	3	3	3	3	3	3	3	3	3	3	3	3	3	3	3	3	3	3	3	3	3	3	51.2	51.2	51.2	14.478	127	127;127;107	0	27.663	1.0204	1.2974	55.724	26	4	Leave out requantified
A0A024R6Z0;O43237;J3KRI4;B4DHD8;J3KRZ2;B4E2E0;Q63HJ8;J3KSD2;H3BUM4	A0A024R6Z0;O43237;J3KRI4	17;17;9;6;4;4;3;2;1	17;17;9;6;4;4;3;2;1	16;16;9;5;4;3;2;2;1	Cytoplasmic dynein 1 light intermediate chain 2	DYNC1LI2	tr|A0A024R6Z0|A0A024R6Z0_HUMAN Dynein, cytoplasmic 1, light intermediate chain 2, isoform CRA_a OS=Homo sapiens GN=DYNC1LI2 PE=4 SV=1;sp|O43237|DC1L2_HUMAN Cytoplasmic dynein 1 light intermediate chain 2 OS=Homo sapiens GN=DYNC1LI2 PE=1 SV=1;tr|J3KRI4|J3KR	9	17	17	16	12	12	12	12	11	12	12	15	12	12	12	12	11	12	12	15	11	12	12	12	11	12	11	14	45.1	45.1	42.5	54.099	492	492;492;167;310;92;271;209;49;186	0	154.85	0.8413	0.99166	25.184	111	13	Leave out requantified
A0A024R704;P78362;H7C5L6	A0A024R704;P78362;H7C5L6	4;4;3	2;2;1	2;2;1	SRSF protein kinase 2;SRSF protein kinase 2 N-terminal;SRSF protein kinase 2 C-terminal	SRPK2	tr|A0A024R704|A0A024R704_HUMAN SFRS protein kinase 2, isoform CRA_b OS=Homo sapiens GN=SRPK2 PE=4 SV=1;sp|P78362|SRPK2_HUMAN SRSF protein kinase 2 OS=Homo sapiens GN=SRPK2 PE=1 SV=3;tr|H7C5L6|H7C5L6_HUMAN SRSF protein kinase 2 (Fragment) OS=Homo sapiens GN	3	4	2	2	1	1	3	4	1	2	2	1	0	0	1	2	0	1	1	0	0	0	1	2	0	1	1	0	8	4.9	4.9	77.526	688	688;688;295	0.0032059	1.0783	0.94282	0.90967	28.175	5	2	Median
A0A024R718;P43490;A0A0C4DFS8;B7Z8W6;C9JG65;C9JF35;Q658Z1	A0A024R718;P43490;A0A0C4DFS8	21;21;17;9;3;1;1	21;21;17;9;3;1;1	21;21;17;9;3;1;1	Nicotinamide phosphoribosyltransferase	PBEF1;NAMPT	tr|A0A024R718|A0A024R718_HUMAN Pre-B-cell colony enhancing factor 1, isoform CRA_a OS=Homo sapiens GN=PBEF1 PE=4 SV=1;sp|P43490|NAMPT_HUMAN Nicotinamide phosphoribosyltransferase OS=Homo sapiens GN=NAMPT PE=1 SV=1;tr|A0A0C4DFS8|A0A0C4DFS8_HUMAN Nicotinamid	7	21	21	21	18	16	14	14	12	9	12	13	18	16	14	14	12	9	12	13	18	16	14	14	12	9	12	13	48.9	48.9	48.9	55.52	491	491;491;368;241;88;60;81	0	288.4	0.83577	1.0434	69.886	120	31	Leave out requantified
A0A024R719;Q92536;H3BSB6;H3BPV6;H3BUR2;H3BUA4;A0AUM0;H3BNF5;Q68DB5;E7EPZ8	A0A024R719;Q92536;H3BSB6;H3BPV6;H3BUR2;H3BUA4;A0AUM0;H3BNF5;Q68DB5;E7EPZ8	2;2;1;1;1;1;1;1;1;1	1;1;1;1;1;1;1;1;1;1	1;1;1;1;1;1;1;1;1;1	Y+L amino acid transporter 2	SLC7A6;DKFZp686K14185	tr|A0A024R719|A0A024R719_HUMAN Solute carrier family 7 (Cationic amino acid transporter, y+ system), member 6, isoform CRA_a OS=Homo sapiens GN=SLC7A6 PE=4 SV=1;sp|Q92536|YLAT2_HUMAN Y+L amino acid transporter 2 OS=Homo sapiens GN=SLC7A6 PE=1 SV=3;tr|H3BSB	10	2	1	1	2	2	1	2	1	1	1	1	1	1	0	1	0	0	0	0	1	1	0	1	0	0	0	0	7.2	5.8	5.8	56.827	515	515;515;74;91;98;123;172;214;229;229	0.0034014	0.93202	0.55827	0.87971	22.13	3	3	Median
A0A024R725;C9J381;B4DNJ7;B3KRZ3;Q6ZNB1;Q5H9Q6;P20839;C9K0R9;C9J029;H7C5T1;H7C511	A0A024R725;C9J381;B4DNJ7;B3KRZ3;Q6ZNB1;Q5H9Q6;P20839;C9K0R9	6;6;6;6;6;6;6;3;1;1;1	5;5;5;5;5;5;5;2;1;1;1	5;5;5;5;5;5;5;2;1;1;1	Inosine-5-monophosphate dehydrogenase;Inosine-5-monophosphate dehydrogenase 1	IMPDH1;IMPDH;DKFZp781N0678	tr|A0A024R725|A0A024R725_HUMAN Inosine-5-monophosphate dehydrogenase OS=Homo sapiens GN=IMPDH1 PE=3 SV=1;tr|C9J381|C9J381_HUMAN Inosine-5-monophosphate dehydrogenase OS=Homo sapiens GN=IMPDH1 PE=1 SV=1;tr|B4DNJ7|B4DNJ7_HUMAN Inosine-5-monophosphate dehy	11	6	5	5	4	4	3	3	2	2	3	4	3	3	2	2	1	1	2	3	3	3	2	2	1	1	2	3	18.2	16.1	16.1	40.984	380	380;513;514;522;530;599;514;289;184;190;226	0.00025893	1.6834	0.74557	1.0049	18.911	16	2	Leave out requantified
A0A024R732;Q13425;A0A140TA73;H0YCS0;A0A0G2JM75;J3KT21;H7BY41	A0A024R732;Q13425;A0A140TA73;H0YCS0	16;16;9;8;5;5;2	16;16;9;8;5;5;2	14;14;8;6;4;4;2	Beta-2-syntrophin	SNTB2	tr|A0A024R732|A0A024R732_HUMAN Syntrophin, beta 2 (Dystrophin-associated protein A1, 59kDa, basic component 2), isoform CRA_a OS=Homo sapiens GN=SNTB2 PE=4 SV=1;sp|Q13425|SNTB2_HUMAN Beta-2-syntrophin OS=Homo sapiens GN=SNTB2 PE=1 SV=1;tr|A0A140TA73|A0A140	7	16	16	14	8	9	9	3	4	6	8	9	8	9	9	3	4	6	8	9	8	9	8	3	4	5	8	9	31.7	31.7	29.1	57.949	540	540;540;193;162;62;64;139	0	20.898	0.6789	1.0096	26.271	66	23	Leave out requantified
A0A024R753;Q9NW13;C9JE21;B4DJ90;A0A0S2Z5E5;C9JAA9	A0A024R753;Q9NW13	6;6;2;2;1;1	6;6;2;2;1;1	6;6;2;2;1;1	RNA-binding protein 28	RBM28	tr|A0A024R753|A0A024R753_HUMAN RNA binding motif protein 28 isoform 1 OS=Homo sapiens GN=RBM28 PE=2 SV=1;sp|Q9NW13|RBM28_HUMAN RNA-binding protein 28 OS=Homo sapiens GN=RBM28 PE=1 SV=3	6	6	6	6	2	2	4	4	2	2	2	1	2	2	4	4	2	2	2	1	2	2	4	4	2	2	2	1	10.5	10.5	10.5	85.737	759	759;759;204;387;89;283	0	9.8164	1.2481	1.1851	29.751	19	4	Leave out requantified
A0A024R782;P07738;B3KUR3;Q59GR5;C9JH23	A0A024R782;P07738;B3KUR3	7;7;6;3;1	7;7;6;3;1	7;7;6;3;1	Bisphosphoglycerate mutase	BPGM	tr|A0A024R782|A0A024R782_HUMAN Phosphoglycerate mutase OS=Homo sapiens GN=BPGM PE=2 SV=1;sp|P07738|PMGE_HUMAN Bisphosphoglycerate mutase OS=Homo sapiens GN=BPGM PE=1 SV=2;tr|B3KUR3|B3KUR3_HUMAN cDNA FLJ40459 fis, clone TESTI2041800, highly similar to BISPH	5	7	7	7	3	2	3	5	3	3	1	0	3	2	3	5	3	3	1	0	3	2	3	5	3	3	1	0	34.4	34.4	34.4	30.005	259	259;259;242;147;78	0	16.314	1.0018	1.5867	74.424	21	9	Leave out requantified
A0A024R7A8;P15121;Q59EL5;E9PCX2;E9PEF9;O15289;A4D1P0;C9JRZ8	A0A024R7A8;P15121;Q59EL5;E9PCX2	16;16;12;12;6;1;1;1	16;16;12;12;6;1;1;1	16;16;12;12;6;1;1;1	Aldose reductase	AKR1B1	tr|A0A024R7A8|A0A024R7A8_HUMAN Aldo-keto reductase family 1, member B1 (Aldose reductase), isoform CRA_a OS=Homo sapiens GN=AKR1B1 PE=4 SV=1;sp|P15121|ALDR_HUMAN Aldose reductase OS=Homo sapiens GN=AKR1B1 PE=1 SV=3;tr|Q59EL5|Q59EL5_HUMAN Aldo-keto reductas	8	16	16	16	12	12	11	13	12	9	10	9	12	12	11	13	12	9	10	9	12	12	11	13	12	9	10	9	59.8	59.8	59.8	35.853	316	316;316;260;263;102;22;362;316	0	100.9	0.71344	0.98659	85.595	113	23	Leave out requantified
A0A024R7B7;Q16543;Q6FG59;K7EQA9;K7EKQ2;K7EL68;A1L0W4;K7EIU0	A0A024R7B7;Q16543;Q6FG59;K7EQA9;K7EKQ2	16;16;15;11;10;7;6;3	16;16;15;11;10;7;6;3	16;16;15;11;10;7;6;3	Hsp90 co-chaperone Cdc37;Hsp90 co-chaperone Cdc37, N-terminally processed	CDC37	tr|A0A024R7B7|A0A024R7B7_HUMAN CDC37 cell division cycle 37 homolog (S. cerevisiae), isoform CRA_a OS=Homo sapiens GN=CDC37 PE=4 SV=1;sp|Q16543|CDC37_HUMAN Hsp90 co-chaperone Cdc37 OS=Homo sapiens GN=CDC37 PE=1 SV=1;tr|Q6FG59|Q6FG59_HUMAN CDC37 protein OS=	8	16	16	16	9	10	10	11	12	11	9	8	9	10	10	11	12	11	9	8	9	10	10	11	12	11	9	8	41	41	41	44.468	378	378;378;378;230;353;184;110;104	0	188.58	0.80315	1.1006	44.401	117	29	Leave out requantified
A0A024R7C4;B4DUT2;Q8N9T8;H0YFD2;F8WFC1;B7ZLF4;B4DUY9	A0A024R7C4;B4DUT2;Q8N9T8;H0YFD2;F8WFC1;B7ZLF4;B4DUY9	2;2;2;1;1;1;1	2;2;2;1;1;1;1	2;2;2;1;1;1;1	Protein KRI1 homolog	FLJ12949;KRI1	tr|A0A024R7C4|A0A024R7C4_HUMAN Uncharacterized protein OS=Homo sapiens GN=FLJ12949 PE=4 SV=1;tr|B4DUT2|B4DUT2_HUMAN cDNA FLJ53206 OS=Homo sapiens PE=2 SV=1;sp|Q8N9T8|KRI1_HUMAN Protein KRI1 homolog OS=Homo sapiens GN=KRI1 PE=1 SV=3;tr|H0YFD2|H0YFD2_HUMAN P	7	2	2	2	1	1	1	1	2	1	1	1	1	1	1	1	2	1	1	1	1	1	1	1	2	1	1	1	4	4	4	67.423	574	574;757;703;190;197;470;582	0.0002611	1.7881	0.61498	0.73311	24.207	9	5	Median
A0A024R7G2;O95716;B2R8W8	A0A024R7G2;O95716;B2R8W8	3;3;2	1;1;0	1;1;0	Ras-related protein Rab-3D	RAB3D	tr|A0A024R7G2|A0A024R7G2_HUMAN RAB3D, member RAS oncogene family, isoform CRA_b OS=Homo sapiens GN=RAB3D PE=4 SV=1;sp|O95716|RAB3D_HUMAN Ras-related protein Rab-3D OS=Homo sapiens GN=RAB3D PE=1 SV=1;tr|B2R8W8|B2R8W8_HUMAN cDNA, FLJ94098, highly similar to	3	3	1	1	3	3	3	2	3	3	3	3	1	1	1	1	1	1	1	1	1	1	1	1	1	1	1	1	11.9	5	5	24.267	219	219;219;219	0	6.8097	0.78053	1.2019	56.415	21	0	Median
A0A024R7G6;M0R165;A8K5P4;Q9UBC2;B4DQX5;B4DME4;A5PKY0;M0R2S2;Q69YZ4;M0R3I1;K7EJR2;M0R330;M0QX30;M0R1V5	A0A024R7G6;M0R165;A8K5P4;Q9UBC2;B4DQX5;B4DME4;A5PKY0;M0R2S2	10;10;10;10;8;8;7;5;3;3;2;2;2;2	10;10;10;10;8;8;7;5;3;3;2;2;2;2	10;10;10;10;8;8;7;5;3;3;2;2;2;2	Epidermal growth factor receptor substrate 15-like 1	EPS15L1	tr|A0A024R7G6|A0A024R7G6_HUMAN Epidermal growth factor receptor pathway substrate 15-like 1, isoform CRA_a OS=Homo sapiens GN=EPS15L1 PE=4 SV=1;tr|M0R165|M0R165_HUMAN Epidermal growth factor receptor substrate 15-like 1 OS=Homo sapiens GN=EPS15L1 PE=1 SV=1	14	10	10	10	5	7	2	3	2	1	4	5	5	7	2	3	2	1	4	5	5	7	2	3	2	1	4	5	17.2	17.2	17.2	83.247	754	754;756;756;864;644;767;600;447;185;213;79;83;90;110	0	10.182	0.56227	0.81541	33.503	28	8	Leave out requantified
A0A024R7G7;Q96K37;H7C1I0	A0A024R7G7;Q96K37;H7C1I0	5;5;4	5;5;4	5;5;4	Solute carrier family 35 member E1	SLC35E1	tr|A0A024R7G7|A0A024R7G7_HUMAN Solute carrier family 35, member E1, isoform CRA_c OS=Homo sapiens GN=SLC35E1 PE=4 SV=1;sp|Q96K37|S35E1_HUMAN Solute carrier family 35 member E1 OS=Homo sapiens GN=SLC35E1 PE=1 SV=2;tr|H7C1I0|H7C1I0_HUMAN Solute carrier famil	3	5	5	5	2	3	2	3	2	2	1	3	2	3	2	3	2	2	1	3	2	3	2	3	2	2	1	3	20	20	20	44.772	410	410;410;344	0	85.02	0.85104	1.0401	14.656	26	7	Leave out requantified
A0A024R7G8;P54725;K7ENJ0;K7ELW1;B4DDJ7;K7EQ16	A0A024R7G8;P54725;K7ENJ0;K7ELW1	7;7;4;4;2;1	1;1;0;0;1;0	1;1;0;0;1;0	UV excision repair protein RAD23 homolog A	RAD23A	tr|A0A024R7G8|A0A024R7G8_HUMAN RAD23 homolog A (S. cerevisiae), isoform CRA_a OS=Homo sapiens GN=RAD23A PE=4 SV=1;sp|P54725|RD23A_HUMAN UV excision repair protein RAD23 homolog A OS=Homo sapiens GN=RAD23A PE=1 SV=1;tr|K7ENJ0|K7ENJ0_HUMAN UV excision repair	6	7	1	1	4	1	2	2	2	2	2	3	0	1	0	0	0	0	0	0	0	1	0	0	0	0	0	0	33.3	11.8	11.8	39.609	363	363;363;139;142;198;150	1	-2	NaN	NaN	NaN	1	0	Median
A0A024R7I3;P61006;Q59EP4;H0YMN7;H0YLJ8;H0YL94;B3KTE3;M0R257;Q96E17	A0A024R7I3;P61006	10;10;4;3;2;2;2;1;1	9;9;3;2;1;1;1;1;1	6;6;1;0;0;0;0;0;0	Ras-related protein Rab-8A	RAB8A	tr|A0A024R7I3|A0A024R7I3_HUMAN RAB8A, member RAS oncogene family, isoform CRA_a OS=Homo sapiens GN=RAB8A PE=4 SV=1;sp|P61006|RAB8A_HUMAN Ras-related protein Rab-8A OS=Homo sapiens GN=RAB8A PE=1 SV=1	9	10	9	6	9	10	9	7	8	8	9	7	8	9	8	6	7	7	8	6	6	6	6	5	5	5	6	4	47.3	42	27.5	23.668	207	207;207;152;92;47;48;81;115;227	0	82.903	0.85512	1.0836	13.283	80	6	Leave out requantified
A0A024R7I7;B4DE50;P20336;S4R3Q3	A0A024R7I7;B4DE50;P20336;S4R3Q3	3;3;3;2	2;2;2;2	2;2;2;2	Ras-related protein Rab-3A	RAB3A	tr|A0A024R7I7|A0A024R7I7_HUMAN H.sapiens ras-related Hrab3A protein OS=Homo sapiens GN=RAB3A PE=2 SV=1;tr|B4DE50|B4DE50_HUMAN cDNA FLJ59582, highly similar to Ras-related protein Rab-3A OS=Homo sapiens PE=2 SV=1;sp|P20336|RAB3A_HUMAN Ras-related protein Ra	4	3	2	2	3	2	3	1	3	2	2	3	2	1	2	1	2	1	1	2	2	1	2	1	2	1	1	2	17.7	14.1	14.1	24.984	220	220;292;220;125	0	22.544	0.83099	0.82383	79.623	15	9	Median
A0A024R7J0;P17612;A8K8B9;Q15136;K7ERP6;B7Z708;K7ENJ5;P22612	A0A024R7J0;P17612;A8K8B9;Q15136	15;15;14;9;7;6;1;1	15;15;14;9;7;6;1;1	4;4;3;3;1;1;1;0	cAMP-dependent protein kinase catalytic subunit alpha	PRKACA;KIN27	tr|A0A024R7J0|A0A024R7J0_HUMAN Protein kinase, cAMP-dependent, catalytic, alpha, isoform CRA_c OS=Homo sapiens GN=PRKACA PE=3 SV=1;sp|P17612|KAPCA_HUMAN cAMP-dependent protein kinase catalytic subunit alpha OS=Homo sapiens GN=PRKACA PE=1 SV=2;tr|A8K8B9|A8K	8	15	15	4	7	8	9	10	8	10	8	7	7	8	9	10	8	10	8	7	3	3	2	3	3	3	3	2	36.5	36.5	12.3	40.589	351	351;351;343;207;251;230;124;351	0	46.174	0.79863	1.0226	16.728	86	16	Leave out requantified
A0A024R7J4;M0R226;Q9BQ48	A0A024R7J4;M0R226;Q9BQ48	4;4;4	4;4;4	4;4;4	Ribosomal protein L34;39S ribosomal protein L34, mitochondrial	MRPL34	tr|A0A024R7J4|A0A024R7J4_HUMAN Mitochondrial ribosomal protein L34, isoform CRA_a OS=Homo sapiens GN=MRPL34 PE=4 SV=1;tr|M0R226|M0R226_HUMAN 39S ribosomal protein L34, mitochondrial OS=Homo sapiens GN=MRPL34 PE=1 SV=1;sp|Q9BQ48|RM34_HUMAN 39S ribosomal pro	3	4	4	4	2	1	0	1	1	0	2	2	2	1	0	1	1	0	2	2	2	1	0	1	1	0	2	2	26.1	26.1	26.1	10.165	92	92;184;92	0	2.5624	0.92078	1.1192	25.899	9	1	Leave out requantified
A0A024R7J7;Q9BW61	A0A024R7J7;Q9BW61	2;2	2;2	2;2	DET1- and DDB1-associated protein 1	DDA1	tr|A0A024R7J7|A0A024R7J7_HUMAN DDA1, isoform CRA_a OS=Homo sapiens GN=DDA1 PE=4 SV=1;sp|Q9BW61|DDA1_HUMAN DET1- and DDB1-associated protein 1 OS=Homo sapiens GN=DDA1 PE=1 SV=1	2	2	2	2	1	1	0	1	0	1	1	1	1	1	0	1	0	1	1	1	1	1	0	1	0	1	1	1	20.6	20.6	20.6	11.835	102	102;102	0	2.1324	0.90559	1.1124	16.938	6	1	Median
A0A024R7K8;Q9BXS5;E7ENJ6;B3KNH5;Q59EK3;B4DDG7;B4DN99;K7EJL1;K7ENA7;K7EQX3;A0A087WZX7;K7EK69;K7ERH5;K7EL08	A0A024R7K8;Q9BXS5;E7ENJ6;B3KNH5;Q59EK3;B4DDG7;B4DN99;K7EJL1	17;17;16;16;16;15;15;14;4;4;3;1;1;1	17;17;16;16;16;15;15;14;4;4;3;1;1;1	10;10;9;9;9;10;9;10;1;4;1;0;0;0	AP-1 complex subunit mu-1	AP1M1	tr|A0A024R7K8|A0A024R7K8_HUMAN Adaptor-related protein complex 1, mu 1 subunit, isoform CRA_a OS=Homo sapiens GN=AP1M1 PE=3 SV=1;sp|Q9BXS5|AP1M1_HUMAN AP-1 complex subunit mu-1 OS=Homo sapiens GN=AP1M1 PE=1 SV=3;tr|E7ENJ6|E7ENJ6_HUMAN AP-1 complex subunit	14	17	17	10	10	14	7	7	6	6	10	10	10	14	7	7	6	6	10	10	5	7	3	2	1	1	5	4	53	53	34.8	48.586	423	423;423;370;423;466;351;370;351;136;176;128;44;103;128	0	41.278	0.69808	1.0063	21.311	93	33	Leave out requantified
A0A024R7L5;A0A024R7L8;Q92900;B3KY55;A0A059XBJ1;A0A059XAJ5;A0A059XAL2;A0A059XG67;A0A059X4U2;Q6ZUC8;A0A059XG73;A0A059XBJ6;A0A059XAM1	A0A024R7L5;A0A024R7L8;Q92900	37;37;37;12;6;6;5;4;4;4;1;1;1	37;37;37;12;6;6;5;4;4;4;1;1;1	37;37;37;12;6;6;5;4;4;4;1;1;1	Regulator of nonsense transcripts 1	UPF1	tr|A0A024R7L5|A0A024R7L5_HUMAN UPF1 regulator of nonsense transcripts homolog (Yeast), isoform CRA_b OS=Homo sapiens GN=UPF1 PE=4 SV=1;tr|A0A024R7L8|A0A024R7L8_HUMAN UPF1 regulator of nonsense transcripts homolog (Yeast), isoform CRA_a OS=Homo sapiens GN=U	13	37	37	37	22	20	27	29	25	28	18	18	22	20	27	29	25	28	18	18	22	20	27	29	25	28	18	18	38.8	38.8	38.8	123.03	1118	1118;1129;1129;373;93;93;93;93;93;180;165;165;165	0	225.67	0.74955	0.99195	36.069	233	50	Leave out requantified
A0A024R7M0;Q9BVK6;B2R8A2;B4DPP4	A0A024R7M0;Q9BVK6;B2R8A2;B4DPP4	12;12;11;7	12;12;11;7	11;11;10;6	Transmembrane emp24 domain-containing protein 9	TMED9	tr|A0A024R7M0|A0A024R7M0_HUMAN Transmembrane emp24 protein transport domain containing 9, isoform CRA_a OS=Homo sapiens GN=TMED9 PE=3 SV=1;sp|Q9BVK6|TMED9_HUMAN Transmembrane emp24 domain-containing protein 9 OS=Homo sapiens GN=TMED9 PE=1 SV=2;tr|B2R8A2|B2	4	12	12	11	7	8	9	6	8	4	7	8	7	8	9	6	8	4	7	8	6	7	9	6	8	4	6	7	43.8	43.8	36.6	27.277	235	235;235;214;121	0	323.31	0.77019	1.0653	15.799	126	19	Leave out requantified
A0A024R7M8;Q96CT7;M0R2F5	A0A024R7M8;Q96CT7;M0R2F5	9;9;5	9;9;5	9;9;5	Coiled-coil domain-containing protein 124	LOC115098;CCDC124	tr|A0A024R7M8|A0A024R7M8_HUMAN Uncharacterized protein OS=Homo sapiens GN=LOC115098 PE=4 SV=1;sp|Q96CT7|CC124_HUMAN Coiled-coil domain-containing protein 124 OS=Homo sapiens GN=CCDC124 PE=1 SV=1;tr|M0R2F5|M0R2F5_HUMAN Coiled-coil domain-containing protein	3	9	9	9	4	3	6	5	5	7	4	3	4	3	6	5	5	7	4	3	4	3	6	5	5	7	4	3	41.7	41.7	41.7	25.835	223	223;223;136	0	18.615	0.69699	0.9147	47.182	41	10	Leave out requantified
A0A024R7P3;A0A024R7N2;Q9HD20;Q8NC73;Q6ZUA1;H7C3H2;Q8N3E5;Q8TEG5	A0A024R7P3;A0A024R7N2;Q9HD20	21;21;21;9;5;3;2;2	21;21;21;9;5;3;2;2	21;21;21;9;5;3;2;2	Manganese-transporting ATPase 13A1	ATP13A1	tr|A0A024R7P3|A0A024R7P3_HUMAN Cation-transporting ATPase OS=Homo sapiens GN=ATP13A1 PE=3 SV=1;tr|A0A024R7N2|A0A024R7N2_HUMAN Cation-transporting ATPase OS=Homo sapiens GN=ATP13A1 PE=3 SV=1;sp|Q9HD20|AT131_HUMAN Manganese-transporting ATPase 13A1 OS=Homo s	8	21	21	21	11	13	11	8	7	7	11	11	11	13	11	8	7	7	11	11	11	13	11	8	7	7	11	11	27.7	27.7	27.7	121.11	1086	1086;1204;1204;572;367;185;37;318	0	37.083	0.86254	1.0699	36.186	84	19	Leave out requantified
A0A024R7R1;Q59H08;P52790	A0A024R7R1;Q59H08;P52790	3;3;3	1;1;1	1;1;1	Hexokinase;Hexokinase-3	HK3	tr|A0A024R7R1|A0A024R7R1_HUMAN Hexokinase 3 (White cell), isoform CRA_b OS=Homo sapiens GN=HK3 PE=3 SV=1;tr|Q59H08|Q59H08_HUMAN Hexokinase 3 variant (Fragment) OS=Homo sapiens PE=3 SV=1;sp|P52790|HXK3_HUMAN Hexokinase-3 OS=Homo sapiens GN=HK3 PE=1 SV=2	3	3	1	1	2	2	2	2	2	2	3	2	0	0	0	0	0	0	1	0	0	0	0	0	0	0	1	0	2.8	0.8	0.8	99.024	923	923;960;923	1	-2	NaN	NaN	NaN	1	0	Median
A0A024R7S3;P09497;D6RJD1;H0Y9Q6	A0A024R7S3;P09497	11;10;3;2	11;10;3;2	11;10;3;2	Clathrin light chain B	CLTB	tr|A0A024R7S3|A0A024R7S3_HUMAN Clathrin, light polypeptide (Lcb), isoform CRA_c OS=Homo sapiens GN=CLTB PE=4 SV=1;sp|P09497|CLCB_HUMAN Clathrin light chain B OS=Homo sapiens GN=CLTB PE=1 SV=1	4	11	11	11	8	6	8	6	8	6	6	7	8	6	8	6	8	6	6	7	8	6	8	6	8	6	6	7	35.5	35.5	35.5	23.181	211	211;229;125;81	0	17.183	0.70191	0.99885	22.521	57	8	Leave out requantified
A0A024R7T3;P52597;B4DKS8;A0A1B0GW42	A0A024R7T3;P52597;B4DKS8	16;16;14;3	14;14;12;3	14;14;12;3	Heterogeneous nuclear ribonucleoprotein F;Heterogeneous nuclear ribonucleoprotein F, N-terminally processed	HNRPF;HNRNPF	tr|A0A024R7T3|A0A024R7T3_HUMAN Heterogeneous nuclear ribonucleoprotein F, isoform CRA_a OS=Homo sapiens GN=HNRPF PE=4 SV=1;sp|P52597|HNRPF_HUMAN Heterogeneous nuclear ribonucleoprotein F OS=Homo sapiens GN=HNRNPF PE=1 SV=3;tr|B4DKS8|B4DKS8_HUMAN cDNA FLJ57	4	16	14	14	12	14	12	12	11	10	12	12	10	12	10	10	9	8	11	11	10	12	10	10	9	8	11	11	53.5	47	47	45.671	415	415;415;338;98	0	323.31	0.62429	0.89984	11.684	191	41	Leave out requantified
A0A024R7V6;P61019;A0A0A1HAW1;E9PKL7;H7C125;O75546;H0YD31;A0A1D5RMT4;Q9UL31;H0YDL5	A0A024R7V6;P61019;A0A0A1HAW1;E9PKL7	16;16;12;10;7;6;3;1;1;1	16;16;12;10;7;6;3;1;1;1	9;9;7;5;5;4;1;1;0;0	Ras-related protein Rab-2A	RAB2;RAB2A	tr|A0A024R7V6|A0A024R7V6_HUMAN RAB2, member RAS oncogene family, isoform CRA_a OS=Homo sapiens GN=RAB2 PE=4 SV=1;sp|P61019|RAB2A_HUMAN Ras-related protein Rab-2A OS=Homo sapiens GN=RAB2A PE=1 SV=1;tr|A0A0A1HAW1|A0A0A1HAW1_HUMAN H.sapiens ras-related Hrab2	10	16	16	9	14	11	11	10	11	12	11	13	14	11	11	10	11	12	11	13	8	6	4	4	5	6	5	7	68.9	68.9	40.6	23.545	212	212;212;212;181;104;118;135;10;43;69	0	323.31	0.84739	1.1005	14.645	200	34	Leave out requantified
A0A024R7W0;Q9NX62;H0YBS3	A0A024R7W0;Q9NX62	6;6;2	6;6;2	6;6;2	Inositol monophosphatase 3	IMPAD1	tr|A0A024R7W0|A0A024R7W0_HUMAN Inositol monophosphatase domain containing 1, isoform CRA_a OS=Homo sapiens GN=IMPAD1 PE=4 SV=1;sp|Q9NX62|IMPA3_HUMAN Inositol monophosphatase 3 OS=Homo sapiens GN=IMPAD1 PE=1 SV=1	3	6	6	6	3	3	3	4	4	1	2	2	3	3	3	4	4	1	2	2	3	3	3	4	4	1	2	2	18.4	18.4	18.4	38.681	359	359;359;82	0	20.117	0.62817	0.90353	6.3517	30	9	Leave out requantified
A0A024R7W9;Q92905;Q59GH5;E5RHH5;E5RHF2;E5RFS1;E5RG35;E5RK55;H0UI27	A0A024R7W9;Q92905;Q59GH5	11;11;7;4;3;2;2;2;1	11;11;7;4;3;2;2;2;1	11;11;7;4;3;2;2;2;1	COP9 signalosome complex subunit 5	COPS5	tr|A0A024R7W9|A0A024R7W9_HUMAN COP9 constitutive photomorphogenic homolog subunit 5 (Arabidopsis), isoform CRA_a OS=Homo sapiens GN=COPS5 PE=2 SV=1;sp|Q92905|CSN5_HUMAN COP9 signalosome complex subunit 5 OS=Homo sapiens GN=COPS5 PE=1 SV=4;tr|Q59GH5|Q59GH5_	9	11	11	11	5	8	6	5	5	3	4	7	5	8	6	5	5	3	4	7	5	8	6	5	5	3	4	7	37.7	37.7	37.7	37.578	334	334;334;276;197;151;57;68;78;132	0	109.21	0.66742	0.89253	35.85	40	7	Leave out requantified
A0A024R7X0;Q9Y6D6;Q59FY5;E5RIF2;E5RHL7;B3KMS9;E5RHZ1	A0A024R7X0;Q9Y6D6;Q59FY5;E5RIF2;E5RHL7	9;9;8;8;5;4;1	9;9;8;8;5;4;1	7;7;7;7;4;4;1	Brefeldin A-inhibited guanine nucleotide-exchange protein 1	ARFGEF1	tr|A0A024R7X0|A0A024R7X0_HUMAN ADP-ribosylation factor guanine nucleotide-exchange factor 1(Brefeldin A-inhibited), isoform CRA_a OS=Homo sapiens GN=ARFGEF1 PE=4 SV=1;sp|Q9Y6D6|BIG1_HUMAN Brefeldin A-inhibited guanine nucleotide-exchange protein 1 OS=Homo	7	9	9	7	4	4	0	1	2	1	3	4	4	4	0	1	2	1	3	4	3	4	0	0	1	0	2	3	6.1	6.1	5.1	208.76	1849	1849;1849;1278;1279;825;673;192	0	5.6255	0.77143	1.1105	50.151	17	4	Leave out requantified
A0A024R7X6;Q8IZV5;E5RK48	A0A024R7X6;Q8IZV5;E5RK48	6;6;4	6;6;4	6;6;4	Retinol dehydrogenase 10	RDH10	tr|A0A024R7X6|A0A024R7X6_HUMAN Retinol dehydrogenase 10 (All-trans), isoform CRA_a OS=Homo sapiens GN=RDH10 PE=3 SV=1;sp|Q8IZV5|RDH10_HUMAN Retinol dehydrogenase 10 OS=Homo sapiens GN=RDH10 PE=1 SV=1;tr|E5RK48|E5RK48_HUMAN Retinol dehydrogenase 10 OS=Homo	3	6	6	6	3	2	2	2	1	0	3	4	3	2	2	2	1	0	3	4	3	2	2	2	1	0	3	4	21.4	21.4	21.4	38.087	341	341;341;176	0	3.9983	0.83602	1.2498	33.711	17	10	Leave out requantified
A0A024R7Z5;O00560;B4DHN5;E9PBU7;B4DQ93	A0A024R7Z5;O00560;B4DHN5;E9PBU7;B4DQ93	7;7;5;5;4	7;7;5;5;4	2;2;1;1;1	Syntenin-1	SDCBP	tr|A0A024R7Z5|A0A024R7Z5_HUMAN Syndecan binding protein (Syntenin), isoform CRA_c OS=Homo sapiens GN=SDCBP PE=4 SV=1;sp|O00560|SDCB1_HUMAN Syntenin-1 OS=Homo sapiens GN=SDCBP PE=1 SV=1;tr|B4DHN5|B4DHN5_HUMAN Syntenin-1 OS=Homo sapiens GN=SDCBP PE=1 SV=1;tr	5	7	7	2	7	5	4	5	5	3	5	6	7	5	4	5	5	3	5	6	2	2	2	2	2	1	2	2	37.2	37.2	10.4	32.444	298	298;298;239;244;266	0	95.469	0.80049	1.0651	12.989	44	12	Leave out requantified
A0A024R806;Q9BT73	A0A024R806;Q9BT73	4;4	4;4	4;4	Proteasome assembly chaperone 3	MGC10911;PSMG3	tr|A0A024R806|A0A024R806_HUMAN Uncharacterized protein OS=Homo sapiens GN=MGC10911 PE=4 SV=1;sp|Q9BT73|PSMG3_HUMAN Proteasome assembly chaperone 3 OS=Homo sapiens GN=PSMG3 PE=1 SV=1	2	4	4	4	2	2	0	2	1	1	2	2	2	2	0	2	1	1	2	2	2	2	0	2	1	1	2	2	50	50	50	13.104	122	122;122	0	5.6207	0.77294	1.3279	74.526	14	3	Leave out requantified
A0A024R811;Q53H82	A0A024R811;Q53H82	4;4	4;4	4;4	Beta-lactamase-like protein 2	LACTB2	tr|A0A024R811|A0A024R811_HUMAN Lactamase, beta 2, isoform CRA_a OS=Homo sapiens GN=LACTB2 PE=2 SV=1;sp|Q53H82|LACB2_HUMAN Endoribonuclease LACTB2 OS=Homo sapiens GN=LACTB2 PE=1 SV=2	2	4	4	4	4	2	1	1	1	1	3	2	4	2	1	1	1	1	3	2	4	2	1	1	1	1	3	2	21.5	21.5	21.5	32.805	288	288;288	0	17.897	0.61539	0.76146	10.049	13	0	Leave out requantified
A0A024R814;P18124;A8MUD9;C9JIJ5;C9JZ88	A0A024R814;P18124;A8MUD9	22;22;19;6;5	22;22;19;6;5	9;9;6;5;4	60S ribosomal protein L7	RPL7	tr|A0A024R814|A0A024R814_HUMAN Ribosomal protein L7, isoform CRA_a OS=Homo sapiens GN=RPL7 PE=4 SV=1;sp|P18124|RL7_HUMAN 60S ribosomal protein L7 OS=Homo sapiens GN=RPL7 PE=1 SV=1;tr|A8MUD9|A8MUD9_HUMAN 60S ribosomal protein L7 OS=Homo sapiens GN=RPL7 PE=1	5	22	22	9	19	14	16	16	15	16	18	15	19	14	16	16	15	16	18	15	7	8	7	7	7	7	9	6	54.4	54.4	22	30.438	259	259;248;208;99;88	0	309.22	0.75661	0.93759	11.785	222	51	Leave out requantified
A0A024R816;Q9C0H2;Q69YH1	A0A024R816;Q9C0H2;Q69YH1	2;2;1	2;2;1	2;2;1	Protein tweety homolog;Protein tweety homolog 3	TTYH3;DKFZp761K147	tr|A0A024R816|A0A024R816_HUMAN Protein tweety homolog OS=Homo sapiens GN=TTYH3 PE=3 SV=1;sp|Q9C0H2|TTYH3_HUMAN Protein tweety homolog 3 OS=Homo sapiens GN=TTYH3 PE=1 SV=3;tr|Q69YH1|Q69YH1_HUMAN Putative uncharacterized protein DKFZp761K147 (Fragment) OS=Ho	3	2	2	2	1	0	0	0	1	0	1	1	1	0	0	0	1	0	1	1	1	0	0	0	1	0	1	1	5.7	5.7	5.7	57.544	523	523;523;17	0.0031661	0.94988	0.73983	0.99384	79.057	4	2	Median
A0A024R821;P55884;B4DV79;A4D210;B4DXN6;Q96G38;Q86UM1;C9JZG1;C9JQN7;Q59FS8	A0A024R821;P55884;B4DV79;A4D210;B4DXN6;Q96G38;Q86UM1	30;30;29;29;27;24;15;12;7;5	30;30;29;29;27;24;15;12;7;5	30;30;29;29;27;24;15;12;7;5	Eukaryotic translation initiation factor 3 subunit B	EIF3S9;EIF3B	tr|A0A024R821|A0A024R821_HUMAN Eukaryotic translation initiation factor 3 subunit B OS=Homo sapiens GN=EIF3S9 PE=3 SV=1;sp|P55884|EIF3B_HUMAN Eukaryotic translation initiation factor 3 subunit B OS=Homo sapiens GN=EIF3B PE=1 SV=3;tr|B4DV79|B4DV79_HUMAN Euk	10	30	30	30	20	23	22	20	22	20	19	22	20	23	22	20	22	20	19	22	20	23	22	20	22	20	19	22	45	45	45	92.48	814	814;814;738;775;661;622;385;302;153;170	0	323.31	0.79564	0.99557	30.584	234	64	Leave out requantified
A0A024R824;O15431;Q9BT69;Q6P708	A0A024R824;O15431;Q9BT69;Q6P708	2;2;1;1	2;2;1;1	2;2;1;1	High affinity copper uptake protein 1	SLC31A1	tr|A0A024R824|A0A024R824_HUMAN Solute carrier family 31 (Copper transporters), member 1, isoform CRA_a OS=Homo sapiens GN=SLC31A1 PE=4 SV=1;sp|O15431|COPT1_HUMAN High affinity copper uptake protein 1 OS=Homo sapiens GN=SLC31A1 PE=1 SV=1;tr|Q9BT69|Q9BT69_HU	4	2	2	2	1	1	1	0	1	0	1	1	1	1	1	0	1	0	1	1	1	1	1	0	1	0	1	1	15.8	15.8	15.8	21.09	190	190;190;81;134	0	16.23	0.98421	1.1773	35.1	8	5	Median
A0A024R830;A0A140VJL8;P29218;H0YBL1;E5RIP7;E5RG13;E5RG94;E5RIF4;E5RHE9;E5RI82;E5RGY4	A0A024R830;A0A140VJL8;P29218;H0YBL1;E5RIP7;E5RG13	9;9;9;7;6;5;3;3;3;3;3	9;9;9;7;6;5;3;3;3;3;3	9;9;9;7;6;5;3;3;3;3;3	Inositol monophosphatase 1	IMPA1	tr|A0A024R830|A0A024R830_HUMAN Inositol(Myo)-1(Or 4)-monophosphatase 1, isoform CRA_a OS=Homo sapiens GN=IMPA1 PE=4 SV=1;tr|A0A140VJL8|A0A140VJL8_HUMAN Testicular tissue protein Li 94 OS=Homo sapiens PE=2 SV=1;sp|P29218|IMPA1_HUMAN Inositol monophosphatase	11	9	9	9	6	5	4	4	5	2	5	2	6	5	4	4	5	2	5	2	6	5	4	4	5	2	5	2	34.3	34.3	34.3	30.188	277	277;336;277;265;180;153;101;109;126;174;211	0	44.711	0.83281	1.0867	59.767	34	15	Leave out requantified
A0A024R838;Q8N0T1;A0A087WWE7	A0A024R838;Q8N0T1;A0A087WWE7	2;2;1	2;2;1	2;2;1	Uncharacterized protein C8orf59	hCG_20884;C8orf59	tr|A0A024R838|A0A024R838_HUMAN HCG20884, isoform CRA_a OS=Homo sapiens GN=hCG_20884 PE=4 SV=1;sp|Q8N0T1|CH059_HUMAN Uncharacterized protein C8orf59 OS=Homo sapiens GN=C8orf59 PE=1 SV=4;tr|A0A087WWE7|A0A087WWE7_HUMAN Uncharacterized protein C8orf59 OS=Homo	3	2	2	2	0	0	2	1	1	0	0	0	0	0	2	1	1	0	0	0	0	0	2	1	1	0	0	0	22	22	22	11.456	100	100;100;61	0	2.1049	0.25067	0.19986	179.23	4	0	Median
A0A024R843;Q13049;Q5JVY0	A0A024R843;Q13049;Q5JVY0	2;2;1	2;2;1	2;2;1	E3 ubiquitin-protein ligase TRIM32	TRIM32	tr|A0A024R843|A0A024R843_HUMAN Tripartite motif-containing 32, isoform CRA_a OS=Homo sapiens GN=TRIM32 PE=4 SV=1;sp|Q13049|TRI32_HUMAN E3 ubiquitin-protein ligase TRIM32 OS=Homo sapiens GN=TRIM32 PE=1 SV=2;tr|Q5JVY0|Q5JVY0_HUMAN E3 ubiquitin-protein ligase	3	2	2	2	0	1	1	1	0	1	0	0	0	1	1	1	0	1	0	0	0	1	1	1	0	1	0	0	4.3	4.3	4.3	71.988	653	653;653;172	0	7.6586	0.82538	0.99094	24.518	4	0	Leave out requantified
A0A024R845;P61106;X6RFL8	A0A024R845;P61106;X6RFL8	18;18;15	18;18;15	18;18;15	Ras-related protein Rab-14	RAB14	tr|A0A024R845|A0A024R845_HUMAN RAB14, member RAS oncogene family, isoform CRA_a OS=Homo sapiens GN=RAB14 PE=4 SV=1;sp|P61106|RAB14_HUMAN Ras-related protein Rab-14 OS=Homo sapiens GN=RAB14 PE=1 SV=4;tr|X6RFL8|X6RFL8_HUMAN Ras-related protein Rab-14 (Fragme	3	18	18	18	14	11	11	11	13	10	10	13	14	11	11	11	13	10	10	13	14	11	11	11	13	10	10	13	86	86	86	23.897	215	215;215;181	0	323.31	0.74076	0.98879	20.045	152	31	Leave out requantified
A0A024R850;Q96E11;X6RDS5;A0A024R855	A0A024R850;Q96E11	7;7;3;3	7;7;3;3	7;7;3;3	Ribosome-recycling factor, mitochondrial	MRRF	tr|A0A024R850|A0A024R850_HUMAN Mitochondrial ribosome recycling factor, isoform CRA_a OS=Homo sapiens GN=MRRF PE=4 SV=1;sp|Q96E11|RRFM_HUMAN Ribosome-recycling factor, mitochondrial OS=Homo sapiens GN=MRRF PE=1 SV=1	4	7	7	7	3	4	3	5	2	4	4	2	3	4	3	5	2	4	4	2	3	4	3	5	2	4	4	2	24.7	24.7	24.7	36.962	336	336;262;153;168	0	14.011	0.88941	0.97403	17.889	27	8	Leave out requantified
A0A024R861;O00743;B7Z3E2;A0A0S2Z482;Q5T1S7	A0A024R861;O00743;B7Z3E2	8;8;5;1;1	8;8;5;1;1	8;8;5;1;1	Serine/threonine-protein phosphatase;Serine/threonine-protein phosphatase 6 catalytic subunit;Serine/threonine-protein phosphatase 6 catalytic subunit, N-terminally processed	PPP6C	tr|A0A024R861|A0A024R861_HUMAN Serine/threonine-protein phosphatase OS=Homo sapiens GN=PPP6C PE=2 SV=1;sp|O00743|PPP6_HUMAN Serine/threonine-protein phosphatase 6 catalytic subunit OS=Homo sapiens GN=PPP6C PE=1 SV=1;tr|B7Z3E2|B7Z3E2_HUMAN cDNA FLJ50777, hi	5	8	8	8	2	2	5	4	2	2	2	2	2	2	5	4	2	2	2	2	2	2	5	4	2	2	2	2	28.9	28.9	28.9	35.144	305	305;305;158;81;125	0	12.264	0.53605	0.60924	61.921	21	10	Leave out requantified
A0A024R862;A0A024R8A2;Q14C86;F8W9S7;A0A024R875;B0QZ65;B4DGD8;B3KN67;C9IZ08;B4DK42;C9IZX9;B3KTX2;B3KMM3;A0A0A0MQV8;H0Y4E7;H0Y7I9	A0A024R862;A0A024R8A2;Q14C86;F8W9S7;A0A024R875;B0QZ65;B4DGD8;B3KN67;C9IZ08;B4DK42	6;6;6;5;5;3;3;3;3;3;2;2;1;1;1;1	6;6;6;5;5;3;3;3;3;3;2;2;1;1;1;1	6;6;6;5;5;3;3;3;3;3;2;2;1;1;1;1	GTPase-activating protein and VPS9 domain-containing protein 1	GAPVD1	tr|A0A024R862|A0A024R862_HUMAN GTPase activating protein and VPS9 domains 1, isoform CRA_b OS=Homo sapiens GN=GAPVD1 PE=4 SV=1;tr|A0A024R8A2|A0A024R8A2_HUMAN GTPase activating protein and VPS9 domains 1, isoform CRA_d OS=Homo sapiens GN=GAPVD1 PE=4 SV=1;sp	16	6	6	6	0	0	1	2	5	1	0	0	0	0	1	2	5	1	0	0	0	0	1	2	5	1	0	0	5.1	5.1	5.1	162.9	1460	1460;1487;1478;1412;1433;497;756;823;988;993;117;493;171;629;830;837	0	2.6963	0.44424	0.47205	115.11	8	6	Median
A0A024R870;Q6UWE0	A0A024R870;Q6UWE0	6;6	6;6	6;6	E3 ubiquitin-protein ligase LRSAM1	LRSAM1	tr|A0A024R870|A0A024R870_HUMAN Leucine rich repeat and sterile alpha motif containing 1, isoform CRA_a OS=Homo sapiens GN=LRSAM1 PE=4 SV=1;sp|Q6UWE0|LRSM1_HUMAN E3 ubiquitin-protein ligase LRSAM1 OS=Homo sapiens GN=LRSAM1 PE=1 SV=1	2	6	6	6	3	2	0	2	0	0	1	3	3	2	0	2	0	0	1	3	3	2	0	2	0	0	1	3	9.4	9.4	9.4	83.593	723	723;723	0.00025727	1.5866	1.3672	2.3827	86.441	11	5	Leave out requantified
A0A024R872;Q96TA1;Q9H8K1;Q2YD88;Q9H6L6	A0A024R872;Q96TA1	24;24;9;5;2	24;24;9;5;2	24;24;9;5;2	Niban-like protein 1	C9orf88;FAM129B	tr|A0A024R872|A0A024R872_HUMAN Chromosome 9 open reading frame 88, isoform CRA_a OS=Homo sapiens GN=C9orf88 PE=4 SV=1;sp|Q96TA1|NIBL1_HUMAN Niban-like protein 1 OS=Homo sapiens GN=FAM129B PE=1 SV=3	5	24	24	24	21	20	17	17	15	18	18	16	21	20	17	17	15	18	18	16	21	20	17	17	15	18	18	16	37.8	37.8	37.8	82.682	733	733;746;396;327;201	0	323.31	0.86031	1.1524	30.585	226	46	Leave out requantified
A0A024R882;P27105;B4E2V5;B4DZK8;F8VSL7;B4E310	A0A024R882;P27105;B4E2V5;B4DZK8	17;17;16;16;5;5	17;17;16;16;5;5	17;17;16;16;5;5	Erythrocyte band 7 integral membrane protein	STOM	tr|A0A024R882|A0A024R882_HUMAN Stomatin, isoform CRA_a OS=Homo sapiens GN=STOM PE=4 SV=1;sp|P27105|STOM_HUMAN Erythrocyte band 7 integral membrane protein OS=Homo sapiens GN=STOM PE=1 SV=3;tr|B4E2V5|B4E2V5_HUMAN cDNA FLJ52062, highly similar to Erythrocyte	6	17	17	17	14	11	14	13	11	10	12	13	14	11	14	13	11	10	12	13	14	11	14	13	11	10	12	13	64.2	64.2	64.2	31.73	288	288;288;237;280;168;187	0	323.31	0.77734	1.0042	5.5568	304	44	Leave out requantified
A0A024R883;O75348;F2Z307;O95670	A0A024R883;O75348	6;6;2;2	6;6;2;2	6;6;2;2	V-type proton ATPase subunit G 1	ATP6V1G1	tr|A0A024R883|A0A024R883_HUMAN ATPase, H+ transporting, lysosomal 13kDa, V1 subunit G1, isoform CRA_a OS=Homo sapiens GN=ATP6V1G1 PE=4 SV=1;sp|O75348|VATG1_HUMAN V-type proton ATPase subunit G 1 OS=Homo sapiens GN=ATP6V1G1 PE=1 SV=3	4	6	6	6	5	5	4	5	6	4	5	5	5	5	4	5	6	4	5	5	5	5	4	5	6	4	5	5	44.9	44.9	44.9	13.757	118	118;118;99;118	0	168.41	0.8069	0.95789	3.7429	81	8	Leave out requantified
A0A024R884;Q4LE33;P24821;J3QSU6;E9PC84;A7MBN2;F5H7V9;D3YHM4;H0YGZ3;B4E1W8;F5H5D6;Q6MZI1	A0A024R884;Q4LE33;P24821;J3QSU6;E9PC84;A7MBN2;F5H7V9;D3YHM4	79;79;77;73;67;66;63;59;25;24;1;1	79;79;77;73;67;66;63;59;25;24;1;1	79;79;77;73;67;66;63;59;25;24;1;1	Tenascin	TNC;TNC variant protein	tr|A0A024R884|A0A024R884_HUMAN Tenascin C (Hexabrachion), isoform CRA_a OS=Homo sapiens GN=TNC PE=4 SV=1;tr|Q4LE33|Q4LE33_HUMAN TNC variant protein (Fragment) OS=Homo sapiens GN=TNC variant protein PE=2 SV=1;sp|P24821|TENA_HUMAN Tenascin OS=Homo sapiens GN	12	79	79	79	67	64	43	50	57	50	60	69	67	64	43	50	57	50	60	69	67	64	43	50	57	50	60	69	44	44	44	240.91	2201	2201;2233;2201;2019;1928;1927;1838;1840;615;1080;92;124	0	323.31	0.61874	0.94638	28.892	1823	498	Leave out requantified
A0A024R889;A0A0D9SF54;Q13813;A0A0D9SGF6;B4DGT1;B4DTV8;Q9UG16;Q14917;A0A0D9SFF6;A0A0D9SFH4;A0A1B0GTB7	A0A024R889;A0A0D9SF54;Q13813;A0A0D9SGF6;B4DGT1;B4DTV8	116;115;115;114;68;62;55;9;4;2;1	116;115;115;114;68;62;55;9;4;2;1	116;115;115;114;68;62;55;9;4;2;1	Spectrin alpha chain, non-erythrocytic 1	SPTAN1	tr|A0A024R889|A0A024R889_HUMAN Spectrin, alpha, non-erythrocytic 1 (Alpha-fodrin), isoform CRA_g OS=Homo sapiens GN=SPTAN1 PE=4 SV=1;tr|A0A0D9SF54|A0A0D9SF54_HUMAN Spectrin alpha chain, non-erythrocytic 1 OS=Homo sapiens GN=SPTAN1 PE=1 SV=1;sp|Q13813|SPTN1	11	116	116	116	87	87	58	74	76	71	75	78	87	87	58	74	76	71	75	78	87	87	58	74	76	71	75	78	53.6	53.6	53.6	282.25	2452	2452;2457;2472;2498;1312;1176;1325;475;153;68;22	0	323.31	0.66331	0.90699	28.55	1142	279	Leave out requantified
A0A024R892;Q8IWT6;A8K1C7;Q96SW8;Q9NW37	A0A024R892;Q8IWT6;A8K1C7;Q96SW8	15;15;14;9;4	14;14;13;8;4	14;14;13;8;4	Volume-regulated anion channel subunit LRRC8A	LRRC8A	tr|A0A024R892|A0A024R892_HUMAN Leucine rich repeat containing 8 family, member A, isoform CRA_a OS=Homo sapiens GN=LRRC8A PE=4 SV=1;sp|Q8IWT6|LRC8A_HUMAN Volume-regulated anion channel subunit LRRC8A OS=Homo sapiens GN=LRRC8A PE=1 SV=1;tr|A8K1C7|A8K1C7_HUM	5	15	14	14	9	10	8	7	7	4	11	11	8	9	8	7	7	4	10	10	8	9	8	7	7	4	10	10	20.1	18.6	18.6	94.198	810	810;810;810;474;221	0	16.081	0.70468	0.92282	21.001	68	21	Leave out requantified
A0A024R896;B7ZC38;Q9NR46;B7ZC39;F8WFB9;Q71RA6;G5E9J1	A0A024R896;B7ZC38;Q9NR46;B7ZC39	7;7;7;6;3;3;1	7;7;7;6;3;3;1	7;7;7;6;3;3;1	Endophilin-B2	SH3GLB2	tr|A0A024R896|A0A024R896_HUMAN SH3-domain GRB2-like endophilin B2, isoform CRA_a OS=Homo sapiens GN=SH3GLB2 PE=4 SV=1;tr|B7ZC38|B7ZC38_HUMAN Endophilin-B2 OS=Homo sapiens GN=SH3GLB2 PE=1 SV=1;sp|Q9NR46|SHLB2_HUMAN Endophilin-B2 OS=Homo sapiens GN=SH3GLB2 P	7	7	7	7	5	3	1	4	1	1	6	4	5	3	1	4	1	1	6	4	5	3	1	4	1	1	6	4	21.3	21.3	21.3	43.973	395	395;400;395;374;127;255;24	0	9.7665	0.915	1.4504	59.292	25	8	Leave out requantified
A0A024R8A7;Q96I24	A0A024R8A7;Q96I24	20;20	18;18	18;18	Far upstream element-binding protein 3	hCG_31253;FUBP3	tr|A0A024R8A7|A0A024R8A7_HUMAN HCG31253, isoform CRA_a OS=Homo sapiens GN=hCG_31253 PE=4 SV=1;sp|Q96I24|FUBP3_HUMAN Far upstream element-binding protein 3 OS=Homo sapiens GN=FUBP3 PE=1 SV=2	2	20	18	18	14	10	10	12	13	8	11	14	13	10	9	11	11	8	11	14	13	10	9	11	11	8	11	14	46.2	43.2	43.2	61.64	572	572;572	0	205.05	0.67162	0.85812	26.284	101	32	Leave out requantified
A0A024R8B2;P62166	A0A024R8B2;P62166	2;2	2;2	2;2	Neuronal calcium sensor 1	FREQ;NCS1	tr|A0A024R8B2|A0A024R8B2_HUMAN Frequenin homolog (Drosophila), isoform CRA_a OS=Homo sapiens GN=FREQ PE=4 SV=1;sp|P62166|NCS1_HUMAN Neuronal calcium sensor 1 OS=Homo sapiens GN=NCS1 PE=1 SV=2	2	2	2	2	1	1	1	1	0	0	0	1	1	1	1	1	0	0	0	1	1	1	1	1	0	0	0	1	11.6	11.6	11.6	21.878	190	190;190	0	2.3421	1.1054	1.3418	21.65	4	1	Median
A0A024R8B6;P35658;A0A0A0MSW3;Q7Z3C4;H0Y837;H0YF36;B7ZAX0;B7ZAV2;B4DZN4;E9PKD2;B4DYZ6	A0A024R8B6;P35658;A0A0A0MSW3;Q7Z3C4	10;10;9;8;3;2;2;2;1;1;1	10;10;9;8;3;2;2;2;1;1;1	10;10;9;8;3;2;2;2;1;1;1	Nuclear pore complex protein Nup214	NUP214;DKFZp686J0330	tr|A0A024R8B6|A0A024R8B6_HUMAN Nucleoporin 214kDa, isoform CRA_b OS=Homo sapiens GN=NUP214 PE=4 SV=1;sp|P35658|NU214_HUMAN Nuclear pore complex protein Nup214 OS=Homo sapiens GN=NUP214 PE=1 SV=2;tr|A0A0A0MSW3|A0A0A0MSW3_HUMAN Nuclear pore complex protein N	11	10	10	10	3	2	3	3	3	2	5	3	3	2	3	3	3	2	5	3	3	2	3	3	3	2	5	3	7.1	7.1	7.1	218.17	2131	2131;2090;1519;1519;967;140;916;916;435;495;916	0	5.6524	0.72881	1.0037	27.624	19	8	Leave out requantified
A0A024R8C8;Q9NVG8;A0A024R8B1;Q59F95;B4DHM6	A0A024R8C8;Q9NVG8;A0A024R8B1;Q59F95;B4DHM6	4;4;3;3;2	4;4;3;3;2	4;4;3;3;2	TBC1 domain family member 13	TBC1D13	tr|A0A024R8C8|A0A024R8C8_HUMAN TBC1 domain family, member 13, isoform CRA_a OS=Homo sapiens GN=TBC1D13 PE=4 SV=1;sp|Q9NVG8|TBC13_HUMAN TBC1 domain family member 13 OS=Homo sapiens GN=TBC1D13 PE=1 SV=3;tr|A0A024R8B1|A0A024R8B1_HUMAN TBC1 domain family, memb	5	4	4	4	0	1	3	3	1	2	1	0	0	1	3	3	1	2	1	0	0	1	3	3	1	2	1	0	12.8	12.8	12.8	46.553	400	400;400;275;355;324	0.0002633	1.8834	1.2283	1.7907	22.532	12	7	Leave out requantified
A0A024R8D4;Q9Y399;Q5T8A0	A0A024R8D4;Q9Y399;Q5T8A0	7;7;5	7;7;5	7;7;5	28S ribosomal protein S2, mitochondrial	MRPS2	tr|A0A024R8D4|A0A024R8D4_HUMAN Mitochondrial ribosomal protein S2, isoform CRA_a OS=Homo sapiens GN=MRPS2 PE=3 SV=1;sp|Q9Y399|RT02_HUMAN 28S ribosomal protein S2, mitochondrial OS=Homo sapiens GN=MRPS2 PE=1 SV=1;tr|Q5T8A0|Q5T8A0_HUMAN 28S ribosomal protein	3	7	7	7	6	4	2	6	4	4	4	3	6	4	2	6	4	4	4	3	6	4	2	6	4	4	4	3	19.1	19.1	19.1	35.552	319	319;296;270	0	4.0906	0.87558	1.0865	15.147	36	6	Leave out requantified
A0A024R8E4;Q9BV86;S4R344;S4R3J7;S4R338	A0A024R8E4;Q9BV86	3;3;1;1;1	3;3;1;1;1	3;3;1;1;1	N-terminal Xaa-Pro-Lys N-methyltransferase 1;N-terminal Xaa-Pro-Lys N-methyltransferase 1, N-terminally processed	C9orf32;NTMT1	tr|A0A024R8E4|A0A024R8E4_HUMAN Chromosome 9 open reading frame 32, isoform CRA_a OS=Homo sapiens GN=C9orf32 PE=4 SV=1;sp|Q9BV86|NTM1A_HUMAN N-terminal Xaa-Pro-Lys N-methyltransferase 1 OS=Homo sapiens GN=NTMT1 PE=1 SV=3	5	3	3	3	2	3	2	1	2	1	2	2	2	3	2	1	2	1	2	2	2	3	2	1	2	1	2	2	14.8	14.8	14.8	25.387	223	223;223;70;109;135	0	20.164	1.0561	1.6694	56.336	19	7	Leave out requantified
A0A024R8I8;Q86UD0;Q96GJ3	A0A024R8I8;Q86UD0;Q96GJ3	2;2;1	2;2;1	2;2;1	Suppressor APC domain-containing protein 2	C9orf140;SAPCD2	tr|A0A024R8I8|A0A024R8I8_HUMAN Chromosome 9 open reading frame 140, isoform CRA_a OS=Homo sapiens GN=C9orf140 PE=4 SV=1;sp|Q86UD0|SAPC2_HUMAN Suppressor APC domain-containing protein 2 OS=Homo sapiens GN=SAPCD2 PE=1 SV=2;tr|Q96GJ3|Q96GJ3_HUMAN C9orf140 pro	3	2	2	2	1	1	2	1	1	1	1	1	1	1	2	1	1	1	1	1	1	1	2	1	1	1	1	1	7.1	7.1	7.1	42.567	394	394;394;52	0.0031886	1.0275	NaN	NaN	NaN	0	0	Median
A0A024R8L0;J3QLS3;Q9Y2R9;J3QQS1;J3KSI8;J3QKW2	A0A024R8L0;J3QLS3;Q9Y2R9;J3QQS1;J3KSI8;J3QKW2	10;10;10;8;7;7	10;10;10;8;7;7	10;10;10;8;7;7	28S ribosomal protein S7, mitochondrial	MRPS7	tr|A0A024R8L0|A0A024R8L0_HUMAN Mitochondrial ribosomal protein S7, isoform CRA_a OS=Homo sapiens GN=MRPS7 PE=4 SV=1;tr|J3QLS3|J3QLS3_HUMAN 28S ribosomal protein S7, mitochondrial OS=Homo sapiens GN=MRPS7 PE=1 SV=1;sp|Q9Y2R9|RT07_HUMAN 28S ribosomal protein	6	10	10	10	7	6	6	3	4	5	6	7	7	6	6	3	4	5	6	7	7	6	6	3	4	5	6	7	40.5	40.5	40.5	28.134	242	242;271;242;172;156;183	0	15.47	0.81518	0.95624	24.849	46	14	Leave out requantified
A0A024R8M0;Q14344;B4DWV9;B4DEJ3;Q8N652;Q8IY73;P19086	A0A024R8M0;Q14344;B4DWV9	14;14;10;1;1;1;1	13;13;10;0;0;0;0	13;13;10;0;0;0;0	Guanine nucleotide-binding protein subunit alpha-13	GNA13	tr|A0A024R8M0|A0A024R8M0_HUMAN Guanine nucleotide binding protein (G protein), alpha 13, isoform CRA_a OS=Homo sapiens GN=GNA13 PE=4 SV=1;sp|Q14344|GNA13_HUMAN Guanine nucleotide-binding protein subunit alpha-13 OS=Homo sapiens GN=GNA13 PE=1 SV=2;tr|B4DWV9	7	14	13	13	9	9	8	6	6	7	8	5	8	8	7	5	5	6	7	5	8	8	7	5	5	6	7	5	43.5	41.4	41.4	44.049	377	377;377;352;303;355;355;355	0	37.542	0.75901	0.93932	15.519	77	12	Leave out requantified
A0A024R8M4;Q14558;B4DP31;C9J168;C9JKT9;C9JNQ3;C9JUN4	A0A024R8M4;Q14558;B4DP31;C9J168	8;8;6;5;2;2;2	8;8;6;5;2;2;2	7;7;5;4;2;2;2	Phosphoribosyl pyrophosphate synthase-associated protein 1	PRPSAP1	tr|A0A024R8M4|A0A024R8M4_HUMAN Phosphoribosyl pyrophosphate synthetase-associated protein 1, isoform CRA_a OS=Homo sapiens GN=PRPSAP1 PE=4 SV=1;sp|Q14558|KPRA_HUMAN Phosphoribosyl pyrophosphate synthase-associated protein 1 OS=Homo sapiens GN=PRPSAP1 PE=1	7	8	8	7	7	2	2	3	1	1	6	4	7	2	2	3	1	1	6	4	6	2	2	3	1	1	6	4	34.3	34.3	30.3	39.393	356	356;356;282;230;89;104;157	0	33.608	0.61655	0.7376	42.806	26	9	Leave out requantified
A0A024R8P8;P63173;J3KT73;J3QL01;J3KSP2	A0A024R8P8;P63173;J3KT73;J3QL01	7;7;5;5;3	7;7;5;5;3	7;7;5;5;3	60S ribosomal protein L38	RPL38	tr|A0A024R8P8|A0A024R8P8_HUMAN Ribosomal protein L38, isoform CRA_a OS=Homo sapiens GN=RPL38 PE=3 SV=1;sp|P63173|RL38_HUMAN 60S ribosomal protein L38 OS=Homo sapiens GN=RPL38 PE=1 SV=2;tr|J3KT73|J3KT73_HUMAN 60S ribosomal protein L38 OS=Homo sapiens GN=RPL	5	7	7	7	5	4	5	5	5	5	6	5	5	4	5	5	5	5	6	5	5	4	5	5	5	5	6	5	52.9	52.9	52.9	8.2178	70	70;70;64;67;21	0	80.549	0.61376	0.87449	65.662	72	11	Leave out requantified
A0A024R8Q1;P10253;I3L0S5;I3L3L3	A0A024R8Q1;P10253	15;15;3;3	15;15;3;3	7;7;0;0	Lysosomal alpha-glucosidase;76 kDa lysosomal alpha-glucosidase;70 kDa lysosomal alpha-glucosidase	GAA	tr|A0A024R8Q1|A0A024R8Q1_HUMAN Glucosidase, alpha acid (Pompe disease, glycogen storage disease type II), isoform CRA_a OS=Homo sapiens GN=GAA PE=3 SV=1;sp|P10253|LYAG_HUMAN Lysosomal alpha-glucosidase OS=Homo sapiens GN=GAA PE=1 SV=4	4	15	15	7	13	14	10	8	9	7	12	12	13	14	10	8	9	7	12	12	6	7	6	5	5	4	7	6	20.9	20.9	10.2	105.34	952	952;952;208;284	0	122.5	0.62865	0.89891	23.039	183	48	Leave out requantified
A0A024R8R4;Q8TAT6;B4DG89;I3L283;I3L4U9;I3L3I1;A0A0D9SFI9;I3L281	A0A024R8R4;Q8TAT6;B4DG89	12;12;9;2;2;2;1;1	12;12;9;2;2;2;1;1	12;12;9;2;2;2;1;1	Nuclear protein localization protein 4 homolog	NPLOC4	tr|A0A024R8R4|A0A024R8R4_HUMAN Nuclear protein localization 4 homolog (S. cerevisiae), isoform CRA_a OS=Homo sapiens GN=NPLOC4 PE=4 SV=1;sp|Q8TAT6|NPL4_HUMAN Nuclear protein localization protein 4 homolog OS=Homo sapiens GN=NPLOC4 PE=1 SV=3;tr|B4DG89|B4DG8	8	12	12	12	6	10	6	6	6	4	5	8	6	10	6	6	6	4	5	8	6	10	6	6	6	4	5	8	25.2	25.2	25.2	68.119	608	608;608;456;110;135;182;134;145	0	32.3	0.7396	1.0321	26.201	56	18	Leave out requantified
A0A024R8S3;P61956;A8MUA9;A8MU27;Q6EEV6;P55854	A0A024R8S3;P61956	3;3;1;1;1;1	3;3;1;1;1;1	3;3;1;1;1;1	Small ubiquitin-related modifier;Small ubiquitin-related modifier 2	SUMO2	tr|A0A024R8S3|A0A024R8S3_HUMAN Small ubiquitin-related modifier OS=Homo sapiens GN=SUMO2 PE=3 SV=1;sp|P61956|SUMO2_HUMAN Small ubiquitin-related modifier 2 OS=Homo sapiens GN=SUMO2 PE=1 SV=3	6	3	3	3	3	3	3	3	2	3	3	3	3	3	3	3	2	3	3	3	3	3	3	3	2	3	3	3	27.4	27.4	27.4	10.871	95	95;95;135;147;95;103	0	91.499	0.97616	1.3453	8.0781	57	20	Leave out requantified
A0A024R8S5;P07237;B4DUA5;H7BZ94;B4DNL5;B4DLN6;H0Y3Z3;Q96C96;I3L398;I3L312;B3KTQ9;B4DJS0;I3L4M2;I3NI03;I3L0S0;I3L3U6;I3L3P5;B4DNP9;I3L514;I3L1Y5	A0A024R8S5;P07237;B4DUA5;H7BZ94;B4DNL5;B4DLN6;H0Y3Z3;Q96C96	42;42;38;38;38;36;23;21;20;17;15;15;11;10;9;8;6;5;4;2	42;42;38;38;38;36;23;21;20;17;15;15;11;10;9;8;6;5;4;2	42;42;38;38;38;36;23;21;20;17;15;15;11;10;9;8;6;5;4;2	Protein disulfide-isomerase	P4HB	tr|A0A024R8S5|A0A024R8S5_HUMAN Protein disulfide-isomerase OS=Homo sapiens GN=P4HB PE=2 SV=1;sp|P07237|PDIA1_HUMAN Protein disulfide-isomerase OS=Homo sapiens GN=P4HB PE=1 SV=3;tr|B4DUA5|B4DUA5_HUMAN cDNA FLJ59430, highly similar to Protein disulfide-isome	20	42	42	42	33	37	34	34	32	34	34	36	33	37	34	34	32	34	34	36	33	37	34	34	32	34	34	36	68.5	68.5	68.5	57.116	508	508;508;452;464;492;451;274;273;200;208;185;242;117;166;148;188;156;223;106;54	0	323.31	0.76627	0.97733	14.221	1426	216	Leave out requantified
A0A024R8T3;A0A024R8L7;Q15067;B4DU07;K7ELT1;I3L0T4;I3L2U4	A0A024R8T3;A0A024R8L7;Q15067;B4DU07	9;9;9;6;3;3;2	9;9;9;6;3;3;2	9;9;9;6;3;3;2	Acyl-coenzyme A oxidase;Peroxisomal acyl-coenzyme A oxidase 1	ACOX1	tr|A0A024R8T3|A0A024R8T3_HUMAN Acyl-coenzyme A oxidase OS=Homo sapiens GN=ACOX1 PE=3 SV=1;tr|A0A024R8L7|A0A024R8L7_HUMAN Acyl-coenzyme A oxidase OS=Homo sapiens GN=ACOX1 PE=3 SV=1;sp|Q15067|ACOX1_HUMAN Peroxisomal acyl-coenzyme A oxidase 1 OS=Homo sapiens	7	9	9	9	1	4	3	3	2	3	2	5	1	4	3	3	2	3	2	5	1	4	3	3	2	3	2	5	21.7	21.7	21.7	74.441	660	660;660;660;592;156;223;71	0	20.703	0.64121	0.85983	25.178	23	9	Leave out requantified
A0A024R8T9;O43760;K7ELS8;K7ENG9;K7EJ35	A0A024R8T9;O43760;K7ELS8;K7ENG9	4;4;3;2;1	4;4;3;2;1	2;2;1;0;1	Synaptogyrin;Synaptogyrin-2	SYNGR2	tr|A0A024R8T9|A0A024R8T9_HUMAN Synaptogyrin OS=Homo sapiens GN=SYNGR2 PE=3 SV=1;sp|O43760|SNG2_HUMAN Synaptogyrin-2 OS=Homo sapiens GN=SYNGR2 PE=1 SV=1;tr|K7ELS8|K7ELS8_HUMAN Synaptogyrin-2 (Fragment) OS=Homo sapiens GN=SYNGR2 PE=1 SV=1;tr|K7ENG9|K7ENG9_HU	5	4	4	2	2	2	3	4	2	4	3	3	2	2	3	4	2	4	3	3	1	1	2	2	1	2	1	1	16.1	16.1	8	24.81	224	224;224;135;113;168	0	3.4035	0.84011	1.1493	20.845	24	3	Leave out requantified
A0A024R8U1;O15427;Q53G91;J3QQV2;J3QSC3;J3KTI8;J3QQS9;J3KT83;J3QRA0;J3QRP8;J3QLE3;J3KTM6;J3QRU2	A0A024R8U1;O15427;Q53G91;J3QQV2;J3QSC3	10;10;8;5;5;4;3;2;2;1;1;1;1	10;10;8;5;5;4;3;2;2;1;1;1;1	10;10;8;5;5;4;3;2;2;1;1;1;1	Monocarboxylate transporter 4	SLC16A3	tr|A0A024R8U1|A0A024R8U1_HUMAN Solute carrier family 16 (Monocarboxylic acid transporters), member 3, isoform CRA_a OS=Homo sapiens GN=SLC16A3 PE=4 SV=1;sp|O15427|MOT4_HUMAN Monocarboxylate transporter 4 OS=Homo sapiens GN=SLC16A3 PE=1 SV=1;tr|Q53G91|Q53G9	13	10	10	10	10	9	5	5	4	5	6	6	10	9	5	5	4	5	6	6	10	9	5	5	4	5	6	6	21.9	21.9	21.9	49.469	465	465;465;465;263;291;306;235;219;223;79;135;157;163	0	100.24	0.63001	0.87827	18.47	129	19	Leave out requantified
A0A024R8V0;A0A0S2Z5A5;Q9UHD8;A0A024R8Q0;A0A0S2Z5W9;Q1WWK5;K7EL40;K7EK18;K7ER52;K7EIE4;K7EQD7;K7ELJ9;K7ENL0;B4DTL7;K7EJV0;K7EJZ2;K7EPY1;K7ER14;K7EIR4;K7EKN4;K7EN52;K7ENQ5;K7EJ51;K7EJL9;K7EQ08;A2VCQ5;K7ERG1;K7ER34	A0A024R8V0;A0A0S2Z5A5;Q9UHD8;A0A024R8Q0;A0A0S2Z5W9	32;31;31;24;18;13;12;11;10;10;10;8;8;8;7;7;7;7;6;6;6;6;5;5;2;2;1;1	32;31;31;24;18;13;12;11;10;10;10;8;8;8;7;7;7;7;6;6;6;6;5;5;2;2;1;1	32;31;31;24;18;13;12;11;10;10;10;8;8;8;7;7;7;7;6;6;6;6;5;5;2;2;1;1	Septin-9	2017-09-09	tr|A0A024R8V0|A0A024R8V0_HUMAN Septin 9, isoform CRA_a OS=Homo sapiens GN=SEPT9 PE=3 SV=1;tr|A0A0S2Z5A5|A0A0S2Z5A5_HUMAN Septin 9 isoform 1 (Fragment) OS=Homo sapiens GN=SEPT9 PE=2 SV=1;sp|Q9UHD8|SEPT9_HUMAN Septin-9 OS=Homo sapiens GN=SEPT9 PE=1 SV=2;tr|A	28	32	32	32	29	26	23	20	17	17	22	27	29	26	23	20	17	17	22	27	29	26	23	20	17	17	22	27	62.1	62.1	62.1	63.633	568	568;568;586;422;353;341;209;195;151;157;165;144;152;194;125;135;151;159;104;107;115;127;134;189;57;85;35;90	0	323.31	0.67273	0.90982	29.585	393	67	Leave out requantified
A0A024R8V7;A0A140VK57;P16035;B4DFW2	A0A024R8V7;A0A140VK57;P16035;B4DFW2	4;4;4;2	4;4;4;2	4;4;4;2	Metalloproteinase inhibitor 2	TIMP2	tr|A0A024R8V7|A0A024R8V7_HUMAN TIMP metallopeptidase inhibitor 2, isoform CRA_b OS=Homo sapiens GN=TIMP2 PE=4 SV=1;tr|A0A140VK57|A0A140VK57_HUMAN Testicular secretory protein Li 57 OS=Homo sapiens PE=2 SV=1;sp|P16035|TIMP2_HUMAN Metalloproteinase inhibitor	4	4	4	4	1	2	1	4	2	1	1	1	1	2	1	4	2	1	1	1	1	2	1	4	2	1	1	1	24.6	24.6	24.6	20.195	179	179;220;220;143	0	2.2664	0.59498	0.74212	25.975	13	4	Leave out requantified
A0A024R8W0;P38919;I3L3H2	A0A024R8W0;P38919	21;21;4	17;17;3	17;17;3	Eukaryotic initiation factor 4A-III;Eukaryotic initiation factor 4A-III, N-terminally processed	DDX48;EIF4A3	tr|A0A024R8W0|A0A024R8W0_HUMAN DEAD (Asp-Glu-Ala-Asp) box polypeptide 48, isoform CRA_a OS=Homo sapiens GN=DDX48 PE=3 SV=1;sp|P38919|IF4A3_HUMAN Eukaryotic initiation factor 4A-III OS=Homo sapiens GN=EIF4A3 PE=1 SV=4	3	21	17	17	17	16	18	21	19	19	16	14	14	13	14	17	15	15	13	11	14	13	14	17	15	15	13	11	45	38.9	38.9	46.871	411	411;411;125	0	179.84	0.79429	0.96633	16.457	179	43	Leave out requantified
A0A024R8W9;Q9BQA9;J3QRG5;J3KSJ5;J3KTF4;J3QKS6;J3QLB7;J3QQQ4;H0Y2X1;J3QRZ2;J3QKZ6;J3KTI1;J3KSB6;J3KS78;J3QS53	A0A024R8W9;Q9BQA9;J3QRG5;J3KSJ5;J3KTF4;J3QKS6;J3QLB7	6;6;5;5;4;4;3;2;2;2;1;1;1;1;1	6;6;5;5;4;4;3;2;2;2;1;1;1;1;1	6;6;5;5;4;4;3;2;2;2;1;1;1;1;1	Uncharacterized protein C17orf62	C17orf62	tr|A0A024R8W9|A0A024R8W9_HUMAN Chromosome 17 open reading frame 62, isoform CRA_a OS=Homo sapiens GN=C17orf62 PE=4 SV=1;sp|Q9BQA9|CQ062_HUMAN Uncharacterized protein C17orf62 OS=Homo sapiens GN=C17orf62 PE=1 SV=1;tr|J3QRG5|J3QRG5_HUMAN Uncharacterized prot	15	6	6	6	5	4	4	5	5	3	5	5	5	4	4	5	5	3	5	5	5	4	4	5	5	3	5	5	34.8	34.8	34.8	20.774	187	187;187;148;190;88;130;119;59;63;117;51;78;78;80;85	0	6.7897	0.86258	1.1276	10.139	33	7	Leave out requantified
A0A024R904;Q9HB71;Q6NVY0;B4DFD3;B2ZWH1	A0A024R904;Q9HB71;Q6NVY0	14;14;12;5;3	14;14;12;5;3	14;14;12;5;3	Calcyclin-binding protein	CACYBP	tr|A0A024R904|A0A024R904_HUMAN Calcyclin binding protein, isoform CRA_a OS=Homo sapiens GN=CACYBP PE=4 SV=1;sp|Q9HB71|CYBP_HUMAN Calcyclin-binding protein OS=Homo sapiens GN=CACYBP PE=1 SV=2;tr|Q6NVY0|Q6NVY0_HUMAN Calcyclin binding protein OS=Homo sapiens	5	14	14	14	8	7	12	11	12	9	8	8	8	7	12	11	12	9	8	8	8	7	12	11	12	9	8	8	55.7	55.7	55.7	26.21	228	228;228;228;131;50	0	200.61	0.74073	0.98534	50.166	85	16	Leave out requantified
A0A024R912;Q9BZX2;B4DGD3;A0A0S2Z5Y6;A0A0S2Z601;Q9HA47	A0A024R912;Q9BZX2;B4DGD3	5;5;3;1;1;1	5;5;3;1;1;1	5;5;3;1;1;1	Uridine kinase;Uridine-cytidine kinase 2	UCK2	tr|A0A024R912|A0A024R912_HUMAN Uridine kinase OS=Homo sapiens GN=UCK2 PE=3 SV=1;sp|Q9BZX2|UCK2_HUMAN Uridine-cytidine kinase 2 OS=Homo sapiens GN=UCK2 PE=1 SV=1;tr|B4DGD3|B4DGD3_HUMAN cDNA FLJ57922, highly similar to Uridine-cytidine kinase 2 (EC 2.7.1.48)	6	5	5	5	3	4	4	3	3	3	2	3	3	4	4	3	3	3	2	3	3	4	4	3	3	3	2	3	21.8	21.8	21.8	29.299	261	261;261;130;210;233;277	0	19.213	1.057	1.8163	83.005	22	5	Leave out requantified
A0A024R931;Q9BZQ6;H0Y498	A0A024R931;Q9BZQ6	5;5;1	5;5;1	5;5;1	alpha-1,2-Mannosidase;ER degradation-enhancing alpha-mannosidase-like protein 3	C1orf22;EDEM3	tr|A0A024R931|A0A024R931_HUMAN alpha-1,2-Mannosidase OS=Homo sapiens GN=C1orf22 PE=3 SV=1;sp|Q9BZQ6|EDEM3_HUMAN ER degradation-enhancing alpha-mannosidase-like protein 3 OS=Homo sapiens GN=EDEM3 PE=1 SV=2	3	5	5	5	4	3	4	3	4	3	2	3	4	3	4	3	4	3	2	3	4	3	4	3	4	3	2	3	6.2	6.2	6.2	104.66	932	932;932;380	0	9.1065	0.82379	1.0626	30.946	27	5	Leave out requantified
A0A024R952;Q13835;B4DRX5;Q14BN3	A0A024R952;Q13835;B4DRX5;Q14BN3	2;2;1;1	2;2;1;1	2;2;1;1	Plakophilin-1	PKP1	tr|A0A024R952|A0A024R952_HUMAN Plakophilin 1 (Ectodermal dysplasia/skin fragility syndrome), isoform CRA_a OS=Homo sapiens GN=PKP1 PE=4 SV=1;sp|Q13835|PKP1_HUMAN Plakophilin-1 OS=Homo sapiens GN=PKP1 PE=1 SV=2;tr|B4DRX5|B4DRX5_HUMAN cDNA FLJ56941, highly s	4	2	2	2	1	0	0	0	0	1	0	0	1	0	0	0	0	1	0	0	1	0	0	0	0	1	0	0	3.6	3.6	3.6	80.496	726	726;747;166;334	0.0032138	1.1016	0.1161	0.15412	94.982	2	2	Median
A0A024R957;Q8NFQ8	A0A024R957;Q8NFQ8	11;11	10;10	10;10	Torsin-1A-interacting protein 2	TOR1AIP2	tr|A0A024R957|A0A024R957_HUMAN Torsin A interacting protein 2, isoform CRA_b OS=Homo sapiens GN=TOR1AIP2 PE=4 SV=1;sp|Q8NFQ8|TOIP2_HUMAN Torsin-1A-interacting protein 2 OS=Homo sapiens GN=TOR1AIP2 PE=1 SV=1	2	11	10	10	8	2	3	5	4	5	4	3	7	1	2	4	3	4	4	2	7	1	2	4	3	4	4	2	36.4	34.3	34.3	51.263	470	470;470	0	32.667	0.70229	0.90266	12.52	42	2	Leave out requantified
A0A024R968;P23634;Q68DH9;A1X4Q1;H7BZS8;A2VBC8;A1X4Q0;A1X4Q2	A0A024R968;P23634;Q68DH9	35;35;34;8;4;2;2;1	35;35;34;8;4;2;2;1	3;3;3;3;0;0;0;0	Calcium-transporting ATPase;Plasma membrane calcium-transporting ATPase 4	ATP2B4;DKFZp686M088	tr|A0A024R968|A0A024R968_HUMAN Calcium-transporting ATPase OS=Homo sapiens GN=ATP2B4 PE=3 SV=1;sp|P23634|AT2B4_HUMAN Plasma membrane calcium-transporting ATPase 4 OS=Homo sapiens GN=ATP2B4 PE=1 SV=2;tr|Q68DH9|Q68DH9_HUMAN Calcium-transporting ATPase OS=Hom	8	35	35	3	24	25	22	23	22	18	24	25	24	25	22	23	22	18	24	25	0	1	2	3	2	2	1	1	35.6	35.6	4.4	133.93	1205	1205;1241;1205;230;117;117;184;110	0	323.31	0.71135	0.99316	29.227	340	88	Leave out requantified
A0A024R972;P11047;Q6NVY8;R4GNC7;Q8N2D6;Q9Y6N6	A0A024R972;P11047	62;62;4;2;2;2	62;62;4;2;2;2	62;62;4;2;2;2	Laminin subunit gamma-1	LAMC1	tr|A0A024R972|A0A024R972_HUMAN Laminin, gamma 1 (Formerly LAMB2), isoform CRA_a OS=Homo sapiens GN=LAMC1 PE=4 SV=1;sp|P11047|LAMC1_HUMAN Laminin subunit gamma-1 OS=Homo sapiens GN=LAMC1 PE=1 SV=3	6	62	62	62	39	46	21	38	40	36	44	38	39	46	21	38	40	36	44	38	39	46	21	38	40	36	44	38	46.3	46.3	46.3	174.01	1573	1573;1609;248;37;529;1575	0	323.31	0.66328	0.94315	22.756	654	123	Leave out requantified
A0A024R973;Q5SWX8	A0A024R973;Q5SWX8	4;4	4;4	4;4	Protein odr-4 homolog	C1orf27;ODR4	tr|A0A024R973|A0A024R973_HUMAN Chromosome 1 open reading frame 27, isoform CRA_b OS=Homo sapiens GN=C1orf27 PE=4 SV=1;sp|Q5SWX8|ODR4_HUMAN Protein odr-4 homolog OS=Homo sapiens GN=ODR4 PE=1 SV=1	2	4	4	4	3	2	1	2	3	0	2	2	3	2	1	2	3	0	2	2	3	2	1	2	3	0	2	2	14.7	14.7	14.7	39.787	354	354;454	0	2.5777	0.82703	1.0518	7.9046	15	7	Leave out requantified
A0A024R977;Q96BM9;B2R7U5;A0A087X2J2	A0A024R977;Q96BM9;B2R7U5;A0A087X2J2	6;6;5;3	4;4;4;3	4;4;4;3	ADP-ribosylation factor-like protein 8A	ARL8A	tr|A0A024R977|A0A024R977_HUMAN ADP-ribosylation factor-like 8A, isoform CRA_a OS=Homo sapiens GN=ARL8A PE=3 SV=1;sp|Q96BM9|ARL8A_HUMAN ADP-ribosylation factor-like protein 8A OS=Homo sapiens GN=ARL8A PE=1 SV=1;tr|B2R7U5|B2R7U5_HUMAN cDNA, FLJ93607 OS=Homo	4	6	4	4	5	5	6	5	5	5	5	5	3	3	4	3	3	3	3	3	3	3	4	3	3	3	3	3	34.9	24.7	24.7	21.416	186	186;186;186;147	0	21.368	0.73835	1.039	1.917	45	12	Leave out requantified
A0A024R978;Q9BZQ8;H0Y7M9	A0A024R978;Q9BZQ8	19;19;2	19;19;2	19;19;2	Protein Niban	C1orf24;FAM129A	tr|A0A024R978|A0A024R978_HUMAN Chromosome 1 open reading frame 24, isoform CRA_a OS=Homo sapiens GN=C1orf24 PE=4 SV=1;sp|Q9BZQ8|NIBAN_HUMAN Protein Niban OS=Homo sapiens GN=FAM129A PE=1 SV=1	3	19	19	19	15	15	13	10	11	8	16	14	15	15	13	10	11	8	16	14	15	15	13	10	11	8	16	14	27	27	27	103.13	928	928;928;100	0	323.31	0.86175	1.0934	30.683	159	45	Leave out requantified
A0A024R983;P10155;B3KN94;H0Y9N5;G5E9R9;D6RDN1;D6RE09	A0A024R983;P10155;B3KN94	16;16;8;4;4;1;1	16;16;8;4;4;1;1	16;16;8;4;4;1;1	60 kDa SS-A/Ro ribonucleoprotein	TROVE2	tr|A0A024R983|A0A024R983_HUMAN TROVE domain family, member 2, isoform CRA_b OS=Homo sapiens GN=TROVE2 PE=4 SV=1;sp|P10155|RO60_HUMAN 60 kDa SS-A/Ro ribonucleoprotein OS=Homo sapiens GN=TROVE2 PE=1 SV=2;tr|B3KN94|B3KN94_HUMAN cDNA FLJ13982 fis, clone Y79AA1	7	16	16	16	10	8	7	8	6	5	10	8	10	8	7	8	6	5	10	8	10	8	7	8	6	5	10	8	31	31	31	60.67	538	538;538;557;193;263;41;66	0	45.488	0.70493	0.76905	28.713	74	20	Leave out requantified
A0A024R994;O75131;Q05DL8;A0A087WYQ3;H0YB26;E5RHZ0;A0A087WUS8;A0A087WXR6;E5RFT7;Q4G168;B3KWK1;B2RD40;A8K8A4;B7Z370;Q96FN4;Q8IYJ1;Q96A23;O95741;Q9HCH3;Q9UBL6	A0A024R994;O75131;Q05DL8	11;11;7;5;5;3;2;2;1;1;1;1;1;1;1;1;1;1;1;1	11;11;7;5;5;3;2;2;1;1;1;1;1;1;1;1;1;1;1;1	10;10;7;5;5;3;2;2;1;0;0;0;0;0;0;0;0;0;0;0	Copine-3	CPNE3	tr|A0A024R994|A0A024R994_HUMAN Copine III, isoform CRA_a OS=Homo sapiens GN=CPNE3 PE=4 SV=1;sp|O75131|CPNE3_HUMAN Copine-3 OS=Homo sapiens GN=CPNE3 PE=1 SV=1;tr|Q05DL8|Q05DL8_HUMAN CPNE3 protein (Fragment) OS=Homo sapiens GN=CPNE3 PE=2 SV=1	20	11	11	10	7	6	5	6	8	3	5	6	7	6	5	6	8	3	5	6	6	5	4	5	7	2	4	5	25.7	25.7	24	60.13	537	537;537;262;234;262;153;135;139;79;108;382;532;548;575;548;553;557;557;593;633	0	70.139	0.88201	0.98614	55.362	53	16	Leave out requantified
A0A024R9A9;Q9NPD8	A0A024R9A9;Q9NPD8	5;5	5;5	5;5	Ubiquitin-conjugating enzyme E2 T	UBE2T	tr|A0A024R9A9|A0A024R9A9_HUMAN Ubiquitin-conjugating enzyme E2T (Putative), isoform CRA_a OS=Homo sapiens GN=UBE2T PE=3 SV=1;sp|Q9NPD8|UBE2T_HUMAN Ubiquitin-conjugating enzyme E2 T OS=Homo sapiens GN=UBE2T PE=1 SV=1	2	5	5	5	0	0	5	3	4	2	0	0	0	0	5	3	4	2	0	0	0	0	5	3	4	2	0	0	31.5	31.5	31.5	22.521	197	197;197	0	5.3275	0.34205	0.29996	77.622	14	10	Leave out requantified
A0A024R9B7;P09669	A0A024R9B7;P09669	9;9	9;9	9;9	Cytochrome c oxidase subunit 6C	COX6C	tr|A0A024R9B7|A0A024R9B7_HUMAN Cytochrome c oxidase subunit VIc, isoform CRA_a OS=Homo sapiens GN=COX6C PE=4 SV=1;sp|P09669|COX6C_HUMAN Cytochrome c oxidase subunit 6C OS=Homo sapiens GN=COX6C PE=1 SV=2	2	9	9	9	6	5	5	4	4	7	8	6	6	5	5	4	4	7	8	6	6	5	5	4	4	7	8	6	52	52	52	8.7813	75	75;75	0	9.2672	0.68055	0.86863	11.582	73	0	Leave out requantified
A0A024R9B8;Q9Y646;E5RJA8;B4DJC2;E5RH35;E5RJZ7;E5RJP8;B4E1W2	A0A024R9B8;Q9Y646;E5RJA8;B4DJC2;E5RH35;E5RJZ7;E5RJP8	8;8;5;5;4;4;4;2	8;8;5;5;4;4;4;2	8;8;5;5;4;4;4;2	Carboxypeptidase Q	PGCP;CPQ	tr|A0A024R9B8|A0A024R9B8_HUMAN Plasma glutamate carboxypeptidase, isoform CRA_a OS=Homo sapiens GN=PGCP PE=4 SV=1;sp|Q9Y646|CBPQ_HUMAN Carboxypeptidase Q OS=Homo sapiens GN=CPQ PE=1 SV=1;tr|E5RJA8|E5RJA8_HUMAN Carboxypeptidase Q (Fragment) OS=Homo sapiens	8	8	8	8	7	8	5	5	5	3	7	6	7	8	5	5	5	3	7	6	7	8	5	5	5	3	7	6	23.5	23.5	23.5	51.887	472	472;472;186;391;130;131;137;128	0	112.63	0.70119	0.96703	13.507	47	13	Leave out requantified
A0A024R9C1;P11940;E7EQV3;B4DZW4;A0A087WTT1;E7ERJ7;B4DQX0;B3KT93;A0A024R9E2;H0YAR2;Q5VX58;Q3ZCS4;Q9H361;Q2VIP3;H0YBN4;E5RGH3;E5RJB9;H0YAP2;H0YB86;H0YAS6;H0YB75;E5RH24;Q4VXU2;H0YAS7;H0YC10;E5RHG7;L0R533;H0YAW6;B4DM75;Q96DU9;E5RGC4;E5RFD8;A8K8J2	A0A024R9C1;P11940;E7EQV3;B4DZW4;A0A087WTT1;E7ERJ7;B4DQX0;B3KT93;A0A024R9E2;H0YAR2	33;33;32;32;30;30;30;29;26;17;16;16;16;15;12;7;7;7;7;7;7;6;6;5;3;3;2;2;2;2;1;1;1	33;33;32;32;30;30;30;29;26;17;16;16;16;15;12;7;7;7;7;7;7;6;6;5;3;3;2;2;2;2;1;1;1	22;22;22;22;19;20;20;18;15;11;12;12;12;11;5;3;2;7;4;7;7;2;3;5;3;0;2;2;2;2;0;0;1	Polyadenylate-binding protein;Polyadenylate-binding protein 1	PABPC1	tr|A0A024R9C1|A0A024R9C1_HUMAN Polyadenylate-binding protein OS=Homo sapiens GN=PABPC1 PE=3 SV=1;sp|P11940|PABP1_HUMAN Polyadenylate-binding protein 1 OS=Homo sapiens GN=PABPC1 PE=1 SV=2;tr|E7EQV3|E7EQV3_HUMAN Polyadenylate-binding protein OS=Homo sapiens	33	33	33	22	27	26	27	27	27	24	23	26	27	26	27	27	27	24	23	26	18	19	20	19	17	16	16	17	50	50	35.5	70.67	636	636;636;591;591;522;604;604;636;419;284;631;631;631;630;174;108;129;131;165;169;183;118;614;136;42;75;146;187;350;382;43;61;269	0	323.31	0.76616	1.0558	30.757	569	118	Leave out requantified
A0A024R9D2;Q86UE4;E5RJU9;H0YB56;H0YBJ8	A0A024R9D2;Q86UE4;E5RJU9	13;13;12;4;2	13;13;12;4;2	13;13;12;4;2	Protein LYRIC	MTDH	tr|A0A024R9D2|A0A024R9D2_HUMAN Metadherin, isoform CRA_a OS=Homo sapiens GN=MTDH PE=4 SV=1;sp|Q86UE4|LYRIC_HUMAN Protein LYRIC OS=Homo sapiens GN=MTDH PE=1 SV=2;tr|E5RJU9|E5RJU9_HUMAN Protein LYRIC OS=Homo sapiens GN=MTDH PE=1 SV=1	5	13	13	13	9	6	8	7	8	6	8	11	9	6	8	7	8	6	8	11	9	6	8	7	8	6	8	11	27.1	27.1	27.1	63.836	582	582;582;526;224;188	0	29.577	0.66237	1.0855	50.845	103	39	Leave out requantified
A0A024R9D7;Q16698;E5RJG7;Q7LDK6;E5RFV2;E5RJD2;E5RID6;H0YAW3	A0A024R9D7;Q16698;E5RJG7;Q7LDK6;E5RFV2;E5RJD2	15;15;10;10;10;8;4;1	15;15;10;10;10;8;4;1	15;15;10;10;10;8;4;1	2,4-dienoyl-CoA reductase, mitochondrial	DECR1;DECR	tr|A0A024R9D7|A0A024R9D7_HUMAN 2,4-dienoyl CoA reductase 1, mitochondrial, isoform CRA_b OS=Homo sapiens GN=DECR1 PE=4 SV=1;sp|Q16698|DECR_HUMAN 2,4-dienoyl-CoA reductase, mitochondrial OS=Homo sapiens GN=DECR1 PE=1 SV=1;tr|E5RJG7|E5RJG7_HUMAN 2,4-dienoyl-	8	15	15	15	12	9	11	8	6	7	11	13	12	9	11	8	6	7	11	13	12	9	11	8	6	7	11	13	46.9	46.9	46.9	36.067	335	335;335;181;188;205;151;95;43	0	323.31	0.75442	1.0214	11.646	107	21	Leave out requantified
A0A024R9D9;Q9NPA8;J3KNT2;E5RI00;E5RHT9;E5RJ84;E5RHX8	A0A024R9D9;Q9NPA8;J3KNT2;E5RI00;E5RHT9;E5RJ84;E5RHX8	4;4;2;2;2;2;2	4;4;2;2;2;2;2	4;4;2;2;2;2;2	Transcription and mRNA export factor ENY2	ENY2	tr|A0A024R9D9|A0A024R9D9_HUMAN Transcription and mRNA export factor ENY2 OS=Homo sapiens GN=ENY2 PE=3 SV=1;sp|Q9NPA8|ENY2_HUMAN Transcription and mRNA export factor ENY2 OS=Homo sapiens GN=ENY2 PE=1 SV=1;tr|J3KNT2|J3KNT2_HUMAN Transcription and mRNA export	7	4	4	4	2	1	0	1	1	1	2	1	2	1	0	1	1	1	2	1	2	1	0	1	1	1	2	1	35.6	35.6	35.6	11.528	101	101;101;48;51;53;56;100	0.000762	1.4276	0.55835	0.57114	38.723	7	1	Leave out requantified
A0A024R9F5;P55040;E5RJF9	A0A024R9F5;P55040	3;3;1	3;3;1	3;3;1	GTP-binding protein GEM	GEM	tr|A0A024R9F5|A0A024R9F5_HUMAN GTP binding protein overexpressed in skeletal muscle, isoform CRA_a OS=Homo sapiens GN=GEM PE=4 SV=1;sp|P55040|GEM_HUMAN GTP-binding protein GEM OS=Homo sapiens GN=GEM PE=1 SV=1	3	3	3	3	1	0	0	0	0	0	1	1	1	0	0	0	0	0	1	1	1	0	0	0	0	0	1	1	12.5	12.5	12.5	33.949	296	296;296;93	0.0047824	0.75348	0.46277	0.61827	256.5	2	2	Median
A0A024R9G3;Q9BUN8;B4E1G1;E5RGY0	A0A024R9G3;Q9BUN8;B4E1G1;E5RGY0	5;5;4;3	5;5;4;3	5;5;4;3	Derlin-1	DERL1	tr|A0A024R9G3|A0A024R9G3_HUMAN Derlin OS=Homo sapiens GN=DERL1 PE=3 SV=1;sp|Q9BUN8|DERL1_HUMAN Derlin-1 OS=Homo sapiens GN=DERL1 PE=1 SV=1;tr|B4E1G1|B4E1G1_HUMAN Derlin OS=Homo sapiens GN=DERL1 PE=1 SV=1;tr|E5RGY0|E5RGY0_HUMAN Derlin OS=Homo sapiens GN=DER	4	5	5	5	3	3	3	3	3	3	1	1	3	3	3	3	3	3	1	1	3	3	3	3	3	3	1	1	19.9	19.9	19.9	28.8	251	251;251;151;151	0	14.871	0.94199	1.0753	31.382	27	8	Leave out requantified
A0A024R9G4;Q9NUQ9;Q68D08;E5RI16;A0A087X178;Q3ZTR9;E5RJE1;E5RIR8;E5RJL8;E5RGI7;B3KRB1;Q9H0Q0;E5RK61;E5RFS4;E5RHU5	A0A024R9G4;Q9NUQ9;Q68D08;E5RI16;A0A087X178;Q3ZTR9	8;8;7;4;4;4;3;3;3;2;2;2;1;1;1	8;8;7;4;4;4;3;3;3;2;2;2;1;1;1	8;8;7;4;4;4;3;3;3;2;2;2;1;1;1	Protein FAM49B	FAM49B;DKFZp686B04128;BM009	tr|A0A024R9G4|A0A024R9G4_HUMAN Family with sequence similarity 49, member B, isoform CRA_a OS=Homo sapiens GN=FAM49B PE=4 SV=1;sp|Q9NUQ9|FA49B_HUMAN Protein FAM49B OS=Homo sapiens GN=FAM49B PE=1 SV=1;tr|Q68D08|Q68D08_HUMAN Putative uncharacterized protein	15	8	8	8	7	5	7	6	7	6	7	6	7	5	7	6	7	6	7	6	7	5	7	6	7	6	7	6	34.6	34.6	34.6	36.748	324	324;324;324;155;217;220;93;98;100;78;178;323;63;65;68	0	76.766	0.67197	0.89696	17.704	69	18	Leave out requantified
A0A024R9H2;P52758;H0YBX3;H0YB34	A0A024R9H2;P52758;H0YBX3;H0YB34	3;3;2;2	3;3;2;2	3;3;2;2	Ribonuclease UK114	HRSP12	tr|A0A024R9H2|A0A024R9H2_HUMAN Heat-responsive protein 12, isoform CRA_a OS=Homo sapiens GN=HRSP12 PE=4 SV=1;sp|P52758|UK114_HUMAN Ribonuclease UK114 OS=Homo sapiens GN=HRSP12 PE=1 SV=1;tr|H0YBX3|H0YBX3_HUMAN Protein RIDA (Fragment) OS=Homo sapiens GN=RIDA	4	3	3	3	2	2	2	2	2	2	3	2	2	2	2	2	2	2	3	2	2	2	2	2	2	2	3	2	27	27	27	14.494	137	137;137;127;148	0	9.6537	0.66305	0.95874	2.6578	17	3	Leave out requantified
A0A024R9I0;P21283;E7EV59;B7Z593;A8KA87;A0A0U1RR16;Q8NEY4	A0A024R9I0;P21283;E7EV59;B7Z593	12;12;8;7;1;1;1	12;12;8;7;1;1;1	12;12;8;7;1;1;1	V-type proton ATPase subunit C 1	ATP6V1C1	tr|A0A024R9I0|A0A024R9I0_HUMAN ATPase, H+ transporting, lysosomal 42kDa, V1 subunit C1, isoform CRA_a OS=Homo sapiens GN=ATP6V1C1 PE=2 SV=1;sp|P21283|VATC1_HUMAN V-type proton ATPase subunit C 1 OS=Homo sapiens GN=ATP6V1C1 PE=1 SV=4;tr|E7EV59|E7EV59_HUMAN	7	12	12	12	4	7	5	7	6	7	4	4	4	7	5	7	6	7	4	4	4	7	5	7	6	7	4	4	35.3	35.3	35.3	43.941	382	382;382;307;307;381;437;427	0	7.6716	0.90425	1.0641	25.351	49	16	Leave out requantified
A0A024R9J0;O60216;B3KUT8;E5RJW1;E5RJK5;E5RFZ5;E5RFV8;E5RIN7;E5RG18;E5RI01;F6KSS9;Q9H4I0;A0A140T8W2	A0A024R9J0;O60216	9;9;4;3;3;3;3;3;2;2;2;2;1	9;9;4;3;3;3;3;3;2;2;2;2;1	9;9;4;3;3;3;3;3;2;2;2;2;1	Double-strand-break repair protein rad21 homolog	RAD21	tr|A0A024R9J0|A0A024R9J0_HUMAN RAD21 homolog (S. pombe), isoform CRA_a OS=Homo sapiens GN=RAD21 PE=4 SV=1;sp|O60216|RAD21_HUMAN Double-strand-break repair protein rad21 homolog OS=Homo sapiens GN=RAD21 PE=1 SV=2	13	9	9	9	4	2	6	5	6	4	3	5	4	2	6	5	6	4	3	5	4	2	6	5	6	4	3	5	17.7	17.7	17.7	71.689	631	631;631;181;120;124;176;225;228;69;135;556;556;65	0	11.208	0.71897	0.94346	21.635	31	10	Leave out requantified
A0A024R9K4;Q96QD9;H9KVD1;H9KVC1;H9KVD5;H9KVC6	A0A024R9K4;Q96QD9;H9KVD1	4;4;2;1;1;1	4;4;2;1;1;1	4;4;2;1;1;1	UAP56-interacting factor	FYTTD1	tr|A0A024R9K4|A0A024R9K4_HUMAN Forty-two-three domain containing 1, isoform CRA_a OS=Homo sapiens GN=FYTTD1 PE=4 SV=1;sp|Q96QD9|UIF_HUMAN UAP56-interacting factor OS=Homo sapiens GN=FYTTD1 PE=1 SV=3;tr|H9KVD1|H9KVD1_HUMAN UAP56-interacting factor OS=Homo s	6	4	4	4	2	3	2	2	1	1	1	2	2	3	2	2	1	1	1	2	2	3	2	2	1	1	1	2	14.8	14.8	14.8	35.818	318	318;318;121;71;126;176	0	5.3681	0.79425	1.1983	13.783	13	5	Leave out requantified
A0A024R9K7;Q9NPA0;H0YDT8;H0YDX2	A0A024R9K7;Q9NPA0;H0YDT8;H0YDX2	8;8;7;6	8;8;7;6	8;8;7;6	ER membrane protein complex subunit 7	C15orf24;EMC7	tr|A0A024R9K7|A0A024R9K7_HUMAN Chromosome 15 open reading frame 24, isoform CRA_b OS=Homo sapiens GN=C15orf24 PE=4 SV=1;sp|Q9NPA0|EMC7_HUMAN ER membrane protein complex subunit 7 OS=Homo sapiens GN=EMC7 PE=1 SV=1;tr|H0YDT8|H0YDT8_HUMAN ER membrane protein	4	8	8	8	6	4	8	7	5	5	4	3	6	4	8	7	5	5	4	3	6	4	8	7	5	5	4	3	29.1	29.1	29.1	35.416	320	320;242;192;160	0	19.671	0.93988	1.1117	12.881	51	6	Leave out requantified
A0A024R9L6;Q11201;E5RHV6;E5RGL4;E5RH34	A0A024R9L6;Q11201	7;7;3;1;1	7;7;3;1;1	7;7;3;1;1	CMP-N-acetylneuraminate-beta-galactosamide-alpha-2,3-sialyltransferase 1	ST3GAL1	tr|A0A024R9L6|A0A024R9L6_HUMAN ST3 beta-galactoside alpha-2,3-sialyltransferase 1, isoform CRA_a OS=Homo sapiens GN=ST3GAL1 PE=3 SV=1;sp|Q11201|SIA4A_HUMAN CMP-N-acetylneuraminate-beta-galactosamide-alpha-2,3-sialyltransferase 1 OS=Homo sapiens GN=ST3GAL1	5	7	7	7	6	5	4	3	2	3	5	6	6	5	4	3	2	3	5	6	6	5	4	3	2	3	5	6	25.9	25.9	25.9	39.075	340	340;340;97;46;72	0	7.9327	0.61395	0.78276	13.69	38	11	Leave out requantified
A0A024R9L9;Q96JC1;B3KY10	A0A024R9L9;Q96JC1	7;7;1	7;7;1	7;7;1	Vam6/Vps39-like protein	VPS39	tr|A0A024R9L9|A0A024R9L9_HUMAN Vacuolar protein sorting 39 (Yeast), isoform CRA_b OS=Homo sapiens GN=VPS39 PE=4 SV=1;sp|Q96JC1|VPS39_HUMAN Vam6/Vps39-like protein OS=Homo sapiens GN=VPS39 PE=1 SV=2	3	7	7	7	4	2	3	2	2	0	5	6	4	2	3	2	2	0	5	6	4	2	3	2	2	0	5	6	9	9	9	100.77	875	875;886;221	0	14.395	0.77659	1.0325	133.95	25	9	Leave out requantified
A0A024R9M9;Q99653;H0YKE7;F5GX29;H0YNG9;B4DSB5;H0YLY7;H0YLX1	A0A024R9M9;Q99653;H0YKE7;F5GX29;H0YNG9;B4DSB5	9;9;7;7;7;6;4;1	9;9;7;7;7;6;4;1	9;9;7;7;7;6;4;1	Calcineurin B homologous protein 1	CHP;CHP1	tr|A0A024R9M9|A0A024R9M9_HUMAN Calcium binding protein P22, isoform CRA_a OS=Homo sapiens GN=CHP PE=4 SV=1;sp|Q99653|CHP1_HUMAN Calcineurin B homologous protein 1 OS=Homo sapiens GN=CHP1 PE=1 SV=3;tr|H0YKE7|H0YKE7_HUMAN Calcineurin B homologous protein 1 O	8	9	9	9	7	6	5	4	5	4	5	6	7	6	5	4	5	4	5	6	7	6	5	4	5	4	5	6	64.1	64.1	64.1	22.456	195	195;195;123;128;154;128;91;53	0	36.702	0.85389	1.0649	23.056	54	9	Leave out requantified
A0A024R9N3;Q5J8M3;H0YK61;H0YNK8;A0A0S2Z598;S4R329;H0YNK0;H0YLP8;H0YMH5;H0YN63	A0A024R9N3;Q5J8M3;H0YK61;H0YNK8;A0A0S2Z598;S4R329;H0YNK0;H0YLP8	6;6;5;5;5;4;4;4;2;1	6;6;5;5;5;4;4;4;2;1	6;6;5;5;5;4;4;4;2;1	ER membrane protein complex subunit 4	TMEM85;EMC4	tr|A0A024R9N3|A0A024R9N3_HUMAN ER membrane protein complex subunit 4 OS=Homo sapiens GN=TMEM85 PE=2 SV=1;sp|Q5J8M3|EMC4_HUMAN ER membrane protein complex subunit 4 OS=Homo sapiens GN=EMC4 PE=1 SV=2;tr|H0YK61|H0YK61_HUMAN ER membrane protein complex subunit	10	6	6	6	4	3	6	3	4	5	5	4	4	3	6	3	4	5	5	4	4	3	6	3	4	5	5	4	38.8	38.8	38.8	20.086	183	183;183;78;102;149;72;84;125;72;43	0	21.954	0.93303	1.2487	26.8	30	7	Leave out requantified
A0A024R9P6;Q96TC7;H0YMB1;B3KUI4;H0YLG5;H0YNE5	A0A024R9P6;Q96TC7;H0YMB1;B3KUI4	5;5;4;4;2;1	5;5;4;4;2;1	5;5;4;4;2;1	Regulator of microtubule dynamics protein 3	FAM82C;RMDN3	tr|A0A024R9P6|A0A024R9P6_HUMAN Family with sequence similarity 82, member C, isoform CRA_a OS=Homo sapiens GN=FAM82C PE=4 SV=1;sp|Q96TC7|RMD3_HUMAN Regulator of microtubule dynamics protein 3 OS=Homo sapiens GN=RMDN3 PE=1 SV=2;tr|H0YMB1|H0YMB1_HUMAN Regula	6	5	5	5	4	4	2	4	2	2	4	4	4	4	2	4	2	2	4	4	4	4	2	4	2	2	4	4	15.1	15.1	15.1	52.118	470	470;470;306;407;287;251	0	7.4952	0.82789	1.0064	22.224	31	5	Leave out requantified
A0A024R9R3;Q9P253;H0YMC9;H0YLM6	A0A024R9R3;Q9P253	11;11;2;1	11;11;2;1	11;11;2;1	Vacuolar protein sorting-associated protein 18 homolog	VPS18	tr|A0A024R9R3|A0A024R9R3_HUMAN Vacuolar protein sorting protein 18, isoform CRA_d OS=Homo sapiens GN=VPS18 PE=4 SV=1;sp|Q9P253|VPS18_HUMAN Vacuolar protein sorting-associated protein 18 homolog OS=Homo sapiens GN=VPS18 PE=1 SV=2	4	11	11	11	4	3	8	5	7	5	2	5	4	3	8	5	7	5	2	5	4	3	8	5	7	5	2	5	14.9	14.9	14.9	110.18	973	973;973;121;130	0	9.1168	0.78922	0.91038	12.772	40	12	Leave out requantified
A0A024R9U3;Q9NX40;D6RDK6;D6RBN5;D6RG39;D6RIT9;D6R918;D6RBC5;D6RDI5;D6RI08;D6RA54;D6RC55;D6RDK1;B4DND1;D6RIV2;D6R9T5;D6RF07	A0A024R9U3;Q9NX40;D6RDK6;D6RBN5;D6RG39;D6RIT9	9;9;7;7;5;5;3;3;3;3;3;3;3;3;3;3;1	9;9;7;7;5;5;3;3;3;3;3;3;3;3;3;3;1	9;9;7;7;5;5;3;3;3;3;3;3;3;3;3;3;1	OCIA domain-containing protein 1	OCIAD1	tr|A0A024R9U3|A0A024R9U3_HUMAN OCIA domain containing 1, isoform CRA_a OS=Homo sapiens GN=OCIAD1 PE=4 SV=1;sp|Q9NX40|OCAD1_HUMAN OCIA domain-containing protein 1 OS=Homo sapiens GN=OCIAD1 PE=1 SV=1;tr|D6RDK6|D6RDK6_HUMAN OCIA domain-containing protein 1 (F	17	9	9	9	7	7	7	7	8	6	6	6	7	7	7	7	8	6	6	6	7	7	7	7	8	6	6	6	44.1	44.1	44.1	27.626	245	245;245;179;218;171;172;73;80;97;103;110;112;119;133;140;168;46	0	182.18	0.87094	1.0304	13.246	78	8	Leave out requantified
A0A024R9U8;A0A024R9W5;Q7Z6Z7;A0A024R9Y3;Q5H924;Q5H935;H0Y659;Q5H962;B4DGF6;Q53FW4;Q5H964;A0A087X1S3;Q3B7K0	A0A024R9U8;A0A024R9W5;Q7Z6Z7;A0A024R9Y3;Q5H924	30;30;30;29;26;9;9;9;7;4;1;1;1	30;30;30;29;26;9;9;9;7;4;1;1;1	28;28;28;27;25;9;9;8;7;4;1;1;1	E3 ubiquitin-protein ligase HUWE1	HUWE1	tr|A0A024R9U8|A0A024R9U8_HUMAN HECT, UBA and WWE domain containing 1, isoform CRA_c OS=Homo sapiens GN=HUWE1 PE=4 SV=1;tr|A0A024R9W5|A0A024R9W5_HUMAN HECT, UBA and WWE domain containing 1, isoform CRA_b OS=Homo sapiens GN=HUWE1 PE=4 SV=1;sp|Q7Z6Z7|HUWE1_HU	13	30	30	28	15	8	10	8	15	9	10	10	15	8	10	8	15	9	10	10	14	7	10	8	15	8	9	9	9.6	9.6	9.2	481.01	4365	4365;4374;4374;4359;3407;1196;1197;1672;1343;439;227;230;332	0	36.481	0.67556	0.81476	29.831	95	24	Leave out requantified
A0A024R9V7;Q8IWE2;B4DL61;B4E1Z8;B3KSS5	A0A024R9V7;Q8IWE2;B4DL61;B4E1Z8	17;17;14;14;5	17;17;14;14;5	17;17;14;14;5	Protein NOXP20	LOC92689;FAM114A1	tr|A0A024R9V7|A0A024R9V7_HUMAN Uncharacterized protein OS=Homo sapiens GN=LOC92689 PE=4 SV=1;sp|Q8IWE2|NXP20_HUMAN Protein NOXP20 OS=Homo sapiens GN=FAM114A1 PE=1 SV=2;tr|B4DL61|B4DL61_HUMAN cDNA FLJ60291 OS=Homo sapiens PE=2 SV=1;tr|B4E1Z8|B4E1Z8_HUMAN cD	5	17	17	17	15	10	12	9	11	10	15	14	15	10	12	9	11	10	15	14	15	10	12	9	11	10	15	14	39.1	39.1	39.1	60.741	563	563;563;355;356;196	0	323.31	0.60688	0.74114	47.421	190	60	Leave out requantified
A0A024R9W7;P57088;D6RAA6;A6QKW0;H0Y8N0;J3KN43;D6RBY2	A0A024R9W7;P57088;D6RAA6;A6QKW0	9;9;8;8;4;2;2	9;9;8;8;4;2;2	9;9;8;8;4;2;2	Transmembrane protein 33	TMEM33;SHINC3	tr|A0A024R9W7|A0A024R9W7_HUMAN Transmembrane protein 33, isoform CRA_a OS=Homo sapiens GN=TMEM33 PE=4 SV=1;sp|P57088|TMM33_HUMAN Transmembrane protein 33 OS=Homo sapiens GN=TMEM33 PE=1 SV=2;tr|D6RAA6|D6RAA6_HUMAN Transmembrane protein 33 (Fragment) OS=Homo	7	9	9	9	6	6	7	6	6	4	5	3	6	6	7	6	6	4	5	3	6	6	7	6	6	4	5	3	39.7	39.7	39.7	27.978	247	247;247;222;247;155;68;68	0	76.524	0.85063	1.046	11.536	68	11	Leave out requantified
A0A024R9X5;Q8TDQ7;V9GYK3	A0A024R9X5;Q8TDQ7	7;7;2	3;3;0	3;3;0	Glucosamine-6-phosphate isomerase;Glucosamine-6-phosphate isomerase 2	GNPDA2	tr|A0A024R9X5|A0A024R9X5_HUMAN Glucosamine-6-phosphate isomerase OS=Homo sapiens GN=GNPDA2 PE=3 SV=1;sp|Q8TDQ7|GNPI2_HUMAN Glucosamine-6-phosphate isomerase 2 OS=Homo sapiens GN=GNPDA2 PE=1 SV=1	3	7	3	3	4	5	3	3	4	3	5	3	2	2	2	0	2	1	2	1	2	2	2	0	2	1	2	1	31.9	11.2	11.2	31.084	276	276;276;117	0	3.2272	0.60696	0.6115	27.409	14	7	Leave out requantified
A0A024R9Z0;O00483	A0A024R9Z0;O00483	4;4	4;4	4;4	Cytochrome c oxidase subunit NDUFA4	NDUFA4	tr|A0A024R9Z0|A0A024R9Z0_HUMAN NADH dehydrogenase (Ubiquinone) 1 alpha subcomplex, 4, 9kDa, isoform CRA_b OS=Homo sapiens GN=NDUFA4 PE=4 SV=1;sp|O00483|NDUA4_HUMAN Cytochrome c oxidase subunit NDUFA4 OS=Homo sapiens GN=NDUFA4 PE=1 SV=1	2	4	4	4	4	2	4	4	4	4	4	3	4	2	4	4	4	4	4	3	4	2	4	4	4	4	4	3	46.9	46.9	46.9	9.3697	81	81;81	0	26.266	0.93488	0.98223	3.2276	37	1	Leave out requantified
A0A024R9Z1;Q8N353;Q9NUM4;F2Z3N7;C9JZ87;C9J998	A0A024R9Z1;Q8N353;Q9NUM4	5;5;5;2;2;1	5;5;5;2;2;1	5;5;5;2;2;1	Transmembrane protein 106B	TMEM106B	tr|A0A024R9Z1|A0A024R9Z1_HUMAN Transmembrane protein 106B, isoform CRA_a OS=Homo sapiens GN=TMEM106B PE=4 SV=1;tr|Q8N353|Q8N353_HUMAN TMEM106B protein (Fragment) OS=Homo sapiens GN=TMEM106B PE=2 SV=1;sp|Q9NUM4|T106B_HUMAN Transmembrane protein 106B OS=Homo	6	5	5	5	3	2	0	0	2	1	2	3	3	2	0	0	2	1	2	3	3	2	0	0	2	1	2	3	15.7	15.7	15.7	31.127	274	274;314;274;104;110;25	0	3.1406	0.65653	0.96945	9.7717	12	1	Leave out requantified
A0A024RA75;P31937;H7BZL2	A0A024RA75;P31937	9;9;4	9;9;4	9;9;4	3-hydroxyisobutyrate dehydrogenase;3-hydroxyisobutyrate dehydrogenase, mitochondrial	HIBADH	tr|A0A024RA75|A0A024RA75_HUMAN 3-hydroxyisobutyrate dehydrogenase OS=Homo sapiens GN=HIBADH PE=3 SV=1;sp|P31937|3HIDH_HUMAN 3-hydroxyisobutyrate dehydrogenase, mitochondrial OS=Homo sapiens GN=HIBADH PE=1 SV=2	3	9	9	9	8	9	8	5	6	6	9	9	8	9	8	5	6	6	9	9	8	9	8	5	6	6	9	9	36.3	36.3	36.3	35.329	336	336;336;206	0	271.24	0.72473	0.94732	7.4703	83	16	Leave out requantified
A0A024RAB6;P98160;Q59EG0;A0A0U1RQT3;Q2VPA1;H0Y5A9;H7BYA5	A0A024RAB6;P98160	95;94;43;8;4;2;1	95;94;43;8;4;2;1	95;94;43;8;4;2;1	Basement membrane-specific heparan sulfate proteoglycan core protein;Endorepellin;LG3 peptide	HSPG2	tr|A0A024RAB6|A0A024RAB6_HUMAN Heparan sulfate proteoglycan 2 (Perlecan), isoform CRA_b OS=Homo sapiens GN=HSPG2 PE=4 SV=1;sp|P98160|PGBM_HUMAN Basement membrane-specific heparan sulfate proteoglycan core protein OS=Homo sapiens GN=HSPG2 PE=1 SV=4	7	95	95	95	68	63	57	59	62	62	76	65	68	63	57	59	62	62	76	65	68	63	57	59	62	62	76	65	29.1	29.1	29.1	464.01	4346	4346;4391;2331;307;351;197;109	0	323.31	0.71206	1.0515	21.589	1058	228	Leave out requantified
A0A024RAD7;Q658P3;B8ZZX6;Q9H7Y1	A0A024RAD7;Q658P3;B8ZZX6	9;9;7;1	9;9;7;1	9;9;7;1	Metalloreductase STEAP3	STEAP3	tr|A0A024RAD7|A0A024RAD7_HUMAN STEAP family member 3, isoform CRA_b OS=Homo sapiens GN=STEAP3 PE=4 SV=1;sp|Q658P3|STEA3_HUMAN Metalloreductase STEAP3 OS=Homo sapiens GN=STEAP3 PE=1 SV=2;tr|B8ZZX6|B8ZZX6_HUMAN Metalloreductase STEAP3 OS=Homo sapiens GN=STEA	4	9	9	9	5	6	4	4	2	2	7	6	5	6	4	4	2	2	7	6	5	6	4	4	2	2	7	6	24.2	24.2	24.2	54.6	488	488;488;457;143	0	17.22	0.80838	1.1012	13.021	31	6	Leave out requantified
A0A024RAD8;P30038;Q5TF55	A0A024RAD8;P30038	10;10;3	10;10;3	10;10;3	Delta-1-pyrroline-5-carboxylate dehydrogenase, mitochondrial	ALDH4A1	tr|A0A024RAD8|A0A024RAD8_HUMAN Aldehyde dehydrogenase 4 family, member A1, isoform CRA_a OS=Homo sapiens GN=ALDH4A1 PE=3 SV=1;sp|P30038|AL4A1_HUMAN Delta-1-pyrroline-5-carboxylate dehydrogenase, mitochondrial OS=Homo sapiens GN=ALDH4A1 PE=1 SV=3	3	10	10	10	5	8	2	2	3	1	2	4	5	8	2	2	3	1	2	4	5	8	2	2	3	1	2	4	23.1	23.1	23.1	61.719	563	563;563;214	0	55.103	0.76828	0.9063	22.498	31	15	Leave out requantified
A0A024RAE1;Q9UKD2;B4DHZ2	A0A024RAE1;Q9UKD2	11;11;2	11;11;2	11;11;2	mRNA turnover protein 4 homolog	C1orf33;MRTO4	tr|A0A024RAE1|A0A024RAE1_HUMAN Chromosome 1 open reading frame 33, isoform CRA_a OS=Homo sapiens GN=C1orf33 PE=4 SV=1;sp|Q9UKD2|MRT4_HUMAN mRNA turnover protein 4 homolog OS=Homo sapiens GN=MRTO4 PE=1 SV=2	3	11	11	11	3	2	8	6	8	10	1	3	3	2	8	6	8	10	1	3	3	2	8	6	8	10	1	3	48.5	48.5	48.5	27.56	239	239;239;145	0	56.175	1.2001	1.317	41.94	55	19	Leave out requantified
A0A024RAE4;B4E1U9;P60953;A0A024RAE6;A0A024R9T1;B7ZAY4;B4DMH5;Q5JYX0;Q9UJM1;Q9UJM0;F8WET9;B1AH79;G3V4H1;G3V476;V9HWD0;Q7Z513;A0A024R692;Q59G91;P17081;Q9H4E5	A0A024RAE4;B4E1U9;P60953;A0A024RAE6;A0A024R9T1;B7ZAY4;B4DMH5;Q5JYX0;Q9UJM1	9;9;9;7;7;7;7;6;6;3;1;1;1;1;1;1;1;1;1;1	8;8;8;6;7;7;7;5;5;2;0;0;0;0;0;0;0;0;0;0	8;8;8;6;7;7;7;5;5;2;0;0;0;0;0;0;0;0;0;0	Cell division control protein 42 homolog	CDC42;hCG_39634	tr|A0A024RAE4|A0A024RAE4_HUMAN Cell division cycle 42 (GTP binding protein, 25kDa), isoform CRA_a OS=Homo sapiens GN=CDC42 PE=4 SV=1;tr|B4E1U9|B4E1U9_HUMAN cDNA FLJ54776, highly similar to Cell division control protein 42 homolog OS=Homo sapiens PE=2 SV=1;	20	9	8	8	5	5	6	6	6	5	5	8	4	4	5	5	5	4	4	7	4	4	5	5	5	4	4	7	48.2	42.4	42.4	21.258	191	191;236;191;191;191;233;233;136;142;116;50;86;153;178;205;214;214;225;205;214	0	65.074	0.75191	1.0153	21.551	76	6	Leave out requantified
A0A024RAG3;P11234;B4E364;C9J6B1;C9JQB3;F8WEQ6;C9JYR1	A0A024RAG3;P11234;B4E364;C9J6B1;C9JQB3	10;10;9;8;6;1;1	10;10;9;8;6;1;1	7;7;7;7;5;0;0	Ras-related protein Ral-B	RALB	tr|A0A024RAG3|A0A024RAG3_HUMAN V-ral simian leukemia viral oncogene homolog B (Ras related GTP binding protein), isoform CRA_a OS=Homo sapiens GN=RALB PE=4 SV=1;sp|P11234|RALB_HUMAN Ras-related protein Ral-B OS=Homo sapiens GN=RALB PE=1 SV=1;tr|B4E364|B4E3	7	10	10	7	7	6	7	8	8	7	7	8	7	6	7	8	8	7	7	8	5	4	5	5	5	4	5	5	31.1	31.1	19.9	23.408	206	206;206;101;167;171;46;112	0	17.413	0.65793	0.98252	42.827	97	11	Leave out requantified
A0A024RAI1;P61158;B4DXW1;Q59FV6;B4DT29;B4DTI0;B4E1U3;F8WDR7;Q59GD5;B7Z9W3;Q9P1U1;B3KM55;A0A0A0MTI9;H7C4J1;C9IZN3;Q9C0K3;F8WEW2;F8WE84	A0A024RAI1;P61158;B4DXW1;Q59FV6;B4DT29;B4DTI0	24;24;22;21;19;18;8;4;4;4;4;2;2;2;2;2;1;1	24;24;22;21;19;18;8;4;4;4;4;2;2;2;2;2;1;1	24;24;22;21;19;18;8;4;4;4;4;2;2;2;2;2;1;1	Actin-related protein 3	ACTR3	tr|A0A024RAI1|A0A024RAI1_HUMAN ARP3 actin-related protein 3 homolog (Yeast), isoform CRA_a OS=Homo sapiens GN=ACTR3 PE=3 SV=1;sp|P61158|ARP3_HUMAN Actin-related protein 3 OS=Homo sapiens GN=ACTR3 PE=1 SV=3;tr|B4DXW1|B4DXW1_HUMAN Actin-related protein 3 OS=	18	24	24	24	18	19	19	19	19	14	20	20	18	19	19	19	19	14	20	20	18	19	19	19	19	14	20	20	66.5	66.5	66.5	47.371	418	418;418;367;369;356;289;156;84;282;330;418;126;189;208;222;210;34;41	0	323.31	0.83645	0.95528	29.102	276	71	Leave out requantified
A0A024RAI5;Q8WWH9;A0A024RAJ2;A0A024RAF0;A0A024RAF1;O00499;B7Z6Y2;A0A024RAI6;A0A024RAG9;Q9BTH3;A0A024RAG8;A0A024RAE9;B7Z2Z2;A0A024RAI4;A0A024RAJ3;A0A024RAF6	A0A024RAI5;Q8WWH9;A0A024RAJ2;A0A024RAF0;A0A024RAF1;O00499;B7Z6Y2;A0A024RAI6;A0A024RAG9;Q9BTH3;A0A024RAG8;A0A024RAE9;B7Z2Z2;A0A024RAI4;A0A024RAJ3;A0A024RAF6	2;2;2;2;2;2;1;1;1;1;1;1;1;1;1;1	2;2;2;2;2;2;1;1;1;1;1;1;1;1;1;1	2;2;2;2;2;2;1;1;1;1;1;1;1;1;1;1	Myc box-dependent-interacting protein 1	BIN1	tr|A0A024RAI5|A0A024RAI5_HUMAN Bridging integrator 1, isoform CRA_a OS=Homo sapiens GN=BIN1 PE=4 SV=1;tr|Q8WWH9|Q8WWH9_HUMAN Amphiphysin IIb-1 OS=Homo sapiens PE=2 SV=1;tr|A0A024RAJ2|A0A024RAJ2_HUMAN Bridging integrator 1, isoform CRA_h OS=Homo sapiens GN=	16	2	2	2	1	0	0	0	0	0	0	1	1	0	0	0	0	0	0	1	1	0	0	0	0	0	0	1	7.3	7.3	7.3	53.02	482	482;490;497;518;593;593;385;409;424;439;439;454;470;475;506;550	1	-2	NaN	NaN	NaN	1	0	Median
A0A024RAJ6;P07686;Q5URX0;H0YA83;H0Y9B6;H0Y9M3;D6REQ8	A0A024RAJ6;P07686;Q5URX0;H0YA83;H0Y9B6	24;24;21;14;13;2;1	24;24;21;14;13;2;1	24;24;21;14;13;2;1	Beta-hexosaminidase;Beta-hexosaminidase subunit beta;Beta-hexosaminidase subunit beta chain B;Beta-hexosaminidase subunit beta chain A	HEXB	tr|A0A024RAJ6|A0A024RAJ6_HUMAN Beta-hexosaminidase OS=Homo sapiens GN=HEXB PE=3 SV=1;sp|P07686|HEXB_HUMAN Beta-hexosaminidase subunit beta OS=Homo sapiens GN=HEXB PE=1 SV=3;tr|Q5URX0|Q5URX0_HUMAN Beta-hexosaminidase subunit beta OS=Homo sapiens GN=HEL-248	7	24	24	24	20	16	18	17	18	16	16	18	20	16	18	17	18	16	16	18	20	16	18	17	18	16	16	18	41	41	41	63.111	556	556;556;331;170;202;52;35	0	323.31	0.76137	0.93332	31.318	236	48	Leave out requantified
A0A024RAJ9;P15848;A8K4A0	A0A024RAJ9;P15848;A8K4A0	10;10;8	10;10;8	10;10;8	Arylsulfatase B	ARSB	tr|A0A024RAJ9|A0A024RAJ9_HUMAN Arylsulfatase B, isoform CRA_a OS=Homo sapiens GN=ARSB PE=4 SV=1;sp|P15848|ARSB_HUMAN Arylsulfatase B OS=Homo sapiens GN=ARSB PE=1 SV=1;tr|A8K4A0|A8K4A0_HUMAN cDNA FLJ76497, highly similar to Homo sapiens arylsulfatase B (ARS	3	10	10	10	2	4	5	7	7	8	5	4	2	4	5	7	7	8	5	4	2	4	5	7	7	8	5	4	21.8	21.8	21.8	59.687	533	533;533;413	0	13.131	0.65287	0.8173	15.013	46	6	Leave out requantified
A0A024RAL1;A0A024RAQ9;Q59FG9;P13611;E9PF17;A0A024RAP3;D6RGZ6;Q86W61;Q6MZK8;B7Z3R6;A0A1B1PFX2;B7Z638	A0A024RAL1;A0A024RAQ9;Q59FG9;P13611;E9PF17;A0A024RAP3;D6RGZ6;Q86W61	12;12;12;12;11;11;8;7;5;4;3;1	12;12;12;12;11;11;8;7;5;4;3;1	12;12;12;12;11;11;8;7;5;4;3;1	Versican core protein	CSPG2;VCAN	tr|A0A024RAL1|A0A024RAL1_HUMAN Chondroitin sulfate proteoglycan 2 (Versican), isoform CRA_c OS=Homo sapiens GN=CSPG2 PE=4 SV=1;tr|A0A024RAQ9|A0A024RAQ9_HUMAN Chondroitin sulfate proteoglycan 2 (Versican), isoform CRA_b OS=Homo sapiens GN=CSPG2 PE=4 SV=1;tr	12	12	12	12	9	9	9	7	8	8	5	4	9	9	9	7	8	8	5	4	9	9	9	7	8	8	5	4	5.5	5.5	5.5	265.05	2409	2409;3396;3410;3396;1594;1642;1240;354;2060;395;124;1199	0	22.397	0.81466	1.006	27.372	64	12	Leave out requantified
A0A024RAM0;Q92973;S4R398;B4DSC0;E7EW37	A0A024RAM0;Q92973	20;20;7;3;3	20;20;7;3;3	14;14;4;2;2	Transportin-1	TNPO1	tr|A0A024RAM0|A0A024RAM0_HUMAN Transportin 1, isoform CRA_a OS=Homo sapiens GN=TNPO1 PE=4 SV=1;sp|Q92973|TNPO1_HUMAN Transportin-1 OS=Homo sapiens GN=TNPO1 PE=1 SV=2	5	20	20	14	15	14	13	13	18	13	12	13	15	14	13	13	18	13	12	13	10	9	9	8	12	7	8	9	22.9	22.9	16.9	102.35	898	898;898;193;128;136	0	94.327	0.71841	0.9369	31.453	132	22	Leave out requantified
A0A024RAM2;P35754;D3DQK5	A0A024RAM2;P35754	5;5;2	5;5;2	5;5;2	Glutaredoxin-1	GLRX	tr|A0A024RAM2|A0A024RAM2_HUMAN Glutaredoxin (Thioltransferase), isoform CRA_c OS=Homo sapiens GN=GLRX PE=4 SV=1;sp|P35754|GLRX1_HUMAN Glutaredoxin-1 OS=Homo sapiens GN=GLRX PE=1 SV=2	3	5	5	5	4	5	4	2	4	3	4	3	4	5	4	2	4	3	4	3	4	5	4	2	4	3	4	3	38.7	38.7	38.7	11.776	106	106;106;106	0	12.985	0.79088	1.0579	70.519	35	3	Leave out requantified
A0A024RAM4;P46821;A2BDK6;Q5H9P1;Q05BW8;D6RA32;Q86X89;Q32NB7;Q6PJD3;A5D6X1;Q4VBY4;D6RA40;A5D8X6;D6RGJ3;D6RCL2	A0A024RAM4;P46821;A2BDK6;Q5H9P1	66;66;62;48;17;17;17;17;17;17;17;13;13;3;2	66;66;62;48;17;17;17;17;17;17;17;13;13;3;2	64;64;60;47;16;16;16;16;16;16;16;12;12;3;2	Microtubule-associated protein 1B;MAP1B heavy chain;MAP1 light chain LC1	MAP1B;DKFZp686F1345	tr|A0A024RAM4|A0A024RAM4_HUMAN Microtubule-associated protein 1B, isoform CRA_b OS=Homo sapiens GN=MAP1B PE=4 SV=1;sp|P46821|MAP1B_HUMAN Microtubule-associated protein 1B OS=Homo sapiens GN=MAP1B PE=1 SV=2;tr|A2BDK6|A2BDK6_HUMAN Microtubule-associated prot	15	66	66	64	57	50	37	46	42	34	50	52	57	50	37	46	42	34	50	52	55	49	36	45	41	33	48	50	40.9	40.9	40	270.62	2468	2468;2468;2342;1772;670;670;685;685;693;726;727;569;571;122;103	0	323.31	0.78379	0.9526	28.166	840	199	Leave out requantified
A0A024RAQ1;P16989;Q59EB5;A0A0D9SEI8	A0A024RAQ1;P16989	18;18;7;4	12;12;1;1	4;4;0;0	Y-box-binding protein 3	CSDA;YBX3	tr|A0A024RAQ1|A0A024RAQ1_HUMAN Cold shock domain protein A, isoform CRA_a OS=Homo sapiens GN=CSDA PE=4 SV=1;sp|P16989|YBOX3_HUMAN Y-box-binding protein 3 OS=Homo sapiens GN=YBX3 PE=1 SV=4	4	18	12	4	15	15	12	9	8	8	15	13	10	10	7	6	5	4	10	9	3	2	2	2	1	1	3	1	69.9	58.9	15.6	40.089	372	372;372;134;92	0	323.31	0.62602	0.85386	23.104	88	20	Leave out requantified
A0A024RAS3;Q9H0S4;Q53GJ1;Q9H4E3;B4DYP6;A4UCU0;F5H1N9;Q7Z4B1	A0A024RAS3;Q9H0S4;Q53GJ1;Q9H4E3;B4DYP6;A4UCU0	9;9;8;8;5;5;3;2	9;9;8;8;5;5;3;2	9;9;8;8;5;5;3;2	Probable ATP-dependent RNA helicase DDX47	hCG_27698;DDX47;E4-DBP	tr|A0A024RAS3|A0A024RAS3_HUMAN HCG27698, isoform CRA_a OS=Homo sapiens GN=hCG_27698 PE=3 SV=1;sp|Q9H0S4|DDX47_HUMAN Probable ATP-dependent RNA helicase DDX47 OS=Homo sapiens GN=DDX47 PE=1 SV=1;tr|Q53GJ1|Q53GJ1_HUMAN DEAD (Asp-Glu-Ala-Asp) box polypeptide 4	8	9	9	9	5	5	3	6	4	4	4	5	5	5	3	6	4	4	4	5	5	5	3	6	4	4	4	5	27.9	27.9	27.9	50.646	455	455;455;448;455;132;182;196;189	0	32.454	0.92647	1.1135	74.999	38	12	Leave out requantified
A0A024RAS8;Q9NRV9;F5GWX2;H0YG71	A0A024RAS8;Q9NRV9	11;11;5;3	11;11;5;3	11;11;5;3	Heme-binding protein 1	HEBP1	tr|A0A024RAS8|A0A024RAS8_HUMAN Heme binding protein 1, isoform CRA_a OS=Homo sapiens GN=HEBP1 PE=4 SV=1;sp|Q9NRV9|HEBP1_HUMAN Heme-binding protein 1 OS=Homo sapiens GN=HEBP1 PE=1 SV=1	4	11	11	11	10	7	6	6	5	4	9	8	10	7	6	6	5	4	9	8	10	7	6	6	5	4	9	8	67.7	67.7	67.7	21.097	189	189;189;133;62	0	160.78	0.71444	0.82363	36.462	72	17	Leave out requantified
A0A024RAV0;P54687;F5H2F2;A0A087WYF2	A0A024RAV0;P54687	9;9;3;2	9;9;3;2	9;9;3;2	Branched-chain-amino-acid aminotransferase;Branched-chain-amino-acid aminotransferase, cytosolic	BCAT1	tr|A0A024RAV0|A0A024RAV0_HUMAN Branched-chain-amino-acid aminotransferase OS=Homo sapiens GN=BCAT1 PE=3 SV=1;sp|P54687|BCAT1_HUMAN Branched-chain-amino-acid aminotransferase, cytosolic OS=Homo sapiens GN=BCAT1 PE=1 SV=3	4	9	9	9	8	7	7	6	5	6	9	7	8	7	7	6	5	6	9	7	8	7	7	6	5	6	9	7	27.5	27.5	27.5	42.966	386	386;386;144;225	0	90.042	0.65085	0.8382	71.083	78	16	Leave out requantified
A0A024RAV2;P46063;F8WA66;F8WD97;F5H2L2;F5H4P4;F5H3W0;F5GYB7	A0A024RAV2;P46063	24;24;8;8;7;5;5;1	24;24;8;8;7;5;5;1	24;24;8;8;7;5;5;1	ATP-dependent DNA helicase Q1	RECQL	tr|A0A024RAV2|A0A024RAV2_HUMAN RecQ protein-like (DNA helicase Q1-like), isoform CRA_a OS=Homo sapiens GN=RECQL PE=4 SV=1;sp|P46063|RECQ1_HUMAN ATP-dependent DNA helicase Q1 OS=Homo sapiens GN=RECQL PE=1 SV=3	8	24	24	24	13	17	13	15	17	14	8	14	13	17	13	15	17	14	8	14	13	17	13	15	17	14	8	14	41.3	41.3	41.3	73.457	649	649;649;199;211;131;96;106;72	0	205.66	0.82817	1.0027	9.703	171	39	Leave out requantified
A0A024RAV4;Q96GD7	A0A024RAV4;Q96GD7	15;12	1;1	1;1		CSDA	tr|A0A024RAV4|A0A024RAV4_HUMAN Cold shock domain protein A, isoform CRA_b OS=Homo sapiens GN=CSDA PE=4 SV=1;tr|Q96GD7|Q96GD7_HUMAN CSDA protein OS=Homo sapiens PE=2 SV=1	2	15	1	1	13	14	11	8	8	7	12	13	1	1	1	1	1	0	0	1	1	1	1	1	1	0	0	1	74.6	7.9	7.9	31.947	303	303;303	0	7.6589	0.6669	1.0004	62.66	8	7	Median
A0A024RAV5;L7RSL8;P01116;Q14014;Q14015;P78460;Q96T27;Q7KZ06;Q71SP6;G3V4K2;G3V5T7	A0A024RAV5;L7RSL8;P01116;Q14014	8;7;7;4;3;1;1;1;1;1;1	3;2;2;2;2;0;0;0;0;0;0	1;0;0;0;0;0;0;0;0;0;0	GTPase KRas;GTPase KRas, N-terminally processed	KRAS	tr|A0A024RAV5|A0A024RAV5_HUMAN V-Ki-ras2 Kirsten rat sarcoma viral oncogene homolog, isoform CRA_b OS=Homo sapiens GN=KRAS PE=1 SV=1;tr|L7RSL8|L7RSL8_HUMAN V-Ki-ras2 Kirsten rat sarcoma viral oncogene homolog OS=Homo sapiens GN=KRAS PE=4 SV=1;sp|P01116|RAS	11	8	3	1	5	5	5	4	4	5	5	7	2	2	3	2	2	3	2	2	1	1	1	1	1	1	1	1	52.1	18.1	6.4	21.424	188	188;189;189;150;150;30;37;37;37;43;75	0	12.723	0.84869	1.1363	5.139	19	6	Leave out requantified
A0A024RB02;Q86W92;F5GZP6;B4DFU8;H0YFE4;B3KM46;B7Z2C0;Q68DV6;E9PP16;B7Z7G3;Q8ND30	A0A024RB02;Q86W92;F5GZP6;B4DFU8	7;7;6;6;2;1;1;1;1;1;1	7;7;6;6;2;1;1;1;1;1;1	7;7;6;6;2;1;1;1;1;1;1	Liprin-beta-1	PPFIBP1	tr|A0A024RB02|A0A024RB02_HUMAN PTPRF interacting protein, binding protein 1 (Liprin beta 1), isoform CRA_a OS=Homo sapiens GN=PPFIBP1 PE=4 SV=1;sp|Q86W92|LIPB1_HUMAN Liprin-beta-1 OS=Homo sapiens GN=PPFIBP1 PE=1 SV=2;tr|F5GZP6|F5GZP6_HUMAN Liprin-beta-1 (F	11	7	7	7	4	4	1	1	3	1	2	3	4	4	1	1	3	1	2	3	4	4	1	1	3	1	2	3	8.9	8.9	8.9	96.964	858	858;1011;744;744;242;217;520;718;718;758;876	0	12.101	1.8017	2.731	62.517	16	10	Leave out requantified
A0A024RB08;A0A087WU02;Q9HC06;Q96RQ1;H0YI58;H0YI50;H0YHJ8;Q86TD3;F8W0R1;F8VR88;F8VUZ2;F8VPA6	A0A024RB08;A0A087WU02;Q9HC06;Q96RQ1;H0YI58;H0YI50	4;4;4;4;3;3;1;1;1;1;1;1	4;4;4;4;3;3;1;1;1;1;1;1	4;4;4;4;3;3;1;1;1;1;1;1	Endoplasmic reticulum-Golgi intermediate compartment protein 2	ERGIC2	tr|A0A024RB08|A0A024RB08_HUMAN ERGIC and golgi 2, isoform CRA_a OS=Homo sapiens GN=ERGIC2 PE=4 SV=1;tr|A0A087WU02|A0A087WU02_HUMAN Endoplasmic reticulum-Golgi intermediate compartment protein 2 OS=Homo sapiens GN=ERGIC2 PE=1 SV=1;tr|Q9HC06|Q9HC06_HUMAN Cd0	12	4	4	4	3	3	2	4	2	2	2	3	3	3	2	4	2	2	2	3	3	3	2	4	2	2	2	3	17.8	17.8	17.8	42.548	377	377;386;387;377;163;209;57;132;172;175;203;220	0	35.198	0.73003	0.94656	28.671	25	8	Leave out requantified
A0A024RB09;P61020;Q6FI54;F8VUA5	A0A024RB09;P61020;Q6FI54;F8VUA5	8;8;7;4	5;5;5;1	5;5;5;1	Ras-related protein Rab-5B	RAB5B	tr|A0A024RB09|A0A024RB09_HUMAN RAB5B, member RAS oncogene family, isoform CRA_a OS=Homo sapiens GN=RAB5B PE=4 SV=1;sp|P61020|RAB5B_HUMAN Ras-related protein Rab-5B OS=Homo sapiens GN=RAB5B PE=1 SV=1;tr|Q6FI54|Q6FI54_HUMAN RAB5B protein OS=Homo sapiens GN=R	4	8	5	5	8	8	7	7	7	6	7	8	5	5	4	4	4	3	4	5	5	5	4	4	4	3	4	5	47.9	33	33	23.707	215	215;215;215;115	0	131.31	0.83773	1.0117	5.3058	59	5	Leave out requantified
A0A024RB10;A0A024RB77;G3V5T9;P24941;E7ESI2;B4DDL9;A0A024R8R3;Q00526;K7ELV5;K7EJ83;G3V317;B3KX76;Q8IWB3;Q9BWF9;Q9BVE2;E7EUK8;B4DK59;B4DHU6;A0A087X209;J3QSD7;A0A024RA66;A0A024RA85;Q96Q40;O94921;Q14004	A0A024RB10;A0A024RB77;G3V5T9;P24941;E7ESI2;B4DDL9	9;9;9;9;7;6;3;3;2;2;1;1;1;1;1;1;1;1;1;1;1;1;1;1;1	9;9;9;9;7;6;3;3;2;2;1;1;1;1;1;1;1;1;1;1;1;1;1;1;1	7;7;7;7;5;4;1;1;0;1;0;0;0;0;0;0;0;0;0;0;0;0;0;0;0	Cyclin-dependent kinase 2	CDK2	tr|A0A024RB10|A0A024RB10_HUMAN Cyclin-dependent kinase 2, isoform CRA_a OS=Homo sapiens GN=CDK2 PE=3 SV=1;tr|A0A024RB77|A0A024RB77_HUMAN Cyclin-dependent kinase 2, isoform CRA_b OS=Homo sapiens GN=CDK2 PE=3 SV=1;tr|G3V5T9|G3V5T9_HUMAN Cyclin-dependent kina	25	9	9	7	2	2	5	6	7	7	0	1	2	2	5	6	7	7	0	1	1	0	3	4	5	5	0	0	40.9	40.9	33.7	30.035	264	264;298;346;298;238;238;333;305;164;213;39;157;231;283;324;340;340;374;418;1201;1452;1512;435;469;1512	0	17.166	0.67759	0.86436	92.398	32	5	Leave out requantified
A0A024RB14;P62854;Q75MH1;Q5JNZ5;Q76N57;Q76N56	A0A024RB14;P62854;Q75MH1;Q5JNZ5	4;4;3;3;1;1	4;4;3;3;1;1	4;4;3;3;1;1	40S ribosomal protein S26;Putative 40S ribosomal protein S26-like 1	RPS26;RPS26P11	tr|A0A024RB14|A0A024RB14_HUMAN 40S ribosomal protein S26 OS=Homo sapiens GN=RPS26 PE=3 SV=1;sp|P62854|RS26_HUMAN 40S ribosomal protein S26 OS=Homo sapiens GN=RPS26 PE=1 SV=3;tr|Q75MH1|Q75MH1_HUMAN 40S ribosomal protein S26 OS=Homo sapiens GN=RPS26 PE=3 SV=	6	4	4	4	3	3	3	3	3	3	3	3	3	3	3	3	3	3	3	3	3	3	3	3	3	3	3	3	37.4	37.4	37.4	13.015	115	115;115;115;115;23;45	0	32.889	0.93815	1.094	26.088	40	6	Leave out requantified
A0A024RB17;Q9BSJ8;B3KMV5;A0A024RB16;B3KY56;F8VZB1	A0A024RB17;Q9BSJ8;B3KMV5;A0A024RB16;B3KY56	35;35;34;34;31;6	35;35;34;34;31;6	35;35;34;34;31;6	Extended synaptotagmin-1	FAM62A;ESYT1	tr|A0A024RB17|A0A024RB17_HUMAN Family with sequence similarity 62 (C2 domain containing), member A, isoform CRA_b OS=Homo sapiens GN=FAM62A PE=4 SV=1;sp|Q9BSJ8|ESYT1_HUMAN Extended synaptotagmin-1 OS=Homo sapiens GN=ESYT1 PE=1 SV=1;tr|B3KMV5|B3KMV5_HUMAN c	6	35	35	35	19	18	26	20	28	16	15	24	19	18	26	20	28	16	15	24	19	18	26	20	28	16	15	24	42.5	42.5	42.5	122.85	1104	1104;1104;1104;1114;1058;88	0	323.31	0.83931	1.0727	23.677	255	43	Leave out requantified
A0A024RB22;Q8TAQ2;Q59G16;F8VXC8;B4DF22;F8VZW6;Q658P9	A0A024RB22;Q8TAQ2;Q59G16;F8VXC8;B4DF22	19;19;18;18;14;4;3	19;19;18;18;14;4;3	13;13;12;12;8;4;3	SWI/SNF complex subunit SMARCC2	SMARCC2	tr|A0A024RB22|A0A024RB22_HUMAN SWI/SNF related, matrix associated, actin dependent regulator of chromatin, subfamily c, member 2, isoform CRA_a OS=Homo sapiens GN=SMARCC2 PE=4 SV=1;sp|Q8TAQ2|SMRC2_HUMAN SWI/SNF complex subunit SMARCC2 OS=Homo sapiens GN=SM	7	19	19	13	8	9	9	7	10	6	9	8	8	9	9	7	10	6	9	8	6	6	5	3	8	3	6	6	22.1	22.1	16.9	132.88	1214	1214;1214;1156;1245;1019;105;105	0	35.259	0.81192	0.95845	28.571	85	15	Leave out requantified
A0A024RB31;P14649;B4E368;F8W1I5	A0A024RB31;P14649;B4E368;F8W1I5	6;6;5;4	3;3;2;1	3;3;2;1	Myosin light chain 6B	MYL6B	tr|A0A024RB31|A0A024RB31_HUMAN Myosin, light polypeptide 6B, alkali, smooth muscle and non-muscle, isoform CRA_a OS=Homo sapiens GN=MYL6B PE=4 SV=1;sp|P14649|MYL6B_HUMAN Myosin light chain 6B OS=Homo sapiens GN=MYL6B PE=1 SV=1;tr|B4E368|B4E368_HUMAN cDNA F	4	6	3	3	4	5	5	4	4	2	4	4	2	3	2	2	1	0	2	2	2	3	2	2	1	0	2	2	28.8	14.4	14.4	22.764	208	208;208;223;175	0	5.0028	0.74215	1.1493	11.167	14	3	Leave out requantified
A0A024RB32;A0A087WYT3;B3KUY2;Q15185;B4DDC6	A0A024RB32;A0A087WYT3;B3KUY2;Q15185	7;7;7;7;3	7;7;7;7;3	7;7;7;7;3	Prostaglandin E synthase 3	PTGES3	tr|A0A024RB32|A0A024RB32_HUMAN Prostaglandin E synthase 3 (Cytosolic), isoform CRA_a OS=Homo sapiens GN=PTGES3 PE=4 SV=1;tr|A0A087WYT3|A0A087WYT3_HUMAN Prostaglandin E synthase 3 OS=Homo sapiens GN=PTGES3 PE=1 SV=1;tr|B3KUY2|B3KUY2_HUMAN Prostaglandin E sy	5	7	7	7	4	3	5	7	5	6	4	3	4	3	5	7	5	6	4	3	4	3	5	7	5	6	4	3	35.6	35.6	35.6	18.697	160	160;164;165;160;124	0	190.39	0.52443	0.57831	35.602	39	2	Leave out requantified
A0A024RB62;Q9UBP6;H0YIH0;F8VSD9;H0YHX0	A0A024RB62;Q9UBP6	8;8;3;2;2	8;8;3;2;2	8;8;3;2;2	tRNA (guanine-N(7)-)-methyltransferase	METTL1	tr|A0A024RB62|A0A024RB62_HUMAN tRNA (guanine-N(7)-)-methyltransferase OS=Homo sapiens GN=METTL1 PE=3 SV=1;sp|Q9UBP6|TRMB_HUMAN tRNA (guanine-N(7)-)-methyltransferase OS=Homo sapiens GN=METTL1 PE=1 SV=1	5	8	8	8	3	4	2	3	1	2	4	2	3	4	2	3	1	2	4	2	3	4	2	3	1	2	4	2	32.2	32.2	32.2	34.092	301	301;276;124;36;81	0	14.307	0.62084	0.87612	58.443	16	3	Leave out requantified
A0A024RB76;Q9BRT6	A0A024RB76;Q9BRT6	3;3	3;3	3;3	Protein LLP homolog	C12orf31;LLPH	tr|A0A024RB76|A0A024RB76_HUMAN Chromosome 12 open reading frame 31, isoform CRA_a OS=Homo sapiens GN=C12orf31 PE=4 SV=1;sp|Q9BRT6|LLPH_HUMAN Protein LLP homolog OS=Homo sapiens GN=LLPH PE=1 SV=1	2	3	3	3	2	0	2	2	1	1	1	1	2	0	2	2	1	1	1	1	2	0	2	2	1	1	1	1	29.5	29.5	29.5	15.225	129	129;129	0	3.1106	0.67777	0.67729	25.196	10	3	Leave out requantified
A0A024RB85;Q9UQ80;A8K6Y1;Q6PIN5;Q05D08;F8VR77;F8W0A3;H0YIN7;F8VZ69	A0A024RB85;Q9UQ80;A8K6Y1;Q6PIN5;Q05D08;F8VR77	22;22;21;21;19;11;6;5;2	22;22;21;21;19;11;6;5;2	22;22;21;21;19;11;6;5;2	Proliferation-associated protein 2G4	PA2G4	tr|A0A024RB85|A0A024RB85_HUMAN Proliferation-associated 2G4, 38kDa, isoform CRA_a OS=Homo sapiens GN=PA2G4 PE=4 SV=1;sp|Q9UQ80|PA2G4_HUMAN Proliferation-associated protein 2G4 OS=Homo sapiens GN=PA2G4 PE=1 SV=3;tr|A8K6Y1|A8K6Y1_HUMAN cDNA FLJ75526, highly	9	22	22	22	19	18	18	18	18	17	20	18	19	18	18	18	18	17	20	18	19	18	18	18	18	17	20	18	59.9	59.9	59.9	43.786	394	394;394;367;373;406;284;187;160;64	0	323.31	0.81956	1.1891	40.634	253	52	Leave out requantified
A0A024RB87;P61224;E7ESV4;A0A0J9YXB3;F5H7Y6;A6NIZ1;F5GX62;F5H823;B7ZB78;F5GZG1;Q9BXV4;F5H004;B7ZAY2;F5H6R7;F5H0B7;F5H500;F5GYB5;F5H4H0;F5GYH7;F5H077;F5GWU8;F5H491;F8WBC0	A0A024RB87;P61224;E7ESV4;A0A0J9YXB3;F5H7Y6;A6NIZ1;F5GX62;F5H823;B7ZB78;F5GZG1;Q9BXV4;F5H004;B7ZAY2	15;15;13;13;13;13;12;11;11;11;10;9;9;7;5;5;5;4;4;4;4;4;2	15;15;13;13;13;13;12;11;11;11;10;9;9;7;5;5;5;4;4;4;4;4;2	4;4;4;4;4;4;3;4;4;4;3;3;1;2;0;0;0;0;0;0;0;0;0	Ras-related protein Rap-1b;Ras-related protein Rap-1b-like protein	RAP1B	tr|A0A024RB87|A0A024RB87_HUMAN RAP1B, member of RAS oncogene family, isoform CRA_a OS=Homo sapiens GN=RAP1B PE=4 SV=1;sp|P61224|RAP1B_HUMAN Ras-related protein Rap-1b OS=Homo sapiens GN=RAP1B PE=1 SV=1;tr|E7ESV4|E7ESV4_HUMAN Ras-related protein Rap-1b (Fra	23	15	15	4	13	10	11	10	11	9	12	15	13	10	11	10	11	9	12	15	4	3	3	2	4	2	4	4	66.3	66.3	19	20.825	184	184;184;157;165;179;184;139;103;118;121;153;127;142;122;98;101;136;48;53;84;87;93;32	0	210.63	0.64966	0.9251	16.758	156	12	Leave out requantified
A0A024RB99;V9HW06;Q53ET4;P34897;Q5HYG8;Q5BJF5;B4DJQ3;B4DP88;B4E1G2;B4DJ63;B4DW25;B4DWA7;B4DLV4;H0YIZ0;G3V2Y4;G3V5L0;G3V4W5;G3V540;G3V2W0;G3V241;G3V3Y8;G3V4T0;G3V4X0;G3V2E4;G3V2D2;B4DZB5;D3DXC9;Q53ET7;P34896	A0A024RB99;V9HW06;Q53ET4;P34897;Q5HYG8;Q5BJF5;B4DJQ3;B4DP88;B4E1G2;B4DJ63;B4DW25;B4DWA7;B4DLV4;H0YIZ0;G3V2Y4	22;22;22;22;21;20;20;19;19;17;17;17;16;14;13;8;7;6;4;3;3;3;3;3;1;1;1;1;1	22;22;22;22;21;20;20;19;19;17;17;17;16;14;13;8;7;6;4;3;3;3;3;3;1;1;1;1;1	22;22;22;22;21;20;20;19;19;17;17;17;16;14;13;8;7;6;4;3;3;3;3;3;1;1;1;1;1	Serine hydroxymethyltransferase;Serine hydroxymethyltransferase, mitochondrial	SHMT2;HEL-S-51e;DKFZp686P09201	tr|A0A024RB99|A0A024RB99_HUMAN Serine hydroxymethyltransferase OS=Homo sapiens GN=SHMT2 PE=3 SV=1;tr|V9HW06|V9HW06_HUMAN Serine hydroxymethyltransferase OS=Homo sapiens GN=HEL-S-51e PE=2 SV=1;tr|Q53ET4|Q53ET4_HUMAN Serine hydroxymethyltransferase (Fragment	29	22	22	22	19	22	15	16	15	15	19	22	19	22	15	16	15	15	19	22	19	22	15	16	15	15	19	22	54.7	54.7	54.7	53.454	483	483;504;504;504;483;480;483;435;442;378;430;513;408;264;234;215;237;192;160;142;147;149;159;171;52;229;444;483;483	0	323.31	0.78488	0.9912	11.196	229	42	Leave out requantified
A0A024RBA9;Q9UL25;Q96GX3	A0A024RBA9;Q9UL25;Q96GX3	11;11;8	11;11;8	11;11;8	Ras-related protein Rab-21	RAB21	tr|A0A024RBA9|A0A024RBA9_HUMAN RAB21, member RAS oncogene family, isoform CRA_a OS=Homo sapiens GN=RAB21 PE=4 SV=1;sp|Q9UL25|RAB21_HUMAN Ras-related protein Rab-21 OS=Homo sapiens GN=RAB21 PE=1 SV=3;tr|Q96GX3|Q96GX3_HUMAN KIAA0118 protein (Fragment) OS=Hom	3	11	11	11	10	5	7	7	6	5	7	8	10	5	7	7	6	5	7	8	10	5	7	7	6	5	7	8	53.3	53.3	53.3	24.347	225	225;225;175	0	112.46	0.76394	1.0681	7.6093	81	21	Leave out requantified
A0A024RBB5;Q16527;F8VQR7;F8VW96	A0A024RBB5;Q16527;F8VQR7;F8VW96	14;14;13;13	14;14;13;13	14;14;13;13	Cysteine and glycine-rich protein 2	CSRP2	tr|A0A024RBB5|A0A024RBB5_HUMAN Cysteine and glycine-rich protein 2, isoform CRA_a OS=Homo sapiens GN=CSRP2 PE=4 SV=1;sp|Q16527|CSRP2_HUMAN Cysteine and glycine-rich protein 2 OS=Homo sapiens GN=CSRP2 PE=1 SV=3;tr|F8VQR7|F8VQR7_HUMAN Cysteine and glycine-ri	4	14	14	14	12	10	14	11	12	10	12	11	12	10	14	11	12	10	12	11	12	10	14	11	12	10	12	11	72	72	72	20.954	193	193;193;187;243	0	323.31	0.81481	1.0773	9.7149	215	31	Leave out requantified
A0A024RBB6;P11802;F8VYH9;F8VTV8;F8VWX7;Q6LC83;F8VXD2;F8VZZ0;F8VZ51;Q96BE9;F8W1L8;F8VZ13;F8VYY1	A0A024RBB6;P11802;F8VYH9;F8VTV8;F8VWX7;Q6LC83;F8VXD2;F8VZZ0;F8VZ51	6;6;5;5;5;4;3;3;3;2;2;1;1	5;5;4;4;4;3;2;2;2;2;2;1;1	5;5;4;4;4;3;2;2;2;2;2;1;1	Cyclin-dependent kinase 4	CDK4	tr|A0A024RBB6|A0A024RBB6_HUMAN Cyclin-dependent kinase 4, isoform CRA_a OS=Homo sapiens GN=CDK4 PE=3 SV=1;sp|P11802|CDK4_HUMAN Cyclin-dependent kinase 4 OS=Homo sapiens GN=CDK4 PE=1 SV=2;tr|F8VYH9|F8VYH9_HUMAN Cyclin-dependent kinase 4 (Fragment) OS=Homo s	13	6	5	5	1	3	5	2	5	1	2	2	1	2	4	1	4	0	2	1	1	2	4	1	4	0	2	1	23.8	21.1	21.1	33.729	303	303;303;170;201;203;229;132;186;208;111;115;40;74	1	-2	0.53059	0.79149	48.898	16	0	Leave out requantified
A0A024RBB8;Q5HYM3;Q9BZF1;F8VQX7;Q641R2;F8VUA7;Q96E43;Q96N80;F8VVD3;F8VVE7;F8VZ43;Q6ZME5;Q8WVV2;B4DMI4	A0A024RBB8;Q5HYM3;Q9BZF1;F8VQX7;Q641R2;F8VUA7;Q96E43	15;15;15;13;13;12;8;5;2;2;2;1;1;1	15;15;15;13;13;12;8;5;2;2;2;1;1;1	14;14;14;12;12;11;8;5;2;2;2;1;0;0	Oxysterol-binding protein;Oxysterol-binding protein-related protein 8	OSBPL8;DKFZp686C0249	tr|A0A024RBB8|A0A024RBB8_HUMAN Oxysterol-binding protein OS=Homo sapiens GN=OSBPL8 PE=3 SV=1;tr|Q5HYM3|Q5HYM3_HUMAN Oxysterol-binding protein OS=Homo sapiens GN=DKFZp686C0249 PE=2 SV=1;sp|Q9BZF1|OSBL8_HUMAN Oxysterol-binding protein-related protein 8 OS=Ho	14	15	15	14	10	7	5	3	5	2	8	7	10	7	5	3	5	2	8	7	9	6	5	3	5	2	8	6	23.1	23.1	21.7	101.19	889	889;890;889;721;728;694;377;420;76;111;157;133;424;510	0	18.842	0.74178	0.95575	21.535	64	14	Leave out requantified
A0A024RBB9;Q9Y2U8;B4DI45;B4E2K7	A0A024RBB9;Q9Y2U8	6;6;2;1	6;6;2;1	6;6;2;1	Inner nuclear membrane protein Man1	LEMD3	tr|A0A024RBB9|A0A024RBB9_HUMAN LEM domain containing 3, isoform CRA_a OS=Homo sapiens GN=LEMD3 PE=4 SV=1;sp|Q9Y2U8|MAN1_HUMAN Inner nuclear membrane protein Man1 OS=Homo sapiens GN=LEMD3 PE=1 SV=2	4	6	6	6	3	5	4	2	2	2	4	4	3	5	4	2	2	2	4	4	3	5	4	2	2	2	4	4	9.8	9.8	9.8	99.996	911	911;911;268;274	0	6.552	0.93525	1.3633	48.374	28	11	Leave out requantified
A0A024RBC7;P20020;E7ERY9;Q59H63;Q4J697;H0Y7S3;A0A024R2E4;Q4LE63;A0A024R2K6;Q01814;A1X4P8;A0A0U1RQU3;Q58F24;H0YHH6;Q3L582;A1X4P7;A1X4P9;F8W1V5	A0A024RBC7;P20020;E7ERY9;Q59H63	32;32;25;21;11;11;11;11;11;11;10;8;7;6;6;4;3;2	16;16;12;8;2;2;2;2;2;2;2;5;4;4;4;2;1;2	15;15;11;7;1;1;1;1;1;1;1;5;4;4;4;2;1;2	Calcium-transporting ATPase;Plasma membrane calcium-transporting ATPase 1	ATP2B1	tr|A0A024RBC7|A0A024RBC7_HUMAN Calcium-transporting ATPase OS=Homo sapiens GN=ATP2B1 PE=3 SV=1;sp|P20020|AT2B1_HUMAN Plasma membrane calcium-transporting ATPase 1 OS=Homo sapiens GN=ATP2B1 PE=1 SV=3;tr|E7ERY9|E7ERY9_HUMAN Calcium-transporting ATPase OS=Hom	18	32	16	15	22	23	19	17	14	13	22	23	10	10	8	6	3	3	9	9	10	10	8	6	3	3	9	8	30.7	17.5	16.6	134.68	1220	1220;1258;963;840;1099;1099;1198;1210;1243;1243;693;300;313;162;197;82;392;101	0	45.975	0.81409	1.0736	42.329	56	28	Leave out requantified
A0A024RBD0;Q9NZJ9;F8VRL4;F8VRR0;A0A0C4DGJ4	A0A024RBD0;Q9NZJ9;F8VRL4;F8VRR0;A0A0C4DGJ4	3;3;2;2;2	3;3;2;2;2	1;1;1;1;1	Diphosphoinositol polyphosphate phosphohydrolase 2	NUDT4	tr|A0A024RBD0|A0A024RBD0_HUMAN Nudix (Nucleoside diphosphate linked moiety X)-type motif 4, isoform CRA_c OS=Homo sapiens GN=NUDT4 PE=4 SV=1;sp|Q9NZJ9|NUDT4_HUMAN Diphosphoinositol polyphosphate phosphohydrolase 2 OS=Homo sapiens GN=NUDT4 PE=1 SV=2;tr|F8VR	5	3	3	1	1	1	2	1	2	1	1	0	1	1	2	1	2	1	1	0	0	0	1	0	1	0	0	0	21.7	21.7	5.6	20.306	180	180;180;95;112;128	0	3.4522	1.4904	1.9561	83.369	7	3	Leave out requantified
A0A024RBE7;P42167;G5E972;A0A024RBH7;Q59G12;H0YJH7;Q9P1N8	A0A024RBE7;P42167;G5E972;A0A024RBH7;Q59G12	14;14;11;10;9;6;2	14;14;11;10;9;6;2	7;7;4;3;3;4;2	Lamina-associated polypeptide 2, isoforms beta/gamma;Thymopoietin;Thymopentin	TMPO	tr|A0A024RBE7|A0A024RBE7_HUMAN Thymopoietin, isoform CRA_c OS=Homo sapiens GN=TMPO PE=4 SV=1;sp|P42167|LAP2B_HUMAN Lamina-associated polypeptide 2, isoforms beta/gamma OS=Homo sapiens GN=TMPO PE=1 SV=2;tr|G5E972|G5E972_HUMAN Lamina-associated polypeptide 2	7	14	14	7	11	9	9	9	9	10	10	10	11	9	9	9	9	10	10	10	5	2	4	3	3	4	4	4	40.7	40.7	19.4	50.67	454	454;454;414;345;378;237;107	0	230.85	0.6576	0.98018	29.859	126	51	Leave out requantified
A0A024RBH2;Q07065;B3KVX6;Q8TB01;Q6NWZ1	A0A024RBH2;Q07065;B3KVX6;Q8TB01;Q6NWZ1	42;42;40;40;40	42;42;40;40;40	42;42;40;40;40	Cytoskeleton-associated protein 4	CKAP4	tr|A0A024RBH2|A0A024RBH2_HUMAN Cytoskeleton-associated protein 4, isoform CRA_c OS=Homo sapiens GN=CKAP4 PE=4 SV=1;sp|Q07065|CKAP4_HUMAN Cytoskeleton-associated protein 4 OS=Homo sapiens GN=CKAP4 PE=1 SV=2;tr|B3KVX6|B3KVX6_HUMAN cDNA FLJ41699 fis, clone HC	5	42	42	42	38	40	37	38	37	38	35	40	38	40	37	38	37	38	35	40	38	40	37	38	37	38	35	40	66.8	66.8	66.8	66.022	602	602;602;521;560;600	0	323.31	0.73524	0.97706	14.669	1378	288	Leave out requantified
A0A024RBL4;H0YIL2	A0A024RBL4	4;1	1;0	1;0		RBM19	tr|A0A024RBL4|A0A024RBL4_HUMAN RNA binding motif protein 19, isoform CRA_a OS=Homo sapiens GN=RBM19 PE=4 SV=1	2	4	1	1	1	1	1	2	3	1	1	1	0	0	0	0	1	0	0	0	0	0	0	0	1	0	0	0	6.8	3	3	86.81	777	777;110	0.0054658	0.69324	NaN	NaN	NaN	1	1	Median
A0A024RBP2;P36873;Q9UPN1;F8VYE8;F8W0W8;F8VR82;A0A087WYY5;B4DNE3	A0A024RBP2;P36873;Q9UPN1;F8VYE8;F8W0W8;F8VR82	15;15;14;14;14;13;7;3	3;3;2;2;2;2;2;1	3;3;2;2;2;2;2;1	Serine/threonine-protein phosphatase;Serine/threonine-protein phosphatase PP1-gamma catalytic subunit	PPP1CC	tr|A0A024RBP2|A0A024RBP2_HUMAN Serine/threonine-protein phosphatase OS=Homo sapiens GN=PPP1CC PE=3 SV=1;sp|P36873|PP1G_HUMAN Serine/threonine-protein phosphatase PP1-gamma catalytic subunit OS=Homo sapiens GN=PPP1CC PE=1 SV=1;tr|Q9UPN1|Q9UPN1_HUMAN Serine/	8	15	3	3	11	12	10	12	12	10	11	11	2	2	2	1	3	1	2	1	2	2	2	1	3	1	2	1	46.4	11.1	11.1	36.983	323	323;323;294;304;332;270;140;141	0	33.489	0.73477	0.95925	31.912	21	8	Leave out requantified
A0A024RBR3;O43583;F8VVL1	A0A024RBR3;O43583;F8VVL1	7;7;6	7;7;6	7;7;6	Density-regulated protein	DENR	tr|A0A024RBR3|A0A024RBR3_HUMAN Density-regulated protein OS=Homo sapiens GN=DENR PE=3 SV=1;sp|O43583|DENR_HUMAN Density-regulated protein OS=Homo sapiens GN=DENR PE=1 SV=2;tr|F8VVL1|F8VVL1_HUMAN Density-regulated protein OS=Homo sapiens GN=DENR PE=1 SV=1	3	7	7	7	6	4	7	7	5	3	4	5	6	4	7	7	5	3	4	5	6	4	7	7	5	3	4	5	35.4	35.4	35.4	22.092	198	198;198;160	0	50.39	0.63186	0.84638	50.926	43	11	Leave out requantified
A0A024RBS6;F5H1S9;G8JLB3;E5KMT6;E5KMT5;Q9Y606;F5GY32;F5GXL3;F5H168;F8W9U5;F5H1B2	A0A024RBS6;F5H1S9;G8JLB3;E5KMT6;E5KMT5;Q9Y606	7;7;7;7;7;7;2;2;1;1;1	7;7;7;7;7;7;2;2;1;1;1	7;7;7;7;7;7;2;2;1;1;1	tRNA pseudouridine synthase;tRNA pseudouridine synthase A, mitochondrial	PUS1	tr|A0A024RBS6|A0A024RBS6_HUMAN tRNA pseudouridine synthase OS=Homo sapiens GN=PUS1 PE=3 SV=1;tr|F5H1S9|F5H1S9_HUMAN tRNA pseudouridine synthase OS=Homo sapiens GN=PUS1 PE=1 SV=1;tr|G8JLB3|G8JLB3_HUMAN tRNA pseudouridine synthase (Fragment) OS=Homo sapiens	11	7	7	7	3	5	0	4	3	2	1	3	3	5	0	4	3	2	1	3	3	5	0	4	3	2	1	3	23.1	23.1	23.1	37.831	338	338;374;384;399;427;427;153;200;134;156;184	0	4.8711	0.61304	0.86565	27.139	21	6	Leave out requantified
A0A024RBU0;Q9H9H4;F5H4M0	A0A024RBU0;Q9H9H4;F5H4M0	2;2;1	2;2;1	2;2;1	Vacuolar protein sorting-associated protein 37B	VPS37B	tr|A0A024RBU0|A0A024RBU0_HUMAN Vacuolar protein sorting 37B (Yeast), isoform CRA_b OS=Homo sapiens GN=VPS37B PE=4 SV=1;sp|Q9H9H4|VP37B_HUMAN Vacuolar protein sorting-associated protein 37B OS=Homo sapiens GN=VPS37B PE=1 SV=1;tr|F5H4M0|F5H4M0_HUMAN Vacuolar	3	2	2	2	2	2	1	1	1	1	2	1	2	2	1	1	1	1	2	1	2	2	1	1	1	1	2	1	13	13	13	31.307	285	285;285;271	0	10.953	0.57463	0.73043	23.246	15	5	Leave out requantified
A0A024RBV5;P51151;Q9NP90;A0A1B0GUI0	A0A024RBV5;P51151	6;6;2;1	6;6;2;1	6;6;2;1	Ras-related protein Rab-9A	RAB9A	tr|A0A024RBV5|A0A024RBV5_HUMAN RAB9A, member RAS oncogene family, isoform CRA_a OS=Homo sapiens GN=RAB9A PE=4 SV=1;sp|P51151|RAB9A_HUMAN Ras-related protein Rab-9A OS=Homo sapiens GN=RAB9A PE=1 SV=1	4	6	6	6	4	4	2	3	2	1	5	4	4	4	2	3	2	1	5	4	4	4	2	3	2	1	5	4	30.3	30.3	30.3	22.837	201	201;201;201;23	0	10.341	0.65274	0.96835	10.811	23	10	Leave out requantified
A0A024RBX6;O00625	A0A024RBX6;O00625	2;2	2;2	2;2	Pirin	PIR	tr|A0A024RBX6|A0A024RBX6_HUMAN Pirin (Iron-binding nuclear protein), isoform CRA_a OS=Homo sapiens GN=PIR PE=3 SV=1;sp|O00625|PIR_HUMAN Pirin OS=Homo sapiens GN=PIR PE=1 SV=1	2	2	2	2	2	0	1	0	0	0	1	0	2	0	1	0	0	0	1	0	2	0	1	0	0	0	1	0	7.6	7.6	7.6	32.113	290	290;290	1	-2	0.30418	0.34745	34.107	4	2	Median
A0A024RBX9;P08559;Q53GE3;A5YPB6;A5PHJ9;Q5JPU3;Q9UNV7;Q99725;Q99724;Q6LCA3;P78557;Q5JPU0;Q5JPT9;Q5JPU1;P29803;Q36750;Q5JPU2	A0A024RBX9;P08559;Q53GE3;A5YPB6;A5PHJ9	16;16;15;14;13;5;3;3;3;3;3;3;3;3;3;1;1	16;16;15;14;13;5;3;3;3;3;3;3;3;3;3;1;1	16;16;15;14;13;5;3;3;3;3;3;3;3;3;3;1;1	Pyruvate dehydrogenase E1 component subunit alpha;Pyruvate dehydrogenase E1 component subunit alpha, somatic form, mitochondrial	PDHA1;PDHA1/LOC79064	tr|A0A024RBX9|A0A024RBX9_HUMAN Pyruvate dehydrogenase E1 component subunit alpha OS=Homo sapiens GN=PDHA1 PE=4 SV=1;sp|P08559|ODPA_HUMAN Pyruvate dehydrogenase E1 component subunit alpha, somatic form, mitochondrial OS=Homo sapiens GN=PDHA1 PE=1 SV=3;tr|Q5	17	16	16	16	8	11	8	9	7	8	9	8	8	11	8	9	7	8	9	8	8	11	8	9	7	8	9	8	34.9	34.9	34.9	43.295	390	390;390;390;261;302;109;36;59;59;59;59;180;203;205;388;45;121	0	30.154	0.6299	0.88245	25.295	65	17	Leave out requantified
A0A024RBY7;Q9BQJ4	A0A024RBY7;Q9BQJ4	2;2	2;2	2;2	Transmembrane protein 47	TMEM47	tr|A0A024RBY7|A0A024RBY7_HUMAN Transmembrane protein 47, isoform CRA_a OS=Homo sapiens GN=TMEM47 PE=4 SV=1;sp|Q9BQJ4|TMM47_HUMAN Transmembrane protein 47 OS=Homo sapiens GN=TMEM47 PE=1 SV=1	2	2	2	2	0	1	0	1	0	0	0	0	0	1	0	1	0	0	0	0	0	1	0	1	0	0	0	0	10.5	10.5	10.5	19.997	181	181;181	0.0098466	0.31643	0.56756	0.77472	45.194	2	0	Median
A0A024RBY9;P53701;Q68D50	A0A024RBY9;P53701;Q68D50	9;9;8	9;9;8	9;9;8	Cytochrome c-type heme lyase	HCCS;DKFZp779I1858	tr|A0A024RBY9|A0A024RBY9_HUMAN Cytochrome c heme lyase OS=Homo sapiens GN=HCCS PE=3 SV=1;sp|P53701|CCHL_HUMAN Cytochrome c-type heme lyase OS=Homo sapiens GN=HCCS PE=1 SV=1;tr|Q68D50|Q68D50_HUMAN Cytochrome c heme lyase OS=Homo sapiens GN=DKFZp779I1858 PE=	3	9	9	9	4	0	2	4	4	1	3	4	4	0	2	4	4	1	3	4	4	0	2	4	4	1	3	4	48.1	48.1	48.1	30.601	268	268;268;268	0	12.925	0.82867	0.87819	20.582	18	3	Leave out requantified
A0A024RC00;Q9NRF8	A0A024RC00;Q9NRF8	3;3	1;1	1;1	CTP synthase;CTP synthase 2	CTPS2	tr|A0A024RC00|A0A024RC00_HUMAN CTP synthase OS=Homo sapiens GN=CTPS2 PE=3 SV=1;sp|Q9NRF8|PYRG2_HUMAN CTP synthase 2 OS=Homo sapiens GN=CTPS2 PE=1 SV=1	2	3	1	1	2	2	2	2	2	2	1	2	1	0	0	0	0	0	0	0	1	0	0	0	0	0	0	0	6.5	2	2	65.677	586	586;586	0.0036267	0.88739	NaN	NaN	NaN	1	0	Median
A0A024RC33;Q15555;K7EL66	A0A024RC33;Q15555;K7EL66	2;2;1	1;1;0	1;1;0	Microtubule-associated protein RP/EB family member 2	MAPRE2	tr|A0A024RC33|A0A024RC33_HUMAN Microtubule-associated protein, RP/EB family, member 2, isoform CRA_a OS=Homo sapiens GN=MAPRE2 PE=4 SV=1;sp|Q15555|MARE2_HUMAN Microtubule-associated protein RP/EB family member 2 OS=Homo sapiens GN=MAPRE2 PE=1 SV=1;tr|K7EL6	3	2	1	1	1	0	1	0	2	0	0	0	0	0	0	0	1	0	0	0	0	0	0	0	1	0	0	0	11.6	6.1	6.1	37.031	327	327;327;134	0	2.0319	NaN	NaN	NaN	1	1	Median
A0A024RC37;Q96P16;A0A0C4DGQ6;E9PIQ9;K7ER50;E9PQF3;K7EQR8;K7EP82	A0A024RC37;Q96P16;A0A0C4DGQ6;E9PIQ9	6;6;5;3;1;1;1;1	3;3;2;0;1;0;0;1	3;3;2;0;1;0;0;1	Regulation of nuclear pre-mRNA domain-containing protein 1A	P15RS;RPRD1A;RPRD1B	tr|A0A024RC37|A0A024RC37_HUMAN Uncharacterized protein OS=Homo sapiens GN=P15RS PE=4 SV=1;sp|Q96P16|RPR1A_HUMAN Regulation of nuclear pre-mRNA domain-containing protein 1A OS=Homo sapiens GN=RPRD1A PE=1 SV=1;tr|A0A0C4DGQ6|A0A0C4DGQ6_HUMAN Regulation of nuc	8	6	3	3	4	2	3	4	2	1	3	2	2	1	1	2	0	0	2	1	2	1	1	2	0	0	2	1	27.2	15.1	15.1	35.719	312	312;312;289;113;49;60;73;123	0	6.7228	0.73907	0.94533	4.5897	8	0	Leave out requantified
A0A024RC42;P19022;Q8ND09;C9J126;C9J8J8	A0A024RC42;P19022	6;6;1;1;1	6;6;1;1;1	5;5;0;1;1	Cadherin-2	CDH2	tr|A0A024RC42|A0A024RC42_HUMAN Cadherin 2, type 1, N-cadherin (Neuronal), isoform CRA_b OS=Homo sapiens GN=CDH2 PE=4 SV=1;sp|P19022|CADH2_HUMAN Cadherin-2 OS=Homo sapiens GN=CDH2 PE=1 SV=4	5	6	6	5	4	3	3	2	0	1	2	3	4	3	3	2	0	1	2	3	3	2	3	2	0	1	1	2	12.5	12.5	10.7	99.808	906	906;906;101;120;191	0	58.706	0.86893	1.0727	27.975	25	4	Leave out requantified
A0A024RC46	A0A024RC46	22	1	1		hCG_2020860	tr|A0A024RC46|A0A024RC46_HUMAN HCG2020860, isoform CRA_b OS=Homo sapiens GN=hCG_2020860 PE=4 SV=1	1	22	1	1	20	22	16	19	18	15	19	19	0	1	0	0	0	0	0	0	0	1	0	0	0	0	0	0	53.4	5	5	34.223	320	320	1	-2	NaN	NaN	NaN	0	0	Median
A0A024RC48;Q10472;Q05BM8;A8KAJ7;Q68VJ7;K7EJV8	A0A024RC48;Q10472;Q05BM8;A8KAJ7;Q68VJ7	8;8;7;7;5;2	8;8;7;7;5;2	7;7;7;6;5;1	Polypeptide N-acetylgalactosaminyltransferase;Polypeptide N-acetylgalactosaminyltransferase 1;Polypeptide N-acetylgalactosaminyltransferase 1 soluble form	GALNT1	tr|A0A024RC48|A0A024RC48_HUMAN Polypeptide N-acetylgalactosaminyltransferase OS=Homo sapiens GN=GALNT1 PE=3 SV=1;sp|Q10472|GALT1_HUMAN Polypeptide N-acetylgalactosaminyltransferase 1 OS=Homo sapiens GN=GALNT1 PE=1 SV=1;tr|Q05BM8|Q05BM8_HUMAN Polypeptide N-	6	8	8	7	4	3	5	3	3	2	6	2	4	3	5	3	3	2	6	2	4	3	5	2	3	2	6	2	20	20	17.7	64.218	559	559;559;499;559;170;387	0	17.742	0.78525	1.0217	32.352	28	12	Leave out requantified
A0A024RC61;Q59E93;P15144;B4DV63;B4DP01;B4DP96;B4DPH5;H0YMC1;Q8IVL7;H0YLZ8;Q71E46	A0A024RC61;Q59E93;P15144;B4DV63;B4DP01;B4DP96;B4DPH5	30;30;30;23;20;19;19;2;1;1;1	30;30;30;23;20;19;19;2;1;1;1	30;30;30;23;20;19;19;2;1;1;1	Aminopeptidase N	ANPEP	tr|A0A024RC61|A0A024RC61_HUMAN Alanyl (Membrane) aminopeptidase (Aminopeptidase N, aminopeptidase M, microsomal aminopeptidase, CD13, p150), isoform CRA_a OS=Homo sapiens GN=ANPEP PE=4 SV=1;tr|Q59E93|Q59E93_HUMAN Membrane alanine aminopeptidase variant (Fr	11	30	30	30	21	15	21	20	20	18	18	22	21	15	21	20	20	18	18	22	21	15	21	20	20	18	18	22	36.3	36.3	36.3	109.54	967	967;977;967;614;533;482;533;122;44;65;88	0	187.12	0.80303	1.0211	26.815	243	41	Leave out requantified
A0A024RC65;P46940;A4QPB0;A0A0J9YXZ5;H0YLE8;B4E2M0;Q6P1N4;Q5FWG8;Q05DN7;B4DNP4;A0A087X225;Q96PA3;A0A087WWP1;E9PDT6	A0A024RC65;P46940;A4QPB0;A0A0J9YXZ5;H0YLE8;B4E2M0;Q6P1N4	77;77;76;58;51;48;41;16;16;14;4;4;2;1	77;77;76;58;51;48;41;16;16;14;4;4;2;1	72;72;71;53;48;45;39;14;14;14;4;4;2;0	Ras GTPase-activating-like protein IQGAP1	hCG_1991735;IQGAP1	tr|A0A024RC65|A0A024RC65_HUMAN HCG1991735, isoform CRA_a OS=Homo sapiens GN=hCG_1991735 PE=4 SV=1;sp|P46940|IQGA1_HUMAN Ras GTPase-activating-like protein IQGAP1 OS=Homo sapiens GN=IQGAP1 PE=1 SV=1;tr|A4QPB0|A4QPB0_HUMAN IQ motif containing GTPase activati	14	77	77	72	66	66	39	58	62	60	61	71	66	66	39	58	62	60	61	71	61	61	34	53	57	55	56	66	51.4	51.4	49.1	189.25	1657	1657;1657;1657;1191;1085;1085;943;271;308;278;48;92;107;509	0	323.31	0.74831	1.0463	19.968	1324	291	Leave out requantified
A0A024RC87;A0A140VJT8;P13489;H0YCR7;E9PIM9;E9PMJ3;E9PLZ3;E9PMN0;E9PIK5;E9PMA9;E9PR82;E9PMI1	A0A024RC87;A0A140VJT8;P13489;H0YCR7	16;16;16;8;6;5;5;4;4;3;1;1	16;16;16;8;6;5;5;4;4;3;1;1	16;16;16;8;6;5;5;4;4;3;1;1	Ribonuclease inhibitor	RNH1	tr|A0A024RC87|A0A024RC87_HUMAN Ribonuclease/angiogenin inhibitor 1, isoform CRA_a OS=Homo sapiens GN=RNH1 PE=4 SV=1;tr|A0A140VJT8|A0A140VJT8_HUMAN Testicular tissue protein Li 164 OS=Homo sapiens PE=2 SV=1;sp|P13489|RINI_HUMAN Ribonuclease inhibitor OS=Hom	12	16	16	16	13	14	13	12	10	12	12	15	13	14	13	12	10	12	12	15	13	14	13	12	10	12	12	15	44.5	44.5	44.5	49.416	456	456;461;461;285;199;189;194;168;181;77;35;40	0	323.31	0.98365	1.2317	52.455	167	57	Leave out requantified
A0A024RCA7;P05387;H0YDD8	A0A024RCA7;P05387	10;10;4	10;10;4	10;10;4	60S acidic ribosomal protein P2	RPLP2	tr|A0A024RCA7|A0A024RCA7_HUMAN Ribosomal protein, large, P2, isoform CRA_a OS=Homo sapiens GN=RPLP2 PE=3 SV=1;sp|P05387|RLA2_HUMAN 60S acidic ribosomal protein P2 OS=Homo sapiens GN=RPLP2 PE=1 SV=1	3	10	10	10	9	9	8	7	6	8	9	8	9	9	8	7	6	8	9	8	9	9	8	7	6	8	9	8	82.6	82.6	82.6	11.665	115	115;115;92	0	323.31	0.6908	0.92176	24.551	141	20	Leave out requantified
A0A024RCC9;B7ZAK9;B7ZB83;B4DS05;Q99733;B7ZAC7;C9J6D1;C9JZI7;A8MXH2;E9PNW0;E9PJJ2;E9PS34;E9PNJ7;E9PKT8;E9PKI2;E9PP22;H0YCI4;C9J1B1	A0A024RCC9;B7ZAK9;B7ZB83;B4DS05;Q99733;B7ZAC7;C9J6D1;C9JZI7;A8MXH2;E9PNW0;E9PJJ2;E9PS34;E9PNJ7;E9PKT8	12;12;12;12;12;11;10;10;9;8;8;8;8;8;4;4;4;3	12;12;12;12;12;11;10;10;9;8;8;8;8;8;4;4;4;3	10;10;10;10;10;9;8;8;7;6;6;6;6;6;4;4;4;3	Nucleosome assembly protein 1-like 4	NAP1L4	tr|A0A024RCC9|A0A024RCC9_HUMAN Nucleosome assembly protein 1-like 4, isoform CRA_b OS=Homo sapiens GN=NAP1L4 PE=3 SV=1;tr|B7ZAK9|B7ZAK9_HUMAN cDNA, FLJ79223, highly similar to Nucleosome assembly protein 1-like 4 OS=Homo sapiens PE=2 SV=1;tr|B7ZB83|B7ZB83_	18	12	12	10	11	10	11	9	10	8	9	10	11	10	11	9	10	8	9	10	9	8	9	7	8	6	7	8	34.7	34.7	32	42.823	375	375;384;386;386;375;386;178;278;156;107;128;133;140;169;78;154;204;101	0	323.31	0.89552	1.0173	37.841	115	27	Leave out requantified
A0A024RCG3;P49589;B4DKY1;A8K067;A8MVQ3;Q53HG6;B4DI19;Q59HE5;E9PRS8;C9JLN0	A0A024RCG3;P49589;B4DKY1;A8K067;A8MVQ3;Q53HG6;B4DI19	25;25;24;23;22;21;20;6;4;2	25;25;24;23;22;21;20;6;4;2	2;2;1;1;2;1;1;0;0;0	Cysteine--tRNA ligase, cytoplasmic	CARS	tr|A0A024RCG3|A0A024RCG3_HUMAN Cysteinyl-tRNA synthetase, isoform CRA_a OS=Homo sapiens GN=CARS PE=3 SV=1;sp|P49589|SYCC_HUMAN Cysteine--tRNA ligase, cytoplasmic OS=Homo sapiens GN=CARS PE=1 SV=3;tr|B4DKY1|B4DKY1_HUMAN Cysteine--tRNA ligase, cytoplasmic OS	10	25	25	2	19	16	14	15	14	12	15	18	19	16	14	15	14	12	15	18	2	1	1	1	1	1	2	2	34.8	34.8	3.6	85.472	748	748;748;739;647;738;726;662;281;76;45	0	239.49	0.91126	1.2585	42.515	143	35	Leave out requantified
A0A024RCI6;Q9P291;Q68D26	A0A024RCI6;Q9P291;Q68D26	3;3;2	3;3;2	3;3;2	Armadillo repeat-containing X-linked protein 1	ARMCX1;DKFZp686P06199	tr|A0A024RCI6|A0A024RCI6_HUMAN Armadillo repeat containing, X-linked 1, isoform CRA_a OS=Homo sapiens GN=ARMCX1 PE=4 SV=1;sp|Q9P291|ARMX1_HUMAN Armadillo repeat-containing X-linked protein 1 OS=Homo sapiens GN=ARMCX1 PE=1 SV=1;tr|Q68D26|Q68D26_HUMAN Putati	3	3	3	3	1	3	0	1	0	0	2	1	1	3	0	1	0	0	2	1	1	3	0	1	0	0	2	1	6.8	6.8	6.8	49.18	453	453;453;158	0.0022472	1.2367	0.87088	1.0295	14.983	8	2	Leave out requantified
A0A024RCM3;Q13838;Q5STU3;A0A0G2JJZ9;B4DP52;F6WLT2;A0A140T9X3;A0A140T9X9;A0A140T996;A0A0A0MT12;F6TRA5;F6UJC5;A0A140TA18;Q59G92;F6S4E6;B4DIJ6;A0A140T973;A0A140T9K1;B4DIZ8;A0A140T9L4;H0Y400;F6R6M7;H0YCC6;F6QYI9;A0A0G2JJL7;Q7KYK3;A0A0G2JHN7;F6U6E2;K7EN69;F6S2B7;A0A140T9K2;K7ENP6;A0A140T9N3;K7EL56;K7EIL8;F6SXL5;B4DH55;B4DF34	A0A024RCM3;Q13838;Q5STU3;A0A0G2JJZ9;B4DP52;F6WLT2;A0A140T9X3;A0A140T9X9;A0A140T996;A0A0A0MT12;F6TRA5;F6UJC5;A0A140TA18;Q59G92;F6S4E6	25;25;23;21;20;19;19;15;15;15;15;15;15;15;14;12;11;11;11;10;7;7;6;6;6;5;4;4;4;4;3;3;3;3;3;3;3;2	25;25;23;21;20;19;19;15;15;15;15;15;15;15;14;12;11;11;11;10;7;7;6;6;6;5;4;4;4;4;3;3;3;3;3;3;3;2	13;13;13;12;12;11;12;11;10;8;8;11;11;8;7;8;7;7;8;6;2;3;5;2;2;1;1;1;0;1;2;0;2;0;0;0;0;0	Spliceosome RNA helicase DDX39B	hCG_2005638;DDX39B	tr|A0A024RCM3|A0A024RCM3_HUMAN HCG2005638, isoform CRA_a OS=Homo sapiens GN=hCG_2005638 PE=4 SV=1;sp|Q13838|DX39B_HUMAN Spliceosome RNA helicase DDX39B OS=Homo sapiens GN=DDX39B PE=1 SV=1;tr|Q5STU3|Q5STU3_HUMAN Spliceosome RNA helicase DDX39B OS=Homo sapie	38	25	25	13	19	20	19	19	17	16	18	18	19	20	19	19	17	16	18	18	10	10	8	9	7	8	9	9	61.2	61.2	34.3	48.991	428	428;428;425;328;350;289;325;179;189;235;238;245;247;310;231;243;135;138;212;131;187;197;141;187;187;144;95;125;130;132;64;92;97;108;125;136;139;149	0	323.31	0.75581	0.96351	26.637	308	42	Leave out requantified
A0A024RCN6;P26640;A0A140T936;B4DT32;A0A140T954;A2ABF4;A0A0G2JJT9;H0Y426;A0A140T904	A0A024RCN6;P26640;A0A140T936	44;44;41;21;15;5;5;5;2	44;44;41;21;15;5;5;5;2	44;44;41;21;15;5;5;5;2	Valine--tRNA ligase	VARS	tr|A0A024RCN6|A0A024RCN6_HUMAN Valyl-tRNA synthetase, isoform CRA_a OS=Homo sapiens GN=VARS PE=3 SV=1;sp|P26640|SYVC_HUMAN Valine--tRNA ligase OS=Homo sapiens GN=VARS PE=1 SV=4;tr|A0A140T936|A0A140T936_HUMAN Valine--tRNA ligase (Fragment) OS=Homo sapiens G	9	44	44	44	36	36	35	29	32	21	30	36	36	36	35	29	32	21	30	36	36	36	35	29	32	21	30	36	40.9	40.9	40.9	140.47	1264	1264;1264;1183;676;366;174;174;288;95	0	323.31	0.67523	0.88239	27.126	387	86	Leave out requantified
A0A024RCR6;A0A0G2JK23;P46379;A0A0G2JL47;F6S6P2;X6REW1;A0A0G2JJM1;H0Y710;H0Y4L1;F6TC96;F6UR09;F6U1F2;F6XTU0;A0A0G2JJR8;A0A1B0GX79;F6WML8;F6VEM6;F6X9W3;F6U341	A0A024RCR6;A0A0G2JK23;P46379;A0A0G2JL47;F6S6P2;X6REW1;A0A0G2JJM1	10;10;10;8;5;5;5;2;1;1;1;1;1;1;1;1;1;1;1	10;10;10;8;5;5;5;2;1;1;1;1;1;1;1;1;1;1;1	10;10;10;8;5;5;5;2;1;1;1;1;1;1;1;1;1;1;1	Large proline-rich protein BAG6	BAT3;BAG6	tr|A0A024RCR6|A0A024RCR6_HUMAN HLA-B associated transcript 3, isoform CRA_a OS=Homo sapiens GN=BAT3 PE=1 SV=1;tr|A0A0G2JK23|A0A0G2JK23_HUMAN Large proline-rich protein BAG6 OS=Homo sapiens GN=BAG6 PE=1 SV=1;sp|P46379|BAG6_HUMAN Large proline-rich protein B	19	10	10	10	6	5	6	6	4	2	3	3	6	5	6	6	4	2	3	3	6	5	6	6	4	2	3	3	15.5	15.5	15.5	118.7	1126	1126;1132;1132;1077;515;742;742;226;136;158;197;206;215;232;243;244;258;259;262	0	38.886	0.58229	0.86183	52.67	37	12	Leave out requantified
A0A024RCU9;H3BLV9;Q96SB4;A8K8B2;H7C521;A8MPP7;A8MPY5;E7ETV6;Q59GF4;Q9UPE1;H7C2I2;D6RBF8;D6RBM8	A0A024RCU9;H3BLV9;Q96SB4;A8K8B2	7;7;7;6;2;2;2;2;2;2;1;1;1	7;7;7;6;2;2;2;2;2;2;1;1;1	5;5;5;4;0;0;0;0;0;0;0;1;1	SRSF protein kinase 1	SRPK1	tr|A0A024RCU9|A0A024RCU9_HUMAN SFRS protein kinase 1, isoform CRA_e OS=Homo sapiens GN=SRPK1 PE=4 SV=1;tr|H3BLV9|H3BLV9_HUMAN SRSF protein kinase 1 (Fragment) OS=Homo sapiens GN=SRPK1 PE=1 SV=1;sp|Q96SB4|SRPK1_HUMAN SRSF protein kinase 1 OS=Homo sapiens GN	13	7	7	5	2	1	3	5	4	3	1	1	2	1	3	5	4	3	1	1	1	0	1	3	3	2	0	0	17	17	13.1	61.962	548	548;671;655;655;204;492;534;634;699;567;129;146;155	0	11.016	0.97301	1.1772	55.755	19	6	Leave out requantified
A0A024RCX8;Q9Y3C6	A0A024RCX8;Q9Y3C6	5;5	5;5	5;5	Peptidyl-prolyl cis-trans isomerase;Peptidyl-prolyl cis-trans isomerase-like 1	PPIL1	tr|A0A024RCX8|A0A024RCX8_HUMAN Peptidyl-prolyl cis-trans isomerase OS=Homo sapiens GN=PPIL1 PE=3 SV=1;sp|Q9Y3C6|PPIL1_HUMAN Peptidyl-prolyl cis-trans isomerase-like 1 OS=Homo sapiens GN=PPIL1 PE=1 SV=1	2	5	5	5	5	4	4	4	5	4	5	4	5	4	4	4	5	4	5	4	5	4	4	4	5	4	5	4	33.1	33.1	33.1	18.237	166	166;166	0	22.539	0.68121	0.79518	14.891	59	17	Leave out requantified
A0A024RCZ1;Q8NC56;H7C2Z0;H0Y9B7;D6RBV0;D6R958;H0Y8H8	A0A024RCZ1;Q8NC56	11;11;5;3;2;1;1	11;11;5;3;2;1;1	11;11;5;3;2;1;1	LEM domain-containing protein 2	LEMD2	tr|A0A024RCZ1|A0A024RCZ1_HUMAN LEM domain containing 2, isoform CRA_a OS=Homo sapiens GN=LEMD2 PE=4 SV=1;sp|Q8NC56|LEMD2_HUMAN LEM domain-containing protein 2 OS=Homo sapiens GN=LEMD2 PE=1 SV=1	7	11	11	11	8	8	6	4	5	4	8	9	8	8	6	4	5	4	8	9	8	8	6	4	5	4	8	9	28	28	28	56.974	503	503;503;280;85;114;53;102	0	101.64	0.57576	0.85128	15.017	64	22	Leave out requantified
A0A024RD07;Q9BT09;A0A024RCZ2;A0A0C4DFY8	A0A024RD07;Q9BT09;A0A024RCZ2	7;7;4;3	7;7;4;3	7;7;4;3	Protein canopy homolog 3	TNRC5;CNPY3	tr|A0A024RD07|A0A024RD07_HUMAN Trinucleotide repeat containing 5, isoform CRA_c OS=Homo sapiens GN=TNRC5 PE=4 SV=1;sp|Q9BT09|CNPY3_HUMAN Protein canopy homolog 3 OS=Homo sapiens GN=CNPY3 PE=1 SV=1;tr|A0A024RCZ2|A0A024RCZ2_HUMAN Trinucleotide repeat contain	4	7	7	7	4	3	2	1	2	0	5	4	4	3	2	1	2	0	5	4	4	3	2	1	2	0	5	4	26.6	26.6	26.6	30.774	278	278;278;153;143	0	49.438	0.7203	1.0059	21.888	21	8	Leave out requantified
A0A024RD15;Q16539;B4E0K5;L7RSM2;B5TY33;E7EX54;Q15454;H7C4E2	A0A024RD15;Q16539;B4E0K5;L7RSM2	10;10;9;7;4;3;1;1	10;10;9;7;4;3;1;1	10;10;9;7;4;3;1;1	Mitogen-activated protein kinase;Mitogen-activated protein kinase 14	MAPK14	tr|A0A024RD15|A0A024RD15_HUMAN Mitogen-activated protein kinase OS=Homo sapiens GN=MAPK14 PE=4 SV=1;sp|Q16539|MK14_HUMAN Mitogen-activated protein kinase 14 OS=Homo sapiens GN=MAPK14 PE=1 SV=3;tr|B4E0K5|B4E0K5_HUMAN Mitogen-activated protein kinase OS=Homo	8	10	10	10	6	3	4	2	4	1	1	0	6	3	4	2	4	1	1	0	6	3	4	2	4	1	1	0	35.6	35.6	35.6	41.293	360	360;360;283;360;173;132;59;90	0	3.8429	0.71739	0.55227	88.016	18	7	Leave out requantified
A0A024RD36;Q6DKI1;R4GMU7;B7Z4G0;B3KMP5;A8K5J5	A0A024RD36;Q6DKI1;R4GMU7;B7Z4G0	7;7;6;5;2;2	7;7;6;5;2;2	7;7;6;5;2;2	60S ribosomal protein L7-like 1	RPL7L1	tr|A0A024RD36|A0A024RD36_HUMAN Ribosomal protein L7-like 1, isoform CRA_b OS=Homo sapiens GN=RPL7L1 PE=4 SV=1;sp|Q6DKI1|RL7L_HUMAN 60S ribosomal protein L7-like 1 OS=Homo sapiens GN=RPL7L1 PE=1 SV=1;tr|R4GMU7|R4GMU7_HUMAN 60S ribosomal protein L7-like 1 OS	6	7	7	7	4	2	5	4	4	3	3	3	4	2	5	4	4	3	3	3	4	2	5	4	4	3	3	3	24.7	24.7	24.7	29.669	255	255;246;196;141;117;117	0	8.3802	0.9175	0.98846	8.3379	29	2	Leave out requantified
A0A024RD41;Q9ULC3	A0A024RD41;Q9ULC3	11;11	11;11	11;11	Ras-related protein Rab-23	RAB23	tr|A0A024RD41|A0A024RD41_HUMAN RAB23, member RAS oncogene family, isoform CRA_a OS=Homo sapiens GN=RAB23 PE=4 SV=1;sp|Q9ULC3|RAB23_HUMAN Ras-related protein Rab-23 OS=Homo sapiens GN=RAB23 PE=1 SV=1	2	11	11	11	8	8	6	4	6	3	8	8	8	8	6	4	6	3	8	8	8	8	6	4	6	3	8	8	46.4	46.4	46.4	26.659	237	237;237	0	147.18	0.73245	1.0041	13.229	98	11	Leave out requantified
A0A024RD78;Q6P1L8	A0A024RD78;Q6P1L8	5;5	5;5	5;5	39S ribosomal protein L14, mitochondrial	MRPL14	tr|A0A024RD78|A0A024RD78_HUMAN Mitochondrial ribosomal protein L14, isoform CRA_b OS=Homo sapiens GN=MRPL14 PE=3 SV=1;sp|Q6P1L8|RM14_HUMAN 39S ribosomal protein L14, mitochondrial OS=Homo sapiens GN=MRPL14 PE=1 SV=1	2	5	5	5	4	3	4	2	2	3	2	3	4	3	4	2	2	3	2	3	4	3	4	2	2	3	2	3	44.1	44.1	44.1	15.947	145	145;145	0	14.692	0.99842	1.1742	34.904	22	5	Leave out requantified
A0A024RD80;P08238;B4DMA2;B4DGL0;Q6PK50;Q9H6X9;A8K3W9;Q58FF7;O14942;Q58FF4	A0A024RD80;P08238;B4DMA2;B4DGL0	53;53;50;47;26;23;23;23;9;2	51;51;48;45;24;23;23;23;9;2	27;27;25;26;7;16;16;9;3;2	Heat shock protein HSP 90-beta	HSP90AB1	tr|A0A024RD80|A0A024RD80_HUMAN Heat shock protein 90kDa alpha (Cytosolic), class B member 1, isoform CRA_a OS=Homo sapiens GN=HSP90AB1 PE=3 SV=1;sp|P08238|HS90B_HUMAN Heat shock protein HSP 90-beta OS=Homo sapiens GN=HSP90AB1 PE=1 SV=4;tr|B4DMA2|B4DMA2_HUM	10	53	51	27	47	45	46	45	47	49	47	42	45	43	44	43	45	47	45	40	24	23	23	22	23	25	25	22	57.2	55.5	32.5	83.263	724	724;724;686;714;351;362;362;597;130;361	0	323.31	0.76819	1.0505	41.102	1154	197	Leave out requantified
A0A024RD82;P22033;T1WHH0;B2R6K1;A0A0S2Z4X4;A0A0G3IFT0;S4UML7;S4UM43;A0A0K0PWN6;S4UNR5;S4UML3;Q59HB4	A0A024RD82;P22033;T1WHH0;B2R6K1;A0A0S2Z4X4	11;11;10;10;9;3;3;3;2;2;2;2	11;11;10;10;9;3;3;3;2;2;2;2	11;11;10;10;9;3;3;3;2;2;2;2	Methylmalonyl-CoA mutase, mitochondrial	MUT	tr|A0A024RD82|A0A024RD82_HUMAN Methylmalonyl CoA mutase isoform 1 OS=Homo sapiens GN=MUT PE=2 SV=1;sp|P22033|MUTA_HUMAN Methylmalonyl-CoA mutase, mitochondrial OS=Homo sapiens GN=MUT PE=1 SV=4;tr|T1WHH0|T1WHH0_HUMAN Methylmalonyl-CoA mutase (Fragment) OS=H	12	11	11	11	7	8	4	4	1	4	8	9	7	8	4	4	1	4	8	9	7	8	4	4	1	4	8	9	16.1	16.1	16.1	83.134	750	750;750;708;750;680;123;128;128;120;128;128;197	0	13.42	0.76667	1.0127	22.076	46	14	Leave out requantified
A0A024RD84;Q15035	A0A024RD84;Q15035	2;2	2;2	2;2	Translocating chain-associated membrane protein;Translocating chain-associated membrane protein 2	TRAM2	tr|A0A024RD84|A0A024RD84_HUMAN Translocating chain-associated membrane protein OS=Homo sapiens GN=TRAM2 PE=2 SV=1;sp|Q15035|TRAM2_HUMAN Translocating chain-associated membrane protein 2 OS=Homo sapiens GN=TRAM2 PE=1 SV=1	2	2	2	2	1	0	1	1	1	1	0	0	1	0	1	1	1	1	0	0	1	0	1	1	1	1	0	0	5.1	5.1	5.1	43.327	370	370;370	1	-2	1.2497	1.431	94.015	5	3	Median
A0A024RD93;P22234;E9PBS1;B4DGX3;D6RF62	A0A024RD93;P22234;E9PBS1;B4DGX3;D6RF62	17;17;16;13;11	17;17;16;13;11	17;17;16;13;11	Multifunctional protein ADE2;Phosphoribosylaminoimidazole-succinocarboxamide synthase;Phosphoribosylaminoimidazole carboxylase	PAICS	tr|A0A024RD93|A0A024RD93_HUMAN Phosphoribosylaminoimidazole carboxylase, phosphoribosylaminoimidazole succinocarboxamide synthetase, isoform CRA_c OS=Homo sapiens GN=PAICS PE=3 SV=1;sp|P22234|PUR6_HUMAN Multifunctional protein ADE2 OS=Homo sapiens GN=PAICS	5	17	17	17	9	9	10	14	13	12	8	8	9	9	10	14	13	12	8	8	9	9	10	14	13	12	8	8	41.4	41.4	41.4	47.079	425	425;425;413;280;333	0	83.373	1.0481	1.6582	68.95	115	45	Leave out requantified
A0A024RD99;B7Z2D8;B7Z5F9;B3KP14;H0Y8R1;F5H5I6;B7Z3R7;H0YAK1;B3KW50;Q12849;H0YAM1	A0A024RD99;B7Z2D8;B7Z5F9;B3KP14;H0Y8R1;F5H5I6;B7Z3R7;H0YAK1;B3KW50;Q12849	8;8;8;8;8;8;8;8;8;8;2	8;8;8;8;8;8;8;8;8;8;2	8;8;8;8;8;8;8;8;8;8;2	G-rich sequence factor 1	GRSF1	tr|A0A024RD99|A0A024RD99_HUMAN G-rich RNA sequence binding factor 1, isoform CRA_a OS=Homo sapiens GN=GRSF1 PE=4 SV=1;tr|B7Z2D8|B7Z2D8_HUMAN cDNA FLJ55473, highly similar to G-rich sequence factor 1 OS=Homo sapiens PE=2 SV=1;tr|B7Z5F9|B7Z5F9_HUMAN cDNA FLJ	11	8	8	8	2	5	2	3	3	3	5	2	2	5	2	3	3	3	5	2	2	5	2	3	3	3	5	2	34.6	34.6	34.6	36.613	318	318;362;393;412;417;424;448;453;459;480;114	0	13.195	0.77935	1.1447	25.145	20	6	Leave out requantified
A0A024RDA1;A0A024RDA9;Q9NV70	A0A024RDA1;A0A024RDA9;Q9NV70	7;7;7	7;7;7	7;7;7	Exocyst complex component 1	EXOC1	tr|A0A024RDA1|A0A024RDA1_HUMAN Exocyst complex component 1, isoform CRA_a OS=Homo sapiens GN=EXOC1 PE=4 SV=1;tr|A0A024RDA9|A0A024RDA9_HUMAN Exocyst complex component 1, isoform CRA_b OS=Homo sapiens GN=EXOC1 PE=4 SV=1;sp|Q9NV70|EXOC1_HUMAN Exocyst complex	3	7	7	7	4	2	0	1	0	0	5	3	4	2	0	1	0	0	5	3	4	2	0	1	0	0	5	3	9.8	9.8	9.8	100.28	879	879;894;894	0	24.259	0.72139	0.99156	23.931	16	3	Leave out requantified
A0A024RDB0;A0AVT1;B3KSS1;H0Y8S8	A0A024RDB0;A0AVT1;B3KSS1	22;22;18;9	22;22;18;9	22;22;18;9	Ubiquitin-like modifier-activating enzyme 6	UBE1L2;UBA6	tr|A0A024RDB0|A0A024RDB0_HUMAN Ubiquitin-activating enzyme E1-like 2, isoform CRA_a OS=Homo sapiens GN=UBE1L2 PE=4 SV=1;sp|A0AVT1|UBA6_HUMAN Ubiquitin-like modifier-activating enzyme 6 OS=Homo sapiens GN=UBA6 PE=1 SV=1;tr|B3KSS1|B3KSS1_HUMAN cDNA FLJ36845	4	22	22	22	11	6	10	10	9	8	5	4	11	6	10	10	9	8	5	4	11	6	10	10	9	8	5	4	25	25	25	117.97	1052	1052;1052;800;271	0	11.766	0.8655	1.3936	54.176	59	28	Leave out requantified
A0A024RDF4;A0A024RDF3;Q14103;H0Y8G5;D6RAF8;D6RD83	A0A024RDF4;A0A024RDF3;Q14103;H0Y8G5;D6RAF8	20;20;20;19;13;6	20;20;20;19;13;6	2;2;2;1;2;2	Heterogeneous nuclear ribonucleoprotein D0	HNRPD;HNRNPD	tr|A0A024RDF4|A0A024RDF4_HUMAN Heterogeneous nuclear ribonucleoprotein D (AU-rich element RNA binding protein 1, 37kDa), isoform CRA_e OS=Homo sapiens GN=HNRPD PE=4 SV=1;tr|A0A024RDF3|A0A024RDF3_HUMAN Heterogeneous nuclear ribonucleoprotein D (AU-rich elem	6	20	20	2	16	15	14	14	15	14	15	14	16	15	14	14	15	14	15	14	2	2	2	2	2	2	2	2	51.6	51.6	10.1	32.834	306	306;355;355;260;221;92	0	323.31	0.85138	0.99034	13.448	392	55	Leave out requantified
A0A024RDG1;O60763	A0A024RDG1;O60763	33;33	33;33	33;33	General vesicular transport factor p115	VDP;USO1	tr|A0A024RDG1|A0A024RDG1_HUMAN Vesicle docking protein p115, isoform CRA_a OS=Homo sapiens GN=VDP PE=4 SV=1;sp|O60763|USO1_HUMAN General vesicular transport factor p115 OS=Homo sapiens GN=USO1 PE=1 SV=2	2	33	33	33	24	25	25	22	24	23	25	23	24	25	25	22	24	23	25	23	24	25	25	22	24	23	25	23	45.4	45.4	45.4	107.89	962	962;962	0	323.31	0.767	0.95121	16.172	321	47	Leave out requantified
A0A024RDG6;Q14108;D6RDG0	A0A024RDG6;Q14108	12;12;3	12;12;3	12;12;3	Lysosome membrane protein 2	SCARB2	tr|A0A024RDG6|A0A024RDG6_HUMAN Scavenger receptor class B, member 2, isoform CRA_a OS=Homo sapiens GN=SCARB2 PE=3 SV=1;sp|Q14108|SCRB2_HUMAN Lysosome membrane protein 2 OS=Homo sapiens GN=SCARB2 PE=1 SV=2	3	12	12	12	11	10	8	7	8	9	8	9	11	10	8	7	8	9	8	9	11	10	8	7	8	9	8	9	28.2	28.2	28.2	54.29	478	478;478;106	0	207.72	0.78709	1.002	44.167	135	40	Leave out requantified
A0A024RDG9;Q9BUT1;A8K5M0;A0A024RDJ8;D6RFG2;D6R9U8;D6RIR6;B3KY19;D6RBF6;D6R9P2	A0A024RDG9;Q9BUT1;A8K5M0;A0A024RDJ8;D6RFG2;D6R9U8;D6RIR6;B3KY19	5;5;4;4;3;3;3;3;1;1	5;5;4;4;3;3;3;3;1;1	5;5;4;4;3;3;3;3;1;1	3-hydroxybutyrate dehydrogenase type 2	BDH2	tr|A0A024RDG9|A0A024RDG9_HUMAN 3-hydroxybutyrate dehydrogenase, type 2, isoform CRA_b OS=Homo sapiens GN=BDH2 PE=4 SV=1;sp|Q9BUT1|BDH2_HUMAN 3-hydroxybutyrate dehydrogenase type 2 OS=Homo sapiens GN=BDH2 PE=1 SV=2;tr|A8K5M0|A8K5M0_HUMAN cDNA FLJ78346, high	10	5	5	5	5	4	3	3	4	3	5	4	5	4	3	3	4	3	5	4	5	4	3	3	4	3	5	4	24.9	24.9	24.9	26.724	245	245;245;173;173;90;116;130;173;64;112	0	23.432	0.70507	0.96814	69.728	37	11	Leave out requantified
A0A024RDH2;P61077;A0A087WY85;D6R9F6;D6R933;D6RGD0;D6R980;D6RIZ3;A0A024RDJ6;D6RA11;D6RFM0;D6RAH7;H9KV45;A0A0A0MQU3;D6RAW0	A0A024RDH2;P61077;A0A087WY85;D6R9F6;D6R933;D6RGD0;D6R980;D6RIZ3;A0A024RDJ6;D6RA11;D6RFM0;D6RAH7;H9KV45;A0A0A0MQU3	4;4;3;2;2;2;2;2;2;2;2;2;2;2;1	4;4;3;2;2;2;2;2;2;2;2;2;2;2;1	2;2;1;2;2;2;2;2;2;2;0;0;0;0;0	Ubiquitin-conjugating enzyme E2 D3	UBE2D3;UBE2D2	tr|A0A024RDH2|A0A024RDH2_HUMAN Ubiquitin-conjugating enzyme E2D 3 (UBC4/5 homolog, yeast), isoform CRA_a OS=Homo sapiens GN=UBE2D3 PE=3 SV=1;sp|P61077|UB2D3_HUMAN Ubiquitin-conjugating enzyme E2 D3 OS=Homo sapiens GN=UBE2D3 PE=1 SV=1;tr|A0A087WY85|A0A087WY	15	4	4	2	1	1	2	2	3	2	1	3	1	1	2	2	3	2	1	3	0	1	1	1	2	1	0	1	30.6	30.6	6.8	16.687	147	147;147;148;35;48;49;55;78;79;96;98;118;141;147;72	0	7.5549	1.1155	1.3925	52.095	17	1	Leave out requantified
A0A024RDH8;P49207;Q5MK14	A0A024RDH8;P49207	6;6;2	6;6;2	6;6;2	60S ribosomal protein L34	RPL34	tr|A0A024RDH8|A0A024RDH8_HUMAN Ribosomal protein L34, isoform CRA_a OS=Homo sapiens GN=RPL34 PE=4 SV=1;sp|P49207|RL34_HUMAN 60S ribosomal protein L34 OS=Homo sapiens GN=RPL34 PE=1 SV=3	3	6	6	6	5	6	6	6	6	5	5	6	5	6	6	6	6	5	5	6	5	6	6	6	6	5	5	6	29.9	29.9	29.9	13.293	117	117;117;62	0	13.232	0.83468	1.0803	13.313	59	6	Leave out requantified
A0A024RDI9;Q8TBM8	A0A024RDI9;Q8TBM8	2;2	2;2	2;2	DnaJ homolog subfamily B member 14	DNAJB14	tr|A0A024RDI9|A0A024RDI9_HUMAN DnaJ (Hsp40) homolog, subfamily B, member 14, isoform CRA_b OS=Homo sapiens GN=DNAJB14 PE=4 SV=1;sp|Q8TBM8|DJB14_HUMAN DnaJ homolog subfamily B member 14 OS=Homo sapiens GN=DNAJB14 PE=1 SV=1	2	2	2	2	0	1	0	0	1	1	0	0	0	1	0	0	1	1	0	0	0	1	0	0	1	1	0	0	8.2	8.2	8.2	33.47	294	294;379	0.00026261	1.8512	NaN	NaN	NaN	1	0	Median
A0A024RDJ1;Q9NRP0;A0A087WUD3;Q8TBU1	A0A024RDJ1;Q9NRP0	5;5;2;2	5;5;2;2	5;5;2;2	Oligosaccharyltransferase complex subunit OSTC	DC2;OSTC	tr|A0A024RDJ1|A0A024RDJ1_HUMAN DC2 protein, isoform CRA_a OS=Homo sapiens GN=DC2 PE=4 SV=1;sp|Q9NRP0|OSTC_HUMAN Oligosaccharyltransferase complex subunit OSTC OS=Homo sapiens GN=OSTC PE=1 SV=1	4	5	5	5	4	2	3	2	3	2	4	2	4	2	3	2	3	2	4	2	4	2	3	2	3	2	4	2	24.8	24.8	24.8	16.829	149	149;149;83;119	0	91.67	0.88037	1.0607	8.0996	56	2	Leave out requantified
A0A024RDJ3;Q9NY12	A0A024RDJ3;Q9NY12	5;5	5;5	5;5	H/ACA ribonucleoprotein complex subunit 1	NOLA1;GAR1	tr|A0A024RDJ3|A0A024RDJ3_HUMAN Nucleolar protein family A, member 1 (H/ACA small nucleolar RNPs), isoform CRA_a OS=Homo sapiens GN=NOLA1 PE=4 SV=1;sp|Q9NY12|GAR1_HUMAN H/ACA ribonucleoprotein complex subunit 1 OS=Homo sapiens GN=GAR1 PE=1 SV=1	2	5	5	5	5	2	1	2	3	1	3	2	5	2	1	2	3	1	3	2	5	2	1	2	3	1	3	2	27.2	27.2	27.2	22.348	217	217;217	0	5.0671	0.73913	0.97915	12.967	21	1	Leave out requantified
A0A024RDJ4;P19838;D6RF93;D6RH30	A0A024RDJ4;P19838;D6RF93	5;5;4;1	5;5;4;1	5;5;4;1	Nuclear factor NF-kappa-B p105 subunit;Nuclear factor NF-kappa-B p50 subunit	NFKB1	tr|A0A024RDJ4|A0A024RDJ4_HUMAN Nuclear factor of kappa light polypeptide gene enhancer in B-cells 1 (P105), isoform CRA_b OS=Homo sapiens GN=NFKB1 PE=4 SV=1;sp|P19838|NFKB1_HUMAN Nuclear factor NF-kappa-B p105 subunit OS=Homo sapiens GN=NFKB1 PE=1 SV=2;tr|	4	5	5	5	3	2	0	1	0	0	1	2	3	2	0	1	0	0	1	2	3	2	0	1	0	0	1	2	7.3	7.3	7.3	105.35	968	968;968;196;198	0	4.9889	0.85731	1.4307	89.38	8	2	Leave out requantified
A0A024RDK9;O60507;Q75ML6;C9J3I4;Q75M96	A0A024RDK9;O60507;Q75ML6;C9J3I4;Q75M96	2;2;1;1;1	2;2;1;1;1	2;2;1;1;1	Protein-tyrosine sulfotransferase 1	TPST1	tr|A0A024RDK9|A0A024RDK9_HUMAN Tyrosylprotein sulfotransferase 1, isoform CRA_a OS=Homo sapiens GN=TPST1 PE=4 SV=1;sp|O60507|TPST1_HUMAN Protein-tyrosine sulfotransferase 1 OS=Homo sapiens GN=TPST1 PE=2 SV=1;tr|Q75ML6|Q75ML6_HUMAN Putative uncharacterized	5	2	2	2	1	0	0	1	0	0	0	0	1	0	0	1	0	0	0	0	1	0	0	1	0	0	0	0	5.9	5.9	5.9	42.188	370	370;370;22;140;348	1	-2	0.55123	0.61833	71.069	2	1	Median
A0A024RDL8;P04424;A0A0S2Z316;B4DU69;A0A0S2Z3B0;Q6XYD2;F8W943	A0A024RDL8;P04424;A0A0S2Z316;B4DU69;A0A0S2Z3B0	9;9;8;7;7;4;4	9;9;8;7;7;4;4	9;9;8;7;7;4;4	Argininosuccinate lyase	ASL	tr|A0A024RDL8|A0A024RDL8_HUMAN Argininosuccinate lyase isoform 1 OS=Homo sapiens GN=ASL PE=2 SV=1;sp|P04424|ARLY_HUMAN Argininosuccinate lyase OS=Homo sapiens GN=ASL PE=1 SV=4;tr|A0A0S2Z316|A0A0S2Z316_HUMAN Argininosuccinate lyase isoform 2 (Fragment) OS=H	7	9	9	9	6	4	2	2	2	2	5	4	6	4	2	2	2	2	5	4	6	4	2	2	2	2	5	4	24.4	24.4	24.4	51.657	464	464;464;438;217;359;98;242	0	14.693	0.96453	1.6909	76.953	33	17	Leave out requantified
A0A024RDM4;Q9BQC6	A0A024RDM4;Q9BQC6	2;2	2;2	2;2	Ribosomal protein 63, mitochondrial	MRP63;MRPL57	tr|A0A024RDM4|A0A024RDM4_HUMAN Mitochondrial ribosomal protein 63, isoform CRA_a OS=Homo sapiens GN=MRP63 PE=4 SV=1;sp|Q9BQC6|RT63_HUMAN Ribosomal protein 63, mitochondrial OS=Homo sapiens GN=MRPL57 PE=1 SV=1	2	2	2	2	1	1	0	0	0	0	2	2	1	1	0	0	0	0	2	2	1	1	0	0	0	0	2	2	19.6	19.6	19.6	12.266	102	102;102	0	2.4866	0.57495	0.79557	27.753	6	0	Leave out requantified
A0A024RDP0;O95164	A0A024RDP0;O95164	2;2	2;2	2;2	Ubiquitin-like protein 3	UBL3	tr|A0A024RDP0|A0A024RDP0_HUMAN Ubiquitin-like 3, isoform CRA_a OS=Homo sapiens GN=UBL3 PE=4 SV=1;sp|O95164|UBL3_HUMAN Ubiquitin-like protein 3 OS=Homo sapiens GN=UBL3 PE=1 SV=1	2	2	2	2	0	2	0	0	0	0	2	0	0	2	0	0	0	0	2	0	0	2	0	0	0	0	2	0	24.8	24.8	24.8	13.157	117	117;117	0.0040826	0.80938	0.59394	0.9639	29.06	4	1	Median
A0A024RDP4;B4DWI8;Q8WXF1;X6RDA4	A0A024RDP4;B4DWI8;Q8WXF1;X6RDA4	8;8;8;7	8;8;8;7	8;8;8;7	Paraspeckle component 1	PSPC1	tr|A0A024RDP4|A0A024RDP4_HUMAN Paraspeckle component 1, isoform CRA_b OS=Homo sapiens GN=PSPC1 PE=4 SV=1;tr|B4DWI8|B4DWI8_HUMAN cDNA FLJ57805, highly similar to Homo sapiens paraspeckle component 1 (PSPC1), transcript variant alpha, mRNA OS=Homo sapiens PE	4	8	8	8	5	6	3	2	2	1	4	5	5	6	3	2	2	1	4	5	5	6	3	2	2	1	4	5	24.7	24.7	24.7	45.57	393	393;463;523;248	0	25.457	0.61759	0.98315	20.672	32	11	Leave out requantified
A0A024RDQ0;A0A024RDS1;Q92598;B4DF68;A0A0A0MSM0;B4DY72;B4DZB4;R4GN69;Q5TBM3;B4DZP3	A0A024RDQ0;A0A024RDS1;Q92598;B4DF68;A0A0A0MSM0;B4DY72;B4DZB4	38;38;38;31;30;25;23;7;5;4	35;35;35;28;27;22;21;7;5;4	33;33;33;26;25;20;20;7;5;4	Heat shock protein 105 kDa	HSPH1	tr|A0A024RDQ0|A0A024RDQ0_HUMAN Heat shock 105kDa/110kDa protein 1, isoform CRA_a OS=Homo sapiens GN=HSPH1 PE=3 SV=1;tr|A0A024RDS1|A0A024RDS1_HUMAN Heat shock 105kDa/110kDa protein 1, isoform CRA_c OS=Homo sapiens GN=HSPH1 PE=3 SV=1;sp|Q92598|HS105_HUMAN He	10	38	35	33	18	22	28	23	30	26	19	15	16	20	27	21	28	24	18	13	16	19	26	21	28	23	17	13	50.7	46.9	44.3	92.115	814	814;858;858;755;782;677;639;115;115;89	0	323.31	0.63687	0.78783	58.861	281	78	Leave out requantified
A0A024RDR0;P09429;Q5T7C4;B7Z965;Q59GW1;B3KQ05;B2RPK0;D3DQY9;Q75MM1;Q9NYD7	A0A024RDR0;P09429;Q5T7C4;B7Z965;Q59GW1;B3KQ05;B2RPK0	15;15;14;14;14;10;8;7;7;4	15;15;14;14;14;10;8;7;7;4	11;11;11;11;11;8;5;4;5;3	High mobility group protein B1;Putative high mobility group protein B1-like 1	HMGB1;HMGB1P1	tr|A0A024RDR0|A0A024RDR0_HUMAN High-mobility group box 1, isoform CRA_a OS=Homo sapiens GN=HMGB1 PE=4 SV=1;sp|P09429|HMGB1_HUMAN High mobility group protein B1 OS=Homo sapiens GN=HMGB1 PE=1 SV=3;tr|Q5T7C4|Q5T7C4_HUMAN High mobility group protein B1 OS=Homo	10	15	15	11	13	13	13	11	14	14	11	12	13	13	13	11	14	14	11	12	10	10	9	8	10	10	8	9	52.6	52.6	35.3	24.893	215	215;215;158;174;176;176;211;188;191;50	0	323.31	0.6245	0.8578	10.461	209	33	Leave out requantified
A0A024RDT6;Q5W111;B2RE68	A0A024RDT6;Q5W111;B2RE68	6;6;5	6;6;5	6;6;5	SPRY domain-containing protein 7	C13orf1;SPRYD7	tr|A0A024RDT6|A0A024RDT6_HUMAN Chromosome 13 open reading frame 1, isoform CRA_a OS=Homo sapiens GN=C13orf1 PE=4 SV=1;sp|Q5W111|SPRY7_HUMAN SPRY domain-containing protein 7 OS=Homo sapiens GN=SPRYD7 PE=1 SV=2;tr|B2RE68|B2RE68_HUMAN cDNA, FLJ94243 OS=Homo s	3	6	6	6	4	3	3	3	2	2	2	3	4	3	3	3	2	2	2	3	4	3	3	3	2	2	2	3	36.2	36.2	36.2	21.666	196	196;196;196	0	31.74	0.71537	0.96352	13.516	21	2	Leave out requantified
A0A024RDU9;P13984	A0A024RDU9;P13984	8;8	8;8	8;8	General transcription factor IIF subunit 2	GTF2F2	tr|A0A024RDU9|A0A024RDU9_HUMAN General transcription factor IIF subunit 2 OS=Homo sapiens GN=GTF2F2 PE=3 SV=1;sp|P13984|T2FB_HUMAN General transcription factor IIF subunit 2 OS=Homo sapiens GN=GTF2F2 PE=1 SV=2	2	8	8	8	3	4	4	4	3	3	4	2	3	4	4	4	3	3	4	2	3	4	4	4	3	3	4	2	35.7	35.7	35.7	28.38	249	249;249	0	12.639	0.63409	1.0736	53.504	28	8	Leave out requantified
A0A024RDV5;A0A024RDT9;Q9Y2H6;G5E9X3;H7C507;A0A087X1M6	A0A024RDV5;A0A024RDT9;Q9Y2H6;G5E9X3	9;9;9;6;2;2	9;9;9;6;2;2	9;9;9;6;2;2	Fibronectin type-III domain-containing protein 3A	FNDC3A	tr|A0A024RDV5|A0A024RDV5_HUMAN Fibronectin type III domain containing 3A, isoform CRA_b OS=Homo sapiens GN=FNDC3A PE=4 SV=1;tr|A0A024RDT9|A0A024RDT9_HUMAN Fibronectin type III domain containing 3A, isoform CRA_d OS=Homo sapiens GN=FNDC3A PE=4 SV=1;sp|Q9Y2H	6	9	9	9	6	5	4	2	3	6	5	5	6	5	4	2	3	6	5	5	6	5	4	2	3	6	5	5	11.2	11.2	11.2	125.82	1142	1142;1198;1198;684;139;326	0	11.712	0.74118	0.86683	27.779	38	9	Leave out requantified
A0A024RDW4;Q9NWB6;B4E3J6;X6R9F1	A0A024RDW4;Q9NWB6;B4E3J6	3;3;2;1	3;3;2;1	3;3;2;1	Arginine and glutamate-rich protein 1	FLJ10154;ARGLU1	tr|A0A024RDW4|A0A024RDW4_HUMAN Uncharacterized protein OS=Homo sapiens GN=FLJ10154 PE=4 SV=1;sp|Q9NWB6|ARGL1_HUMAN Arginine and glutamate-rich protein 1 OS=Homo sapiens GN=ARGLU1 PE=1 SV=1;tr|B4E3J6|B4E3J6_HUMAN cDNA FLJ54293 OS=Homo sapiens PE=2 SV=1	4	3	3	3	1	2	2	1	0	2	1	2	1	2	2	1	0	2	1	2	1	2	2	1	0	2	1	2	8.4	8.4	8.4	33.216	273	273;273;223;142	0.0024938	1.2193	0.45145	0.86029	13.415	10	1	Leave out requantified
A0A024RDW8;P08572;B4DH43	A0A024RDW8;P08572;B4DH43	18;18;13	18;18;13	18;18;13	Collagen alpha-2(IV) chain;Canstatin	COL4A2	tr|A0A024RDW8|A0A024RDW8_HUMAN Collagen, type IV, alpha 2, isoform CRA_a OS=Homo sapiens GN=COL4A2 PE=3 SV=1;sp|P08572|CO4A2_HUMAN Collagen alpha-2(IV) chain OS=Homo sapiens GN=COL4A2 PE=1 SV=4;tr|B4DH43|B4DH43_HUMAN cDNA FLJ56433, highly similar to Collag	3	18	18	18	13	12	12	11	9	8	14	14	13	12	12	11	9	8	14	14	13	12	12	11	9	8	14	14	15.4	15.4	15.4	167.55	1712	1712;1712;830	0	175.81	0.83245	1.122	18.101	298	47	Leave out requantified
A0A024RDY0;O00410;H0Y8C6;B4E0R6;B3KWG6;E7ETV3;E7EQT5;E7EV12;C9JMV5;H0Y3V4;C9JZD8;E7EWK4;C9JZ53;C9JQT6;E7ESA1;E7ESZ1;E7ETV8;Q9BVS9;C9J875;C9JXE0	A0A024RDY0;O00410;H0Y8C6;B4E0R6;B3KWG6	39;39;36;32;22;10;8;7;7;7;5;5;4;4;4;4;4;4;3;2	39;39;36;32;22;10;8;7;7;7;5;5;4;4;4;4;4;4;3;2	32;32;31;25;20;5;3;2;4;5;1;0;3;0;0;0;0;4;0;0	Importin-5	RANBP5;IPO5	tr|A0A024RDY0|A0A024RDY0_HUMAN RAN binding protein 5, isoform CRA_d OS=Homo sapiens GN=RANBP5 PE=4 SV=1;sp|O00410|IPO5_HUMAN Importin-5 OS=Homo sapiens GN=IPO5 PE=1 SV=4;tr|H0Y8C6|H0Y8C6_HUMAN Importin-5 (Fragment) OS=Homo sapiens GN=IPO5 PE=1 SV=1;tr|B4E0	20	39	39	32	24	27	35	33	35	32	23	29	24	27	35	33	35	32	23	29	20	22	29	27	29	26	19	23	47.6	47.6	42	123.63	1097	1097;1097;1099;972;718;170;126;142;165;182;74;117;77;88;98;106;128;310;75;64	0	323.31	0.77143	0.97453	42.102	374	133	Leave out requantified
A0A024RDZ9;A8K097;A0A024RE04;Q5JVF3	A0A024RDZ9;A8K097;A0A024RE04;Q5JVF3	3;3;3;3	3;3;3;3	3;3;3;3	PCI domain-containing protein 2	RP11-98F14.6;PCID2	tr|A0A024RDZ9|A0A024RDZ9_HUMAN Uncharacterized protein OS=Homo sapiens GN=RP11-98F14.6 PE=4 SV=1;tr|A8K097|A8K097_HUMAN cDNA FLJ78373, highly similar to Homo sapiens PCI domain containing 2, mRNA OS=Homo sapiens PE=2 SV=1;tr|A0A024RE04|A0A024RE04_HUMAN Unc	4	3	3	3	3	2	3	3	3	3	3	2	3	2	3	3	3	3	3	2	3	2	3	3	3	3	3	2	13	13	13	33.783	292	292;399;453;399	0	43.446	1.1248	1.3667	9.9023	25	6	Leave out requantified
A0A024RE27;Q96GK7;C9JGM0;D3DXG4;D3DXG5;Q6P2I3	A0A024RE27;Q96GK7;C9JGM0;D3DXG4;D3DXG5;Q6P2I3	6;6;3;3;3;3	6;6;3;3;3;3	6;6;3;3;3;3	Fumarylacetoacetate hydrolase domain-containing protein 2A;Fumarylacetoacetate hydrolase domain-containing protein 2B	FAHD2A;hCG_2002650;FAHD2B	tr|A0A024RE27|A0A024RE27_HUMAN Fumarylacetoacetate hydrolase domain containing 2A, isoform CRA_a OS=Homo sapiens GN=FAHD2A PE=4 SV=1;sp|Q96GK7|FAH2A_HUMAN Fumarylacetoacetate hydrolase domain-containing protein 2A OS=Homo sapiens GN=FAHD2A PE=1 SV=1;tr|C9J	6	6	6	6	3	4	3	3	4	3	3	4	3	4	3	3	4	3	3	4	3	4	3	3	4	3	3	4	22.6	22.6	22.6	34.596	314	314;314;127;298;299;314	0	17.058	0.69308	0.92769	21.707	29	0	Leave out requantified
A0A068F7M9;Q9Y613;B4DVN5;J3KTH7	A0A068F7M9;Q9Y613;B4DVN5	4;4;3;1	4;4;3;1	4;4;3;1	FH1/FH2 domain-containing protein 1	FHOD1	tr|A0A068F7M9|A0A068F7M9_HUMAN FH1/FH2 domain-containing protein 1 variant OS=Homo sapiens GN=FHOD1 PE=2 SV=1;sp|Q9Y613|FHOD1_HUMAN FH1/FH2 domain-containing protein 1 OS=Homo sapiens GN=FHOD1 PE=1 SV=3;tr|B4DVN5|B4DVN5_HUMAN cDNA FLJ55372, highly similar	4	4	4	4	0	0	2	1	1	0	0	1	0	0	2	1	1	0	0	1	0	0	2	1	1	0	0	1	3.6	3.6	3.6	129.31	1190	1190;1164;743;108	1	-2	0.99523	1.0438	86.496	4	2	Median
A0A075B5G3	A0A075B5G3	2	2	1			tr|A0A075B5G3|A0A075B5G3_HUMAN Adnectin OS=Homo sapiens PE=1 SV=1	1	2	2	1	0	0	0	1	1	2	0	0	0	0	0	1	1	2	0	0	0	0	0	0	0	1	0	0	28.3	28.3	21.2	10.854	99	99	0	2.9492	0.16548	0.2024	102.68	7	5	Median
A0A075B730;A0A087X1U6;P58107	A0A075B730;A0A087X1U6;P58107	9;9;8	2;2;2	2;2;2	Epiplakin	EPPK1	tr|A0A075B730|A0A075B730_HUMAN Epiplakin OS=Homo sapiens GN=EPPK1 PE=1 SV=2;tr|A0A087X1U6|A0A087X1U6_HUMAN Epiplakin OS=Homo sapiens GN=EPPK1 PE=1 SV=1;sp|P58107|EPIPL_HUMAN Epiplakin OS=Homo sapiens GN=EPPK1 PE=1 SV=2	3	9	2	2	7	8	7	6	7	7	8	8	1	1	0	0	0	1	1	1	1	1	0	0	0	1	1	1	7.7	0.4	0.4	553.12	5063	5063;5088;5090	0.00661	0.62572	0.59582	1.1125	21.184	4	0	Median
A0A075B746;P82921	A0A075B746;P82921	3;3	3;3	3;3	28S ribosomal protein S21, mitochondrial	MRPS21	tr|A0A075B746|A0A075B746_HUMAN 28S ribosomal protein S21, mitochondrial OS=Homo sapiens GN=MRPS21 PE=1 SV=1;sp|P82921|RT21_HUMAN 28S ribosomal protein S21, mitochondrial OS=Homo sapiens GN=MRPS21 PE=1 SV=2	2	3	3	3	2	2	2	1	2	2	2	1	2	2	2	1	2	2	2	1	2	2	2	1	2	2	2	1	39.1	39.1	39.1	10.688	87	87;87	0	42.117	0.78007	1.039	15.821	19	6	Leave out requantified
A0A075X6N5;A0A143FYJ4;A0A1B1PEP8;V9M714;V9JTG4;V5JPT0;U5YV54;T2HIA7;T1SWT3;Q9B1A3;Q8W8E1;Q85KW5;Q7YEE7;Q7YCG7;Q6RM58;Q6RLG0;Q5XTF0;Q5S8W6;Q5S8S7;Q4F675;Q4F196;Q3S937;Q3S924;Q0Z7D7;M1LM67;K9R3Q7;I3Q9B1;H9T6C8;H9T2R7;H9RZ55;H9PSV8;H6TVP0;G9LL05;G9LF90;F2WHR5;E2DFE6;E1B2Y7;D6C0Z2;D1GI26;D1G3X0;B8X5B2;A8JMT6;A8JL09;A6Z3V4;A6YTJ7;A4ZL69;A1DT13;A0SBU5;A0S208;A0A1B1PEM9;A0A1B0W0U4;A0A161GI05;A0A143FZ63;…	A0A075X6N5;A0A143FYJ4;A0A1B1PEP8;V9M714;V9JTG4;V5JPT0;U5YV54;T2HIA7;T1SWT3;Q9B1A3;Q8W8E1;Q85KW5;Q7YEE7;Q7YCG7;Q6RM58;Q6RLG0;Q5XTF0;Q5S8W6;Q5S8S7;Q4F675;Q4F196;Q3S937;Q3S924;Q0Z7D7;M1LM67;K9R3Q7;I3Q9B1;H9T6C8;H9T2R7;H9RZ55;H9PSV8;H6TVP0;G9LL05;G9LF90;F2WHR5;E2DFE6;E1B2Y7;D6C0Z2;D1GI26;D1G3X0;B8X5B2;A8JMT6;A8JL09;A6Z3V4;A6YTJ7;A4ZL69;A1DT13;A0SBU5;A0S208;A0A1B1PEM9;A0A1B0W0U4;A0A161GI05;A0A143FZ63;…	4;4;4;4;4;4;4;4;4;4;4;4;4;4;4;4;4;4;4;4;4;4;4;4;4;4;4;4;4;4;4;4;4;4;4;4;4;4;4;4;4;4;4;4;4;4;4;4;4;4;4;4;4;4;4;4;4;4;4;4;4;4;4;3;3;3;3;3;3;3;3;3;3;3;3;3;3;3;3;3;3;3;3;3;3;3;3;3;3;3;3;3;3;3;3;3;3;3;3;3;3;3;3;3;3;3;3;3;3;3;3;3;3;3;3;3;3;3;3;3;3;3;3;3;3;3;2;2;2;2;2;2;2;2;2;2;2;2;2;2;2;2;2;2;2;2;2;2;2;2;2;2;2;2;2;2;2;2;2;2;2;2;2;2;2;2;2;2;2;2;2;2;2;2;2;2;2;2;2;2;2;2;2;2;2;2;2;1;1;1;1;1;1;1;1	4;4;4;4;4;4;4;4;4;4;4;4;4;4;4;4;4;4;4;4;4;4;4;4;4;4;4;4;4;4;4;4;4;4;4;4;4;4;4;4;4;4;4;4;4;4;4;4;4;4;4;4;4;4;4;4;4;4;4;4;4;4;4;3;3;3;3;3;3;3;3;3;3;3;3;3;3;3;3;3;3;3;3;3;3;3;3;3;3;3;3;3;3;3;3;3;3;3;3;3;3;3;3;3;3;3;3;3;3;3;3;3;3;3;3;3;3;3;3;3;3;3;3;3;3;3;2;2;2;2;2;2;2;2;2;2;2;2;2;2;2;2;2;2;2;2;2;2;2;2;2;2;2;2;2;2;2;2;2;2;2;2;2;2;2;2;2;2;2;2;2;2;2;2;2;2;2;2;2;2;2;2;2;2;2;2;2;1;1;1;1;1;1;1;1	4;4;4;4;4;4;4;4;4;4;4;4;4;4;4;4;4;4;4;4;4;4;4;4;4;4;4;4;4;4;4;4;4;4;4;4;4;4;4;4;4;4;4;4;4;4;4;4;4;4;4;4;4;4;4;4;4;4;4;4;4;4;4;3;3;3;3;3;3;3;3;3;3;3;3;3;3;3;3;3;3;3;3;3;3;3;3;3;3;3;3;3;3;3;3;3;3;3;3;3;3;3;3;3;3;3;3;3;3;3;3;3;3;3;3;3;3;3;3;3;3;3;3;3;3;3;2;2;2;2;2;2;2;2;2;2;2;2;2;2;2;2;2;2;2;2;2;2;2;2;2;2;2;2;2;2;2;2;2;2;2;2;2;2;2;2;2;2;2;2;2;2;2;2;2;2;2;2;2;2;2;2;2;2;2;2;2;1;1;1;1;1;1;1;1	ATP synthase protein 8	ATP8;atp8;MT-ATP8;ATPase 8	tr|A0A075X6N5|A0A075X6N5_HUMAN ATP synthase protein 8 (Fragment) OS=Homo sapiens GN=ATP8 PE=3 SV=1;tr|A0A143FYJ4|A0A143FYJ4_HUMAN ATP synthase protein 8 (Fragment) OS=Homo sapiens GN=ATP8 PE=3 SV=1;tr|A0A1B1PEP8|A0A1B1PEP8_HUMAN ATP synthase protein 8 (Fra	195	4	4	4	1	2	2	2	4	1	2	2	1	2	2	2	4	1	2	2	1	2	2	2	4	1	2	2	64.3	64.3	64.3	6.5909	56	56;63;67;68;68;68;68;68;68;68;68;68;68;68;68;68;68;68;68;68;68;68;68;68;68;68;68;68;68;68;68;68;68;68;68;68;68;68;68;68;68;68;68;68;68;68;68;68;68;68;68;68;68;68;68;68;68;68;68;68;68;68;68;60;68;68;68;68;68;68;68;68;68;68;68;68;68;68;68;68;68;68;68;68;68;68;68;68;68;68;68;68;68;68;68;68;68;68;68;68;68;68;68;68;68;68;68;68;68;68;68;68;68;68;68;68;68;68;68;68;68;68;68;68;69;95;37;42;52;53;68;68;68;…	0	4.1015	0.73669	0.81257	18.512	12	4	Leave out requantified
A0A075X7D1;A0A075X7E4;A0A098CLF3;W8D794;Q9B2Y9;Q85KZ5;Q0Z7G7;M4Q9M0;H9R1H9;G4W0U1;F1AKN3;E7CPG6;E7CNR9;E7CNH8;D5I7R3;B0Z6P6;A0A1B0W6A1;A0A1B0W2W2;A0A1B0W0B7;A0A1B0VZL6;A0A143FYT3;A0A0C5B7B0;A0A097QG33;A0A097Q7J7;A0A023R2I7;A0A023QXJ5;A0A097PX64;U5YST9;U3LS16;U3LDT5;U3LB65;T2HL20;Q7GSA6;Q7GMM1;Q6R0U6;Q5XRR9;Q4ZET1;Q4GPH7;Q4GHJ6;Q4GEQ8;L7SJJ7;I3Q1B2;H9SG99;H9QPE1;G3M8J7;F6N708;E7CNA0;E5DZE0;E2FPU2;…	A0A075X7D1;A0A075X7E4;A0A098CLF3;W8D794;Q9B2Y9;Q85KZ5;Q0Z7G7;M4Q9M0;H9R1H9;G4W0U1;F1AKN3;E7CPG6;E7CNR9;E7CNH8;D5I7R3;B0Z6P6;A0A1B0W6A1;A0A1B0W2W2;A0A1B0W0B7;A0A1B0VZL6;A0A143FYT3;A0A0C5B7B0;A0A097QG33;A0A097Q7J7;A0A023R2I7;A0A023QXJ5;A0A097PX64;U5YST9;U3LS16;U3LDT5;U3LB65;T2HL20;Q7GSA6;Q7GMM1;Q6R0U6;Q5XRR9;Q4ZET1;Q4GPH7;Q4GHJ6;Q4GEQ8;L7SJJ7;I3Q1B2;H9SG99;H9QPE1;G3M8J7;F6N708;E7CNA0;E5DZE0;E2FPU2;…	3;3;3;3;3;3;3;3;3;3;3;3;3;3;3;3;3;3;3;3;3;3;3;3;3;3;2;2;2;2;2;2;2;2;2;2;2;2;2;2;2;2;2;2;2;2;2;2;2;2;2;2;2;2;2;2;2;2;2;2;2;2;2;2;1;1;1;1	1;1;1;1;1;1;1;1;1;1;1;1;1;1;1;1;1;1;1;1;1;1;1;1;1;1;0;0;0;0;0;0;0;0;0;0;0;0;0;0;0;0;0;0;0;0;0;0;0;0;0;0;0;0;0;0;0;0;0;0;0;0;0;0;0;0;0;1	1;1;1;1;1;1;1;1;1;1;1;1;1;1;1;1;1;1;1;1;1;1;1;1;1;1;0;0;0;0;0;0;0;0;0;0;0;0;0;0;0;0;0;0;0;0;0;0;0;0;0;0;0;0;0;0;0;0;0;0;0;0;0;0;0;0;0;1	NADH-ubiquinone oxidoreductase chain 1	ND1;NDI;ndh1;NADH1	tr|A0A075X7D1|A0A075X7D1_HUMAN NADH-ubiquinone oxidoreductase chain 1 (Fragment) OS=Homo sapiens GN=ND1 PE=3 SV=1;tr|A0A075X7E4|A0A075X7E4_HUMAN NADH-ubiquinone oxidoreductase chain 1 (Fragment) OS=Homo sapiens GN=ND1 PE=3 SV=1;tr|A0A098CLF3|A0A098CLF3_HUM	68	3	1	1	1	2	0	1	0	0	1	0	0	0	0	1	0	0	0	0	0	0	0	1	0	0	0	0	10.6	3	3	26.57	264	264;268;317;318;318;318;318;318;318;318;318;318;318;318;318;318;318;318;318;318;318;318;318;318;318;318;316;318;318;318;318;318;318;318;318;318;318;318;318;318;318;318;318;318;318;318;318;318;318;318;318;318;318;318;318;318;318;318;318;318;318;318;318;318;318;318;318;318	1	-2	NaN	NaN	NaN	1	0	Median
A0A075X8B5;H9E785;A0A059QSR8;A0A141ZSL4;A0A141ZQA8;Q1ZY32;X5CDJ3;X5BLB3;W0C568;V9N9T2;V9N9H0;V9N518;V9JFH6;V9J5G3;V9J548;V9J0Z6;V9IZQ9;V5JGF7;U5ZDA5;U5YYT3;U5YXJ5;U5YT86;U3LDR4;U3LCU1;U3L9L1;U3L8Y8;U3L8P3;U3L6U8;U3L6N6;U3L6H7;U3L372;T2HMQ7;T1Q5B1;T1Q517;S5RPJ8;S5RLC1;S4UQT8;R9Y4Q4;R9Y4D9;R9Y457;R9Y323;R9Y2B9;R9Y0J8;Q9T9Y1;Q9B2Y7;Q9B2Y5;Q9B2X8;Q9B2X6;Q9B2W5;Q9B2W2;Q9B1S7;Q9B188;Q9B0T8;Q8WCZ0;Q8WCY…	A0A075X8B5;H9E785;A0A059QSR8;A0A141ZSL4;A0A141ZQA8;Q1ZY32;X5CDJ3;X5BLB3;W0C568;V9N9T2;V9N9H0;V9N518;V9JFH6;V9J5G3;V9J548;V9J0Z6;V9IZQ9;V5JGF7;U5ZDA5;U5YYT3;U5YXJ5;U5YT86;U3LDR4;U3LCU1;U3L9L1;U3L8Y8;U3L8P3;U3L6U8;U3L6N6;U3L6H7;U3L372;T2HMQ7;T1Q5B1;T1Q517;S5RPJ8;S5RLC1;S4UQT8;R9Y4Q4;R9Y4D9;R9Y457;R9Y323;R9Y2B9;R9Y0J8;Q9T9Y1;Q9B2Y7;Q9B2Y5;Q9B2X8;Q9B2X6;Q9B2W5;Q9B2W2;Q9B1S7;Q9B188;Q9B0T8;Q8WCZ0;Q8WCY…	2;2;2;2;2;2;2;2;2;2;2;2;2;2;2;2;2;2;2;2;2;2;2;2;2;2;2;2;2;2;2;2;2;2;2;2;2;2;2;2;2;2;2;2;2;2;2;2;2;2;2;2;2;2;2;2;2;2;2;2;2;2;2;2;2;2;2;2;2;2;2;2;2;2;2;2;2;2;2;2;2;2;2;2;2;2;2;2;2;2;2;2;2;2;2;2;2;2;2;2;2;2;2;2;2;2;2;2;2;2;2;2;2;2;2;2;2;2;2;2;2;2;2;2;2;2;2;2;2;2;2;2;2;2;2;2;2;2;2;2;2;2;2;2;2;2;2;2;2;2;2;2;2;2;2;2;2;2;2;2;2;2;2;2;2;2;2;2;2;2;2;2;2;2;2;2;2;2;2;2;2;2;2;2;2;2;2;2;2;2;2;2;2;2;2;2;2;2;2;2…	2;2;2;2;2;2;2;2;2;2;2;2;2;2;2;2;2;2;2;2;2;2;2;2;2;2;2;2;2;2;2;2;2;2;2;2;2;2;2;2;2;2;2;2;2;2;2;2;2;2;2;2;2;2;2;2;2;2;2;2;2;2;2;2;2;2;2;2;2;2;2;2;2;2;2;2;2;2;2;2;2;2;2;2;2;2;2;2;2;2;2;2;2;2;2;2;2;2;2;2;2;2;2;2;2;2;2;2;2;2;2;2;2;2;2;2;2;2;2;2;2;2;2;2;2;2;2;2;2;2;2;2;2;2;2;2;2;2;2;2;2;2;2;2;2;2;2;2;2;2;2;2;2;2;2;2;2;2;2;2;2;2;2;2;2;2;2;2;2;2;2;2;2;2;2;2;2;2;2;2;2;2;2;2;2;2;2;2;2;2;2;2;2;2;2;2;2;2;2;2…	2;2;2;2;2;2;2;2;2;2;2;2;2;2;2;2;2;2;2;2;2;2;2;2;2;2;2;2;2;2;2;2;2;2;2;2;2;2;2;2;2;2;2;2;2;2;2;2;2;2;2;2;2;2;2;2;2;2;2;2;2;2;2;2;2;2;2;2;2;2;2;2;2;2;2;2;2;2;2;2;2;2;2;2;2;2;2;2;2;2;2;2;2;2;2;2;2;2;2;2;2;2;2;2;2;2;2;2;2;2;2;2;2;2;2;2;2;2;2;2;2;2;2;2;2;2;2;2;2;2;2;2;2;2;2;2;2;2;2;2;2;2;2;2;2;2;2;2;2;2;2;2;2;2;2;2;2;2;2;2;2;2;2;2;2;2;2;2;2;2;2;2;2;2;2;2;2;2;2;2;2;2;2;2;2;2;2;2;2;2;2;2;2;2;2;2;2;2;2;2…	NADH-ubiquinone oxidoreductase chain 4	ND4;ndh4;NADH4;MT-ND4	tr|A0A075X8B5|A0A075X8B5_HUMAN NADH-ubiquinone oxidoreductase chain 4 (Fragment) OS=Homo sapiens GN=ND4 PE=3 SV=1;tr|H9E785|H9E785_HUMAN NADH-ubiquinone oxidoreductase chain 4 (Fragment) OS=Homo sapiens GN=ND4 PE=3 SV=1;tr|A0A059QSR8|A0A059QSR8_HUMAN NADH-	446	2	2	2	0	2	2	0	1	0	1	2	0	2	2	0	1	0	1	2	0	2	2	0	1	0	1	2	6.3	6.3	6.3	34.033	303	303;426;434;456;456;458;459;459;459;459;459;459;459;459;459;459;459;459;459;459;459;459;459;459;459;459;459;459;459;459;459;459;459;459;459;459;459;459;459;459;459;459;459;459;459;459;459;459;459;459;459;459;459;459;459;459;459;459;459;459;459;459;459;459;459;459;459;459;459;459;459;459;459;459;459;459;459;459;459;459;459;459;459;459;459;459;459;459;459;459;459;459;459;459;459;459;459;459;459;459…	0.00026103	1.7875	0.63716	0.89093	2.0846	9	1	Leave out requantified
A0A087WT20;Q9NV06;A0A087X1F8;B3KME9;E5RHM4	A0A087WT20;Q9NV06;A0A087X1F8;B3KME9	4;4;2;2;1	4;4;2;2;1	4;4;2;2;1	DDB1- and CUL4-associated factor 13	DCAF13	tr|A0A087WT20|A0A087WT20_HUMAN DDB1- and CUL4-associated factor 13 OS=Homo sapiens GN=DCAF13 PE=1 SV=1;sp|Q9NV06|DCA13_HUMAN DDB1- and CUL4-associated factor 13 OS=Homo sapiens GN=DCAF13 PE=1 SV=2;tr|A0A087X1F8|A0A087X1F8_HUMAN DDB1- and CUL4-associated fa	5	4	4	4	0	2	0	2	0	0	0	0	0	2	0	2	0	0	0	0	0	2	0	2	0	0	0	0	9.9	9.9	9.9	67.55	597	597;445;204;221;185	0.0012636	1.3702	8.1282	7.8379	196.69	2	0	Median
A0A087WT45;A0A075B793;A8K7Z3;Q4V328;A0A087WXA6	A0A087WT45;A0A075B793;A8K7Z3;Q4V328	4;4;4;4;1	4;4;4;4;1	4;4;4;4;1	GRIP1-associated protein 1	GRIPAP1	tr|A0A087WT45|A0A087WT45_HUMAN GRIP1-associated protein 1 OS=Homo sapiens GN=GRIPAP1 PE=1 SV=1;tr|A0A075B793|A0A075B793_HUMAN GRIP1-associated protein 1 OS=Homo sapiens GN=GRIPAP1 PE=1 SV=2;tr|A8K7Z3|A8K7Z3_HUMAN cDNA FLJ77229, highly similar to Homo sapie	5	4	4	4	2	2	2	2	0	1	2	1	2	2	2	2	0	1	2	1	2	2	2	2	0	1	2	1	6.5	6.5	6.5	90.856	796	796;810;841;841;302	0	2.7364	0.84759	1.3171	18.696	12	3	Leave out requantified
A0A087WT99;A8K718;A0A024R396;Q9H0W9;E9PJU8;E9PQS1;A0A024R3B0;E9PPB5;E9PR95;E9PSC3;E9PLC5;E9PLB3;E9PIP1	A0A087WT99;A8K718;A0A024R396;Q9H0W9;E9PJU8;E9PQS1;A0A024R3B0;E9PPB5	4;4;4;4;3;3;3;2;1;1;1;1;1	4;4;4;4;3;3;3;2;1;1;1;1;1	4;4;4;4;3;3;3;2;1;1;1;1;1	Ester hydrolase C11orf54	C11orf54	tr|A0A087WT99|A0A087WT99_HUMAN Ester hydrolase C11orf54 OS=Homo sapiens GN=C11orf54 PE=1 SV=1;tr|A8K718|A8K718_HUMAN cDNA FLJ77502 OS=Homo sapiens PE=2 SV=1;tr|A0A024R396|A0A024R396_HUMAN Chromosome 11 open reading frame 54, isoform CRA_a OS=Homo sapiens G	13	4	4	4	4	3	2	2	2	2	2	2	4	3	2	2	2	2	2	2	4	3	2	2	2	2	2	2	22.3	22.3	22.3	28.683	256	256;315;315;315;187;239;265;185;76;95;100;149;171	0	22.431	0.5774	0.77704	13.292	27	11	Leave out requantified
A0A087WTA5;E7ERK9;Q9UI10;Q9Y3W7;Q71US4;A0A087WW69;Q9HBP7;B4DUP5;F8W8L6;Q59FC8;H7C2L8	A0A087WTA5;E7ERK9;Q9UI10;Q9Y3W7;Q71US4	9;9;9;8;8;4;4;4;3;2;2	9;9;9;8;8;4;4;4;3;2;2	9;9;9;8;8;4;4;4;3;2;2	Translation initiation factor eIF-2B subunit delta	EIF2B4;DKFZp586J0119	tr|A0A087WTA5|A0A087WTA5_HUMAN Translation initiation factor eIF-2B subunit delta OS=Homo sapiens GN=EIF2B4 PE=1 SV=1;tr|E7ERK9|E7ERK9_HUMAN Translation initiation factor eIF-2B subunit delta OS=Homo sapiens GN=EIF2B4 PE=1 SV=1;sp|Q9UI10|EI2BD_HUMAN Transl	11	9	9	9	4	4	4	6	7	6	0	4	4	4	4	6	7	6	0	4	4	4	4	6	7	6	0	4	24.2	24.2	24.2	57.495	520	520;544;523;394;520;228;229;312;235;171;194	0	13.265	1.0651	1.536	31.742	36	10	Leave out requantified
A0A087WTA8;A0A0S2Z3H5;P08123;A0A0S2Z3K0;B4DTF5;B4DN66;Q75N18;Q14036	A0A087WTA8;A0A0S2Z3H5;P08123	70;70;70;24;8;7;6;2	70;70;70;24;8;7;6;2	68;68;68;24;8;7;6;2	Collagen alpha-2(I) chain	COL1A2	tr|A0A087WTA8|A0A087WTA8_HUMAN Collagen alpha-2(I) chain OS=Homo sapiens GN=COL1A2 PE=1 SV=1;tr|A0A0S2Z3H5|A0A0S2Z3H5_HUMAN Collagen type I alpha 2 isoform 1 (Fragment) OS=Homo sapiens GN=COL1A2 PE=2 SV=1;sp|P08123|CO1A2_HUMAN Collagen alpha-2(I) chain OS=	8	70	70	68	60	60	55	48	39	37	43	49	60	60	55	48	39	37	43	49	58	58	53	46	38	35	41	47	71.3	71.3	70.2	129.15	1364	1364;1366;1366;486;218;204;162;38	0	323.31	0.62663	0.8497	85.164	1099	493	Leave out requantified
A0A087WU07;Q5TGZ0;R4GMM1;R4GNA1	A0A087WU07;Q5TGZ0;R4GMM1;R4GNA1	2;2;1;1	2;2;1;1	2;2;1;1	MICOS complex subunit MIC10	MINOS1;MINOS1-NBL1	tr|A0A087WU07|A0A087WU07_HUMAN MICOS complex subunit MIC10 OS=Homo sapiens GN=MINOS1 PE=1 SV=1;sp|Q5TGZ0|MIC10_HUMAN MICOS complex subunit MIC10 OS=Homo sapiens GN=MINOS1 PE=1 SV=1;tr|R4GMM1|R4GMM1_HUMAN Protein MINOS1-NBL1 (Fragment) OS=Homo sapiens GN=MI	4	2	2	2	1	1	1	1	1	1	1	2	1	1	1	1	1	1	1	2	1	1	1	1	1	1	1	2	24.2	24.2	24.2	7.036	62	62;78;46;71	0.0045509	0.78583	0.61329	0.88654	17.579	9	0	Leave out requantified
A0A087WUB9;Q8WYA6;A2A2P1	A0A087WUB9;Q8WYA6	9;9;2	9;9;2	9;9;2	Beta-catenin-like protein 1	CTNNBL1	tr|A0A087WUB9|A0A087WUB9_HUMAN Beta-catenin-like protein 1 OS=Homo sapiens GN=CTNNBL1 PE=1 SV=1;sp|Q8WYA6|CTBL1_HUMAN Beta-catenin-like protein 1 OS=Homo sapiens GN=CTNNBL1 PE=1 SV=1	3	9	9	9	6	4	5	3	4	4	5	6	6	4	5	3	4	4	5	6	6	4	5	3	4	4	5	6	20.4	20.4	20.4	65.702	568	568;563;166	0	10.578	0.8631	0.97636	22.044	37	10	Leave out requantified
A0A087WUK2;A0A024RDF6;O14979;B4DTA2;B4DGN3	A0A087WUK2;A0A024RDF6;O14979;B4DTA2	11;11;11;10;3	10;10;10;9;3	10;10;10;9;3	Heterogeneous nuclear ribonucleoprotein D-like	HNRNPDL;HNRPDL	tr|A0A087WUK2|A0A087WUK2_HUMAN Heterogeneous nuclear ribonucleoprotein D-like OS=Homo sapiens GN=HNRNPDL PE=1 SV=1;tr|A0A024RDF6|A0A024RDF6_HUMAN Heterogeneous nuclear ribonucleoprotein D-like, isoform CRA_a OS=Homo sapiens GN=HNRPDL PE=4 SV=1;sp|O14979|HN	5	11	10	10	8	7	8	7	8	7	8	8	7	6	7	6	7	6	7	7	7	6	7	6	7	6	7	7	24.5	22.3	22.3	40.04	363	363;420;420;271;155	0	58.115	0.81252	0.99204	10.648	86	31	Leave out requantified
A0A087WUM0;A0A087X1F5;A0A087WYV9;A0A024R670;P57105;A0A087WX56;B8XYC5;Q9P0S2	A0A087WUM0;A0A087X1F5;A0A087WYV9;A0A024R670;P57105	8;7;7;6;6;2;2;2	8;7;7;6;6;2;2;2	8;7;7;6;6;2;2;2	Synaptojanin-2-binding protein	SYNJ2BP-COX16;SYNJ2BP	tr|A0A087WUM0|A0A087WUM0_HUMAN Protein SYNJ2BP-COX16 (Fragment) OS=Homo sapiens GN=SYNJ2BP-COX16 PE=4 SV=1;tr|A0A087X1F5|A0A087X1F5_HUMAN Protein SYNJ2BP-COX16 (Fragment) OS=Homo sapiens GN=SYNJ2BP-COX16 PE=4 SV=6;tr|A0A087WYV9|A0A087WYV9_HUMAN Protein SYN	8	8	8	8	5	3	3	3	3	1	5	6	5	3	3	3	3	1	5	6	5	3	3	3	3	1	5	6	56.5	56.5	56.5	20.774	186	186;152;182;145;145;53;106;106	0	10.795	0.69347	1.019	13.44	33	6	Leave out requantified
A0A087WUQ6;Q7L4Q3;P07203;Q6NSD4;X5D926;A0A024R2T1	A0A087WUQ6;Q7L4Q3;P07203;Q6NSD4	14;14;14;9;3;1	14;14;14;9;3;1	13;13;13;9;2;0	Glutathione peroxidase;Glutathione peroxidase 1	GPX1	tr|A0A087WUQ6|A0A087WUQ6_HUMAN Glutathione peroxidase OS=Homo sapiens GN=GPX1 PE=1 SV=1;tr|Q7L4Q3|Q7L4Q3_HUMAN Glutathione peroxidase OS=Homo sapiens GN=GPX1 PE=2 SV=1;sp|P07203|GPX1_HUMAN Glutathione peroxidase 1 OS=Homo sapiens GN=GPX1 PE=1 SV=4;tr|Q6NSD	6	14	14	13	11	8	9	10	10	9	9	11	11	8	9	10	10	9	9	11	11	8	8	9	9	8	9	11	74.3	74.3	74.3	21.938	202	202;203;203;145;48;47	0	113.9	0.71774	0.81541	41.832	92	15	Leave out requantified
A0A087WUR8;B7Z6E5;B7Z4A8;A0A087WXE9;Q6UXH9;E9PQ70	A0A087WUR8;B7Z6E5;B7Z4A8;A0A087WXE9;Q6UXH9;E9PQ70	4;4;4;4;4;3	4;4;4;4;4;3	4;4;4;4;4;3	Inactive serine protease PAMR1	PAMR1	tr|A0A087WUR8|A0A087WUR8_HUMAN Inactive serine protease PAMR1 OS=Homo sapiens GN=PAMR1 PE=1 SV=1;tr|B7Z6E5|B7Z6E5_HUMAN cDNA FLJ51648, highly similar to Homo sapiens regeneration associated muscle protease, transcript variant 2, mRNA OS=Homo sapiens PE=2 S	6	4	4	4	0	2	0	0	0	0	2	1	0	2	0	0	0	0	2	1	0	2	0	0	0	0	2	1	10.3	10.3	10.3	46.547	416	416;609;680;680;720;675	1	-2	0.99218	1.3849	7.1112	6	1	Leave out requantified
A0A087WUT6;O60841;Q8N5A0;D3DVI5;B3KM86;A0JLR8;Q05CQ1	A0A087WUT6;O60841;Q8N5A0;D3DVI5;B3KM86	22;22;21;15;14;5;5	22;22;21;15;14;5;5	22;22;21;15;14;5;5	Eukaryotic translation initiation factor 5B	EIF5B	tr|A0A087WUT6|A0A087WUT6_HUMAN Eukaryotic translation initiation factor 5B OS=Homo sapiens GN=EIF5B PE=1 SV=1;sp|O60841|IF2P_HUMAN Eukaryotic translation initiation factor 5B OS=Homo sapiens GN=EIF5B PE=1 SV=4;tr|Q8N5A0|Q8N5A0_HUMAN Eukaryotic translation	7	22	22	22	13	12	13	10	10	7	14	11	13	12	13	10	10	7	14	11	13	12	13	10	10	7	14	11	25.1	25.1	25.1	138.68	1220	1220;1220;1220;712;634;363;400	0	159.95	0.74067	0.93373	27.062	107	26	Leave out requantified
A0A087WV46;C9JXA7;Q0VGL1;A0A087WT92	A0A087WV46;C9JXA7;Q0VGL1;A0A087WT92	2;2;2;1	2;2;2;1	2;2;2;1	Ragulator complex protein LAMTOR4;Ragulator complex protein LAMTOR4, N-terminally processed	LAMTOR4	tr|A0A087WV46|A0A087WV46_HUMAN Ragulator complex protein LAMTOR4 OS=Homo sapiens GN=LAMTOR4 PE=1 SV=1;tr|C9JXA7|C9JXA7_HUMAN Ragulator complex protein LAMTOR4 OS=Homo sapiens GN=LAMTOR4 PE=1 SV=1;sp|Q0VGL1|LTOR4_HUMAN Ragulator complex protein LAMTOR4 OS=H	4	2	2	2	2	2	1	1	1	1	2	2	2	2	1	1	1	1	2	2	2	2	1	1	1	1	2	2	20.7	20.7	20.7	8.8779	82	82;137;99;72	0	22.834	0.76067	1.0225	6.4411	12	0	Leave out requantified
A0A087WV67;O00124;B4DKK1;A0A087WUA4;A0A087WT23	A0A087WV67;O00124;B4DKK1;A0A087WUA4;A0A087WT23	2;2;1;1;1	2;2;1;1;1	2;2;1;1;1	UBX domain-containing protein 8	UBXN8	tr|A0A087WV67|A0A087WV67_HUMAN UBX domain-containing protein 8 OS=Homo sapiens GN=UBXN8 PE=1 SV=1;sp|O00124|UBXN8_HUMAN UBX domain-containing protein 8 OS=Homo sapiens GN=UBXN8 PE=1 SV=2;tr|B4DKK1|B4DKK1_HUMAN cDNA FLJ57120, highly similar to UBX domain-co	5	2	2	2	0	0	1	1	1	2	0	0	0	0	1	1	1	2	0	0	0	0	1	1	1	2	0	0	9.3	9.3	9.3	30.529	270	270;270;162;229;310	0.0033939	0.90152	0.48367	0.56046	86.418	4	4	Median
A0A087WVA1;P62341;Q6IAK0;B4DTQ5	A0A087WVA1;P62341;Q6IAK0;B4DTQ5	3;3;2;2	3;3;2;2	3;3;2;2	Selenoprotein T	SELT	tr|A0A087WVA1|A0A087WVA1_HUMAN Selenoprotein T OS=Homo sapiens GN=SELT PE=1 SV=1;sp|P62341|SELT_HUMAN Selenoprotein T OS=Homo sapiens GN=SELT PE=2 SV=2;tr|Q6IAK0|Q6IAK0_HUMAN Selenoprotein T OS=Homo sapiens GN=SELT PE=1 SV=1;tr|B4DTQ5|B4DTQ5_HUMAN Selenopr	4	3	3	3	3	1	1	1	1	1	2	1	3	1	1	1	1	1	2	1	3	1	1	1	1	1	2	1	21	21	21	22.344	195	195;195;137;137	0	2.7515	0.94315	1.2803	7.1865	10	6	Leave out requantified
A0A087WVD7;Q9Y3D8;A0A087WY94;D6RDH4	A0A087WVD7;Q9Y3D8;A0A087WY94;D6RDH4	2;2;1;1	2;2;1;1	2;2;1;1	Adenylate kinase isoenzyme 6	TAF9;AK6	tr|A0A087WVD7|A0A087WVD7_HUMAN Adenylate kinase isoenzyme 6 OS=Homo sapiens GN=AK6 PE=1 SV=1;sp|Q9Y3D8|KAD6_HUMAN Adenylate kinase isoenzyme 6 OS=Homo sapiens GN=AK6 PE=1 SV=1;tr|A0A087WY94|A0A087WY94_HUMAN Adenylate kinase isoenzyme 6 OS=Homo sapiens GN=A	4	2	2	2	1	1	2	2	2	2	0	0	1	1	2	2	2	2	0	0	1	1	2	2	2	2	0	0	16.5	16.5	16.5	12.545	109	109;172;47;141	0	3.1924	0.89596	1.2104	99.761	9	3	Median
A0A087WVM4;B7ZM99;Q6UB35;B2RD24;H0Y327;Q4VXM0;Q5JYA8;Q5JYA3;Q4VXM1;Q4VXV2;Q8WX68	A0A087WVM4;B7ZM99;Q6UB35;B2RD24	24;24;24;20;7;4;3;3;2;2;2	23;23;23;19;7;4;3;3;2;2;2	23;23;23;19;7;4;3;3;2;2;2	Monofunctional C1-tetrahydrofolate synthase, mitochondrial	MTHFD1L	tr|A0A087WVM4|A0A087WVM4_HUMAN Monofunctional C1-tetrahydrofolate synthase, mitochondrial OS=Homo sapiens GN=MTHFD1L PE=1 SV=1;tr|B7ZM99|B7ZM99_HUMAN MTHFD1L protein OS=Homo sapiens GN=MTHFD1L PE=1 SV=1;sp|Q6UB35|C1TM_HUMAN Monofunctional C1-tetrahydrofola	11	24	23	23	17	18	19	13	17	15	16	16	17	18	18	13	16	15	16	16	17	18	18	13	16	15	16	16	29.6	28.5	28.5	99.31	913	913;979;978;733;332;92;108;114;57;96;101	0	60.735	0.76927	0.89842	16.683	166	40	Leave out requantified
A0A087WVP1;Q14517;D6RCE4;Q9UEJ6	A0A087WVP1;Q14517	40;40;4;2	40;40;4;2	40;40;4;2	Protocadherin Fat 1;Protocadherin Fat 1, nuclear form	FAT1	tr|A0A087WVP1|A0A087WVP1_HUMAN Protocadherin Fat 1 OS=Homo sapiens GN=FAT1 PE=1 SV=1;sp|Q14517|FAT1_HUMAN Protocadherin Fat 1 OS=Homo sapiens GN=FAT1 PE=1 SV=2	4	40	40	40	28	21	4	5	8	5	26	26	28	21	4	5	8	5	26	26	28	21	4	5	8	5	26	26	10.9	10.9	10.9	506.37	4590	4590;4588;488;140	0	46.286	0.69551	0.9621	32.014	170	41	Leave out requantified
A0A087WVQ6;Q00610;J3KS13;P53675;A0A087WX41;K7EJJ5;J3KSQ2;J3KRF5;A4FU99;J3QL20;Q9H3B0;A0A087WV74;B7Z2Y4;A0A087WXH4;F5H5N6;B7Z1Z7	A0A087WVQ6;Q00610	91;91;30;22;20;12;7;7;6;5;2;2;2;2;1;1	91;91;30;22;20;12;7;7;6;5;2;2;2;2;1;1	91;91;30;22;20;12;7;7;6;5;2;2;2;2;1;1	Clathrin heavy chain;Clathrin heavy chain 1	CLTC	tr|A0A087WVQ6|A0A087WVQ6_HUMAN Clathrin heavy chain OS=Homo sapiens GN=CLTC PE=1 SV=1;sp|Q00610|CLH1_HUMAN Clathrin heavy chain 1 OS=Homo sapiens GN=CLTC PE=1 SV=5	16	91	91	91	75	77	65	67	71	68	68	83	75	77	65	67	71	68	68	83	75	77	65	67	71	68	68	83	59.3	59.3	59.3	192.06	1679	1679;1675;612;1640;1260;222;122;131;218;97;93;369;463;463;169;369	0	323.31	0.72772	0.99495	10.126	2480	477	Leave out requantified
A0A087WVR3;A0A087WTW0;Q96T88;B4E0F9;A0A087WWG9	A0A087WVR3;A0A087WTW0;Q96T88;B4E0F9;A0A087WWG9	14;14;14;8;8	14;14;14;8;8	13;13;13;7;7	E3 ubiquitin-protein ligase UHRF1	UHRF1	tr|A0A087WVR3|A0A087WVR3_HUMAN E3 ubiquitin-protein ligase UHRF1 OS=Homo sapiens GN=UHRF1 PE=1 SV=1;tr|A0A087WTW0|A0A087WTW0_HUMAN E3 ubiquitin-protein ligase UHRF1 OS=Homo sapiens GN=UHRF1 PE=1 SV=1;sp|Q96T88|UHRF1_HUMAN E3 ubiquitin-protein ligase UHRF1	5	14	14	13	0	1	11	10	9	4	0	0	0	1	11	10	9	4	0	0	0	1	10	9	8	3	0	0	20.5	20.5	19.2	91.099	806	806;857;793;408;496	0	24.325	1.9097	2.3612	112.08	35	17	Leave out requantified
A0A087WW59;Q7Z7L8	A0A087WW59;Q7Z7L8	2;2	2;2	2;2	Uncharacterized protein C11orf96	C11orf96	tr|A0A087WW59|A0A087WW59_HUMAN Uncharacterized protein C11orf96 OS=Homo sapiens GN=C11orf96 PE=1 SV=1;sp|Q7Z7L8|CK096_HUMAN Uncharacterized protein C11orf96 OS=Homo sapiens GN=C11orf96 PE=1 SV=3	2	2	2	2	2	0	0	0	0	0	0	0	2	0	0	0	0	0	0	0	2	0	0	0	0	0	0	0	27.9	27.9	27.9	13.773	122	122;435	0.0031684	0.96983	NaN	NaN	NaN	0	0	Median
A0A087WW77;Q15334;A0PJG1	A0A087WW77;Q15334;A0PJG1	8;8;4	8;8;4	8;8;4	Lethal(2) giant larvae protein homolog 1	LLGL1	tr|A0A087WW77|A0A087WW77_HUMAN Lethal(2) giant larvae protein homolog 1 OS=Homo sapiens GN=LLGL1 PE=1 SV=1;sp|Q15334|L2GL1_HUMAN Lethal(2) giant larvae protein homolog 1 OS=Homo sapiens GN=LLGL1 PE=1 SV=3;tr|A0PJG1|A0PJG1_HUMAN LLGL1 protein (Fragment) OS=	3	8	8	8	3	5	4	0	0	0	5	5	3	5	4	0	0	0	5	5	3	5	4	0	0	0	5	5	11.9	11.9	11.9	114.43	1056	1056;1064;467	0	5.6645	0.68626	0.99701	22.506	22	3	Leave out requantified
A0A087WWF1;Q8WWX9;A0A024R1H1	A0A087WWF1;Q8WWX9;A0A024R1H1	4;4;3	4;4;3	4;4;3	Selenoprotein M	SELM	tr|A0A087WWF1|A0A087WWF1_HUMAN Selenoprotein M OS=Homo sapiens GN=SELM PE=4 SV=1;sp|Q8WWX9|SELM_HUMAN Selenoprotein M OS=Homo sapiens GN=SELM PE=1 SV=3;tr|A0A024R1H1|A0A024R1H1_HUMAN Selenoprotein M OS=Homo sapiens GN=SELM PE=4 SV=1	3	4	4	4	3	2	3	2	3	1	4	3	3	2	3	2	3	1	4	3	3	2	3	2	3	1	4	3	31.2	31.2	31.2	16.081	144	144;145;74	0	13.251	0.70798	0.91922	11.341	28	6	Leave out requantified
A0A087WWP4;Q96T37;Q59EY1	A0A087WWP4;Q96T37	7;7;1	7;7;1	7;7;1	Putative RNA-binding protein 15	RBM15	tr|A0A087WWP4|A0A087WWP4_HUMAN Putative RNA-binding protein 15 OS=Homo sapiens GN=RBM15 PE=1 SV=1;sp|Q96T37|RBM15_HUMAN Putative RNA-binding protein 15 OS=Homo sapiens GN=RBM15 PE=1 SV=2	3	7	7	7	2	4	3	4	3	2	1	1	2	4	3	4	3	2	1	1	2	4	3	4	3	2	1	1	12.3	12.3	12.3	102.13	933	933;977;316	0	15.423	0.53161	0.83105	65.565	25	14	Leave out requantified
A0A087WX29;A0A0A0N0L3;A0A024R4E2;Q13148;B1AKP7;G3V162;A0A087X260;A0A087WYY0;K7EJM5;A0A0A0N0N3;A0A0A0N0M3;K7EN94;B4DRW3;A0A087WXQ5;A0A087WV68;K7EJ99;A0A0A0MSV7;A0A087WW61;A0A087WX67;A0A087WXV3;A0A087WTZ4;K7EL26;A0A087WYE7;A0A087WZC9	A0A087WX29;A0A0A0N0L3;A0A024R4E2;Q13148;B1AKP7;G3V162;A0A087X260;A0A087WYY0;K7EJM5;A0A0A0N0N3;A0A0A0N0M3;K7EN94;B4DRW3	7;7;7;7;6;6;6;6;5;5;5;5;4;3;3;2;2;2;2;2;1;1;1;1	7;7;7;7;6;6;6;6;5;5;5;5;4;3;3;2;2;2;2;2;1;1;1;1	7;7;7;7;6;6;6;6;5;5;5;5;4;3;3;2;2;2;2;2;1;1;1;1	TAR DNA-binding protein 43	TARDBP;TDP43	tr|A0A087WX29|A0A087WX29_HUMAN TAR DNA-binding protein 43 (Fragment) OS=Homo sapiens GN=TARDBP PE=1 SV=1;tr|A0A0A0N0L3|A0A0A0N0L3_HUMAN TDP43 isoform H OS=Homo sapiens GN=TDP43 PE=2 SV=1;tr|A0A024R4E2|A0A024R4E2_HUMAN TAR DNA binding protein, isoform CRA_b	24	7	7	7	4	6	4	4	4	4	6	5	4	6	4	4	4	4	6	5	4	6	4	4	4	4	6	5	30	30	30	26.743	243	243;372;414;414;295;298;301;304;201;243;269;275;330;200;212;80;84;138;149;175;61;65;89;127	0	323.31	0.73038	0.97084	10.381	66	15	Leave out requantified
A0A087WXM6;J3QQT2;J3KRX5;A0A024R261;A0A0A6YYL6;P18621;J3QLC8;A0A0A0MRF8;J3KRB3;A0A087WWH0;J3QS96;A0A087WY81;J3KSJ0;A4D1R6;A4D1R5	A0A087WXM6;J3QQT2;J3KRX5;A0A024R261;A0A0A6YYL6;P18621;J3QLC8;A0A0A0MRF8;J3KRB3;A0A087WWH0;J3QS96;A0A087WY81	10;10;10;10;10;10;9;9;7;7;7;5;2;1;1	10;10;10;10;10;10;9;9;7;7;7;5;2;1;1	10;10;10;10;10;10;9;9;7;7;7;5;2;1;1	60S ribosomal protein L17	RPL17;hCG_24487;RPL17-C18orf32	tr|A0A087WXM6|A0A087WXM6_HUMAN 60S ribosomal protein L17 (Fragment) OS=Homo sapiens GN=RPL17 PE=3 SV=1;tr|J3QQT2|J3QQT2_HUMAN 60S ribosomal protein L17 (Fragment) OS=Homo sapiens GN=RPL17 PE=3 SV=1;tr|J3KRX5|J3KRX5_HUMAN 60S ribosomal protein L17 (Fragment	15	10	10	10	9	7	9	9	9	9	8	9	9	7	9	9	9	9	8	9	9	7	9	9	9	9	8	9	56.8	56.8	56.8	19.586	169	169;171;174;184;228;184;174;190;129;131;138;97;56;102;282	0	112.5	0.83618	1.0716	19.497	130	17	Leave out requantified
A0A087WXM8;I7L574;I7KDP0;G0TQY6;A0A0A1TTQ0;A0A068W6H0;P50895;A0A1A9C7B7;A0A142CG40;K7ENU8;A9YWT4	A0A087WXM8;I7L574;I7KDP0;G0TQY6;A0A0A1TTQ0;A0A068W6H0;P50895;A0A1A9C7B7;A0A142CG40;K7ENU8	6;6;6;6;6;6;6;5;3;3;2	6;6;6;6;6;6;6;5;3;3;2	6;6;6;6;6;6;6;5;3;3;2	Basal cell adhesion molecule	BCAM;LU	tr|A0A087WXM8|A0A087WXM8_HUMAN Basal cell adhesion molecule OS=Homo sapiens GN=BCAM PE=1 SV=1;tr|I7L574|I7L574_HUMAN Lutheran blood group OS=Homo sapiens GN=LU PE=4 SV=1;tr|I7KDP0|I7KDP0_HUMAN Lutheran blood group OS=Homo sapiens GN=LU PE=4 SV=1;tr|G0TQY6|	11	6	6	6	4	3	1	2	1	3	2	5	4	3	1	2	1	3	2	5	4	3	1	2	1	3	2	5	14.8	14.8	14.8	63.693	588	588;628;628;628;628;628;628;627;193;291;76	0	6.8682	0.66517	0.97193	5.5115	25	8	Leave out requantified
A0A087WXS7;O43681;B4DEE5;K7ERW9	A0A087WXS7;O43681;B4DEE5;K7ERW9	11;11;8;6	11;11;8;6	11;11;8;6	ATPase ASNA1	ASNA1	tr|A0A087WXS7|A0A087WXS7_HUMAN ATPase ASNA1 OS=Homo sapiens GN=ASNA1 PE=1 SV=1;sp|O43681|ASNA_HUMAN ATPase ASNA1 OS=Homo sapiens GN=ASNA1 PE=1 SV=2;tr|B4DEE5|B4DEE5_HUMAN cDNA FLJ60230, highly similar to Arsenical pump-driving ATPase (EC 3.6.3.16) OS=Homo	4	11	11	11	8	5	4	8	5	5	6	5	8	5	4	8	5	5	6	5	8	5	4	8	5	5	6	5	44.4	44.4	44.4	37.119	331	331;348;320;200	0	40.533	0.80533	0.9556	33.41	49	7	Leave out requantified
A0A087WXW9;H7BY82	A0A087WXW9	17;4	1;1	1;1		COL5A1	tr|A0A087WXW9|A0A087WXW9_HUMAN Collagen alpha-1(V) chain OS=Homo sapiens GN=COL5A1 PE=1 SV=1	2	17	1	1	13	14	9	10	8	8	11	7	1	1	1	0	0	0	1	0	1	1	1	0	0	0	1	0	12.5	0.6	0.6	183.65	1838	1838;210	0.0050072	0.72562	0.91676	0.82546	90.384	5	2	Median
A0A087WY55;Q9NP79;Q9C063;Q5TGM0	A0A087WY55;Q9NP79;Q9C063	8;8;5;3	8;8;5;3	8;8;5;3	Vacuolar protein sorting-associated protein VTA1 homolog	VTA1	tr|A0A087WY55|A0A087WY55_HUMAN Chromosome 6 open reading frame 55, isoform CRA_b OS=Homo sapiens GN=VTA1 PE=1 SV=1;sp|Q9NP79|VTA1_HUMAN Vacuolar protein sorting-associated protein VTA1 homolog OS=Homo sapiens GN=VTA1 PE=1 SV=1;tr|Q9C063|Q9C063_HUMAN LYST-i	4	8	8	8	6	7	4	6	5	3	6	5	6	7	4	6	5	3	6	5	6	7	4	6	5	3	6	5	31.4	31.4	31.4	31.102	280	280;307;223;249	0	40.893	0.81365	1.1677	39.052	53	11	Leave out requantified
A0A087WY71;E9PFW3;Q96CW1;B4DNB9;B4DFM1;B4E304;C9JJ47;B4DJB1;B4DTI4;B7Z4N2;H7C4C3	A0A087WY71;E9PFW3;Q96CW1;B4DNB9;B4DFM1;B4E304;C9JJ47;B4DJB1	19;19;19;18;15;15;14;12;9;8;2	19;19;19;18;15;15;14;12;9;8;2	9;9;9;8;9;8;4;9;9;7;2	AP-2 complex subunit mu	AP2M1	tr|A0A087WY71|A0A087WY71_HUMAN AP-2 complex subunit mu OS=Homo sapiens GN=AP2M1 PE=1 SV=1;tr|E9PFW3|E9PFW3_HUMAN AP-2 complex subunit mu OS=Homo sapiens GN=AP2M1 PE=1 SV=1;sp|Q96CW1|AP2M1_HUMAN AP-2 complex subunit mu OS=Homo sapiens GN=AP2M1 PE=1 SV=2;tr|	11	19	19	9	14	16	14	16	16	15	14	15	14	16	14	16	16	15	14	15	8	7	7	7	7	8	8	8	45.6	45.6	26	49.526	434	434;460;435;460;385;420;252;375;305;322;122	0	133.87	0.83745	1.0337	9.386	191	35	Leave out requantified
A0A087WYC8;Q0VAK7;B3KSJ3;Q9BZI7	A0A087WYC8;Q0VAK7;B3KSJ3;Q9BZI7	2;2;2;2	2;2;2;2	2;2;2;2	Regulator of nonsense transcripts 3B	UPF3B	tr|A0A087WYC8|A0A087WYC8_HUMAN Regulator of nonsense transcripts 3B OS=Homo sapiens GN=UPF3B PE=1 SV=1;tr|Q0VAK7|Q0VAK7_HUMAN UPF3B protein OS=Homo sapiens GN=UPF3B PE=2 SV=1;tr|B3KSJ3|B3KSJ3_HUMAN cDNA FLJ36409 fis, clone THYMU2010448, highly similar to R	4	2	2	2	0	0	1	1	0	0	0	0	0	0	1	1	0	0	0	0	0	0	1	1	0	0	0	0	8.3	8.3	8.3	25.232	217	217;218;470;483	0.0083565	0.43977	0.56741	0.51918	109.7	2	0	Median
A0A087WYF7;Q6UXV4;A0A087WUX8;Q68DW4	A0A087WYF7;Q6UXV4;A0A087WUX8;Q68DW4	11;11;8;7	11;11;8;7	11;11;8;7	MICOS complex subunit MIC27	APOOL;DKFZp779P1227	tr|A0A087WYF7|A0A087WYF7_HUMAN MICOS complex subunit OS=Homo sapiens GN=APOOL PE=1 SV=1;sp|Q6UXV4|MIC27_HUMAN MICOS complex subunit MIC27 OS=Homo sapiens GN=APOOL PE=1 SV=1;tr|A0A087WUX8|A0A087WUX8_HUMAN MICOS complex subunit OS=Homo sapiens GN=APOOL PE=1	4	11	11	11	8	6	5	6	5	5	7	7	8	6	5	6	5	5	7	7	8	6	5	6	5	5	7	7	50.7	50.7	50.7	29.205	268	268;268;263;268	0	34.381	0.76317	0.95327	8.4426	56	13	Leave out requantified
A0A087WYF8;A0A0A0MQY0;Q53GG5;D6RAF1	A0A087WYF8;A0A0A0MQY0;Q53GG5	5;5;5;2	5;5;5;2	5;5;5;2	PDZ and LIM domain protein 3	PDLIM3	tr|A0A087WYF8|A0A087WYF8_HUMAN PDZ and LIM domain protein 3 OS=Homo sapiens GN=PDLIM3 PE=1 SV=1;tr|A0A0A0MQY0|A0A0A0MQY0_HUMAN PDZ and LIM domain protein 3 OS=Homo sapiens GN=PDLIM3 PE=1 SV=1;sp|Q53GG5|PDLI3_HUMAN PDZ and LIM domain protein 3 OS=Homo sapie	4	5	5	5	1	2	2	2	3	0	1	3	1	2	2	2	3	0	1	3	1	2	2	2	3	0	1	3	38.6	38.6	38.6	21.754	197	197;276;364;42	0	6.8908	0.63146	0.66812	30.991	18	9	Leave out requantified
A0A087WYN9;Q7Z478;H0Y8L1;Q59G60	A0A087WYN9;Q7Z478	19;19;1;1	19;19;1;1	18;18;1;0	ATP-dependent RNA helicase DHX29	DHX29	tr|A0A087WYN9|A0A087WYN9_HUMAN ATP-dependent RNA helicase DHX29 OS=Homo sapiens GN=DHX29 PE=1 SV=1;sp|Q7Z478|DHX29_HUMAN ATP-dependent RNA helicase DHX29 OS=Homo sapiens GN=DHX29 PE=1 SV=2	4	19	19	18	10	8	13	12	11	6	6	5	10	8	13	12	11	6	6	5	9	8	12	11	11	6	5	4	19.1	19.1	18.2	155.29	1370	1370;1369;160;733	0	19.921	0.84132	0.9927	25.843	67	22	Leave out requantified
A0A087WYP2;Q8IZQ5;A0A024R4Y9;H0YE28;H3BV83	A0A087WYP2;Q8IZQ5;A0A024R4Y9;H0YE28	6;6;3;3;1	6;6;3;3;1	6;6;3;3;1	Selenoprotein H	C11orf31;SELH	tr|A0A087WYP2|A0A087WYP2_HUMAN Protein SELENOH OS=Homo sapiens GN=SELENOH PE=1 SV=1;sp|Q8IZQ5|SELH_HUMAN Selenoprotein H OS=Homo sapiens GN=SELH PE=1 SV=2;tr|A0A024R4Y9|A0A024R4Y9_HUMAN Chromosome 11 open reading frame 31 OS=Homo sapiens GN=C11orf31 PE=4 S	5	6	6	6	2	4	4	3	4	3	3	3	2	4	4	3	4	3	3	3	2	4	4	3	4	3	3	3	37.2	37.2	37.2	13.303	121	121;122;43;94;18	0	8.0527	0.7739	0.96896	12.942	29	6	Leave out requantified
A0A087WYR0;P09132;A0A087WWU9;D6RBG4	A0A087WYR0;P09132;A0A087WWU9	7;7;4;3	7;7;4;3	7;7;4;3	Signal recognition particle 19 kDa protein	SRP19	tr|A0A087WYR0|A0A087WYR0_HUMAN Signal recognition particle 19 kDa protein OS=Homo sapiens GN=SRP19 PE=1 SV=1;sp|P09132|SRP19_HUMAN Signal recognition particle 19 kDa protein OS=Homo sapiens GN=SRP19 PE=1 SV=3;tr|A0A087WWU9|A0A087WWU9_HUMAN HCG2039564, isof	4	7	7	7	6	5	5	4	5	4	4	6	6	5	5	4	5	4	4	6	6	5	5	4	5	4	4	6	51.7	51.7	51.7	13.654	120	120;144;104;43	0	20.284	0.87213	1.0041	16.352	50	15	Leave out requantified
A0A087WYR3;Q5J908	A0A087WYR3;Q5J908	15;8	1;0	1;0		TPD52L2	tr|A0A087WYR3|A0A087WYR3_HUMAN Tumor protein D54 OS=Homo sapiens GN=TPD52L2 PE=1 SV=1;tr|Q5J908|Q5J908_HUMAN HCCR-binding protein 2 OS=Homo sapiens PE=2 SV=1	2	15	1	1	13	13	10	10	10	9	12	12	0	1	0	0	0	0	0	1	0	1	0	0	0	0	0	1	58.1	3.2	3.2	23.764	222	222;115	0.0078996	0.4536	0.70346	1.4135	18.131	3	0	Plateau
A0A087WYU2;Q96S19;H3BS73;H3BRT2;H3BQ55;H3BNT3;H3BNB2;H3BMF3	A0A087WYU2;Q96S19;H3BS73;H3BRT2;H3BQ55;H3BNT3;H3BNB2;H3BMF3	2;2;1;1;1;1;1;1	2;2;1;1;1;1;1;1	2;2;1;1;1;1;1;1	UPF0585 protein C16orf13	C16orf13	tr|A0A087WYU2|A0A087WYU2_HUMAN Protein METTL26 OS=Homo sapiens GN=METTL26 PE=1 SV=1;sp|Q96S19|CP013_HUMAN UPF0585 protein C16orf13 OS=Homo sapiens GN=C16orf13 PE=1 SV=2;tr|H3BS73|H3BS73_HUMAN Protein METTL26 OS=Homo sapiens GN=METTL26 PE=1 SV=1;tr|H3BRT2|H	8	2	2	2	1	0	1	1	1	1	1	1	1	0	1	1	1	1	1	1	1	0	1	1	1	1	1	1	14.7	14.7	14.7	20.428	184	184;204;103;133;161;162;174;176	0	3.4044	0.80605	1.0186	30.024	7	1	Leave out requantified
A0A087WYV8;P35556;D6RJI3;E9PHW4;Q8WYH1;D6REJ2	A0A087WYV8;P35556;D6RJI3	39;39;23;7;6;2	36;36;21;5;5;2	36;36;21;5;5;2	Fibrillin-2	FBN2	tr|A0A087WYV8|A0A087WYV8_HUMAN Fibrillin-2 OS=Homo sapiens GN=FBN2 PE=1 SV=1;sp|P35556|FBN2_HUMAN Fibrillin-2 OS=Homo sapiens GN=FBN2 PE=1 SV=3;tr|D6RJI3|D6RJI3_HUMAN Fibrillin-2 OS=Homo sapiens GN=FBN2 PE=1 SV=1	6	39	36	36	29	31	16	19	16	19	30	22	27	29	14	17	13	16	28	20	27	29	14	17	13	16	28	20	15.4	14.3	14.3	314.67	2911	2911;2912;1473;341;277;356	0	61.871	0.63163	0.88276	30.298	227	47	Leave out requantified
A0A087WYX8;B7ZLE1;Q14CM0	A0A087WYX8;B7ZLE1;Q14CM0	2;2;2	2;2;2	2;2;2	FERM and PDZ domain-containing protein 4	FRMPD4	tr|A0A087WYX8|A0A087WYX8_HUMAN FERM and PDZ domain-containing protein 4 OS=Homo sapiens GN=FRMPD4 PE=1 SV=1;tr|B7ZLE1|B7ZLE1_HUMAN FRMPD4 protein OS=Homo sapiens GN=FRMPD4 PE=2 SV=1;sp|Q14CM0|FRPD4_HUMAN FERM and PDZ domain-containing protein 4 OS=Homo sap	3	2	2	2	1	0	0	0	0	0	1	0	1	0	0	0	0	0	1	0	1	0	0	0	0	0	1	0	2	2	2	139.96	1282	1282;1314;1322	0.0047721	0.73926	2.8556	3.9202	137.98	2	0	Median
A0A087WZN1;O43837;A0A087X2E5;A0A0D9SG66;Q9UIC5;L0R875;B4DU38	A0A087WZN1;O43837;A0A087X2E5	9;9;7;4;4;3;1	9;9;7;4;4;3;1	9;9;7;4;4;3;1	Isocitrate dehydrogenase [NAD] subunit, mitochondrial;Isocitrate dehydrogenase [NAD] subunit beta, mitochondrial	IDH3B	tr|A0A087WZN1|A0A087WZN1_HUMAN Isocitrate dehydrogenase [NAD] subunit, mitochondrial OS=Homo sapiens GN=IDH3B PE=1 SV=1;sp|O43837|IDH3B_HUMAN Isocitrate dehydrogenase [NAD] subunit beta, mitochondrial OS=Homo sapiens GN=IDH3B PE=1 SV=2;tr|A0A087X2E5|A0A087	7	9	9	9	5	6	5	7	7	6	5	4	5	6	5	7	7	6	5	4	5	6	5	7	7	6	5	4	30.5	30.5	30.5	42.41	387	387;385;376;145;156;204;133	0	20.979	0.92723	1.092	15.209	44	6	Leave out requantified
A0A087X0H9;Q5T8P6;E2PSN0;B4DZH7;D3DQF6;B3KY61;U3KPZ7;Q9P2N5	A0A087X0H9;Q5T8P6	3;3;1;1;1;1;1;1	3;3;1;1;1;1;1;1	3;3;1;1;1;1;1;1	RNA-binding protein 26	RBM26	tr|A0A087X0H9|A0A087X0H9_HUMAN RNA-binding protein 26 OS=Homo sapiens GN=RBM26 PE=1 SV=1;sp|Q5T8P6|RBM26_HUMAN RNA-binding protein 26 OS=Homo sapiens GN=RBM26 PE=1 SV=3	8	3	3	3	1	2	0	1	2	0	0	0	1	2	0	1	2	0	0	0	1	2	0	1	2	0	0	0	3.8	3.8	3.8	113.79	1009	1009;1007;171;346;771;793;1027;1060	0.0033874	0.89078	3.4674	2.916	54.127	3	3	Plateau
A0A087X0K0;P39059;B3KTP7	A0A087X0K0;P39059	16;16;5	16;16;5	16;16;5	Collagen alpha-1(XV) chain;Restin;Restin-2;Restin-3;Restin-4	COL15A1	tr|A0A087X0K0|A0A087X0K0_HUMAN Collagen alpha-1(XV) chain OS=Homo sapiens GN=COL15A1 PE=1 SV=1;sp|P39059|COFA1_HUMAN Collagen alpha-1(XV) chain OS=Homo sapiens GN=COL15A1 PE=1 SV=2	3	16	16	16	14	15	11	12	14	14	13	14	14	15	11	12	14	14	13	14	14	15	11	12	14	14	13	14	13.2	13.2	13.2	140.06	1374	1374;1388;745	0	237.81	0.86856	1.2387	21.951	240	43	Leave out requantified
A0A087X0K9;G5E9E7;Q6MZU1;Q68DX9;B4DZK4;H0YKB1;H0Y3R8;H0YLT6	A0A087X0K9;G5E9E7;Q6MZU1;Q68DX9	30;30;29;23;7;5;2;1	30;30;29;23;7;5;2;1	1;1;1;1;0;0;0;0		TJP1;DKFZp686A1195;DKFZp686M05161	tr|A0A087X0K9|A0A087X0K9_HUMAN Tight junction protein ZO-1 OS=Homo sapiens GN=TJP1 PE=1 SV=1;tr|G5E9E7|G5E9E7_HUMAN Tight junction protein 1 (Zona occludens 1), isoform CRA_e OS=Homo sapiens GN=TJP1 PE=1 SV=1;tr|Q6MZU1|Q6MZU1_HUMAN Putative uncharacterized	8	30	30	1	14	17	7	10	12	11	14	23	14	17	7	10	12	11	14	23	1	1	1	1	1	1	1	1	22.7	22.7	0.9	187.85	1676	1676;1692;1692;1267;757;383;227;231	0	56.705	0.68369	0.98184	25.488	155	48	Leave out requantified
A0A087X0Q1;Q7Z739;Q8NA80;A0A024R7W5;B4DPX9;A0A087WY31;Q658Z6;Q8N3V9;Q96MZ5;A0A087X0C3;S4R373	A0A087X0Q1;Q7Z739;Q8NA80;A0A024R7W5;B4DPX9;A0A087WY31;Q658Z6;Q8N3V9;Q96MZ5	10;10;9;9;9;9;7;7;7;1;1	10;10;9;9;9;9;7;7;7;1;1	5;5;4;4;4;4;2;4;5;1;1	YTH domain-containing family protein 3	YTHDF3;DKFZp451J085;DKFZp451A052	tr|A0A087X0Q1|A0A087X0Q1_HUMAN YTH domain-containing family protein 3 OS=Homo sapiens GN=YTHDF3 PE=1 SV=1;sp|Q7Z739|YTHD3_HUMAN YTH domain-containing family protein 3 OS=Homo sapiens GN=YTHDF3 PE=1 SV=1;tr|Q8NA80|Q8NA80_HUMAN cDNA FLJ35762 fis, clone TESTI	11	10	10	5	6	3	8	7	7	9	4	4	6	3	8	7	7	9	4	4	3	0	3	3	2	4	1	2	20.1	20.1	11.1	63.674	583	583;585;534;534;588;588;395;534;543;41;52	0	76.542	0.74119	0.97035	69.843	62	16	Leave out requantified
A0A087X0S5;P12109;B4DRR8;B4DQV1;Q8TBN2;Q05BT9	A0A087X0S5;P12109;B4DRR8	49;49;29;20;19;5	49;49;29;20;19;5	19;19;0;0;19;0	Collagen alpha-1(VI) chain	COL6A1	tr|A0A087X0S5|A0A087X0S5_HUMAN Collagen alpha-1(VI) chain OS=Homo sapiens GN=COL6A1 PE=1 SV=1;sp|P12109|CO6A1_HUMAN Collagen alpha-1(VI) chain OS=Homo sapiens GN=COL6A1 PE=1 SV=3;tr|B4DRR8|B4DRR8_HUMAN cDNA FLJ61362, highly similar to Collagen alpha-1(VI)	6	49	49	19	37	39	34	35	34	29	34	40	37	39	34	35	34	29	34	40	13	13	14	13	14	12	12	18	59.2	59.2	23	108.34	1026	1026;1028;589;404;439;107	0	323.31	0.70894	1.0011	32.482	1052	177	Leave out requantified
A0A087X0W7;A0A087WT95;P49753;B3KSA0	A0A087X0W7;A0A087WT95;P49753	15;14;14;7	15;14;14;7	1;1;1;0	Acyl-coenzyme A thioesterase 2, mitochondrial	ACOT2	tr|A0A087X0W7|A0A087X0W7_HUMAN Acyl-coenzyme A thioesterase 2, mitochondrial OS=Homo sapiens GN=ACOT2 PE=1 SV=1;tr|A0A087WT95|A0A087WT95_HUMAN Acyl-coenzyme A thioesterase 2, mitochondrial OS=Homo sapiens GN=ACOT2 PE=1 SV=1;sp|P49753|ACOT2_HUMAN Acyl-coenz	4	15	15	1	10	9	7	6	7	4	9	8	10	9	7	6	7	4	9	8	0	0	0	0	1	0	0	0	41.8	41.8	2.1	46.292	421	421;463;483;286	0	39.701	0.67935	0.8951	15.078	61	10	Leave out requantified
A0A087X0W9;Q8N6M0	A0A087X0W9;Q8N6M0	2;2	2;2	2;2	OTU domain-containing protein 6B	OTUD6B	tr|A0A087X0W9|A0A087X0W9_HUMAN OTU domain containing 6B, isoform CRA_b OS=Homo sapiens GN=OTUD6B PE=1 SV=1;sp|Q8N6M0|OTU6B_HUMAN OTU domain-containing protein 6B OS=Homo sapiens GN=OTUD6B PE=1 SV=1	2	2	2	2	2	2	1	0	0	0	2	1	2	2	1	0	0	0	2	1	2	2	1	0	0	0	2	1	8.4	8.4	8.4	37.325	323	323;293	0	9.7529	0.70417	0.9058	24.749	8	2	Leave out requantified
A0A087X105;A0A087WZW4;A0A087X1W8;A0A0A0MTJ8;A0A087WZR6;X5D8W0;X5DQS5;X5DQR8;X5DNF2;X5D7A8;Q9BY67;A0A087X0T8;A0A4Z1;Q6MZK6;F5H125;H0YG94;H1ZZW4;F5H8J9	A0A087X105;A0A087WZW4;A0A087X1W8;A0A0A0MTJ8;A0A087WZR6;X5D8W0;X5DQS5;X5DQR8;X5DNF2;X5D7A8;Q9BY67;A0A087X0T8;A0A4Z1	12;12;12;12;12;12;12;12;12;12;12;7;7;5;3;3;1;1	12;12;12;12;12;12;12;12;12;12;12;7;7;5;3;3;1;1	12;12;12;12;12;12;12;12;12;12;12;7;7;5;3;3;1;1	Cell adhesion molecule 1	CADM1	tr|A0A087X105|A0A087X105_HUMAN Cell adhesion molecule 1 OS=Homo sapiens GN=CADM1 PE=1 SV=1;tr|A0A087WZW4|A0A087WZW4_HUMAN Cell adhesion molecule 1 OS=Homo sapiens GN=CADM1 PE=1 SV=1;tr|A0A087X1W8|A0A087X1W8_HUMAN Cell adhesion molecule 1 OS=Homo sapiens GN	18	12	12	12	7	8	5	5	2	2	6	8	7	8	5	5	2	2	6	8	7	8	5	5	2	2	6	8	42.1	42.1	42.1	41.667	373	373;401;412;413;430;442;443;453;471;471;442;346;387;84;182;188;68;110	0	210.75	0.63084	0.89369	27.04	58	24	Leave out requantified
A0A087X142;B7ZVZ1;A6NMH6;A6NFQ9;F8W8I8;Q92599;C9JV02;A0A0A0MRP8;C9J4G8	A0A087X142;B7ZVZ1;A6NMH6;A6NFQ9;F8W8I8;Q92599	7;7;7;7;7;7;2;1;1	4;4;4;4;4;4;1;1;1	4;4;4;4;4;4;1;1;1	Septin-8	2017-09-08	tr|A0A087X142|A0A087X142_HUMAN Septin-8 OS=Homo sapiens GN=SEPT8 PE=1 SV=1;tr|B7ZVZ1|B7ZVZ1_HUMAN SEPT8 protein OS=Homo sapiens GN=SEPT8 PE=2 SV=1;tr|A6NMH6|A6NMH6_HUMAN Septin-8 OS=Homo sapiens GN=SEPT8 PE=1 SV=1;tr|A6NFQ9|A6NFQ9_HUMAN Septin-8 OS=Homo sa	9	7	4	4	5	7	4	5	6	5	6	7	2	4	1	2	3	2	3	4	2	4	1	2	3	2	3	4	21.4	13.4	13.4	49.355	426	426;427;430;440;460;483;130;78;97	0	14.783	0.64698	0.87791	24.964	20	4	Leave out requantified
A0A087X1G7;A0A0B4J1S4;O60613;A0A0J9YX89;D3DT21;A0A087WXL0;A0A0B4J1T0;A8MZD0	A0A087X1G7;A0A0B4J1S4;O60613;A0A0J9YX89;D3DT21;A0A087WXL0;A0A0B4J1T0;A8MZD0	4;4;4;2;2;2;2;2	4;4;4;2;2;2;2;2	4;4;4;2;2;2;2;2	15 kDa selenoprotein	2017-09-15	tr|A0A087X1G7|A0A087X1G7_HUMAN 15 kDa selenoprotein OS=Homo sapiens GN=SEP15 PE=1 SV=1;tr|A0A0B4J1S4|A0A0B4J1S4_HUMAN 15 kDa selenoprotein OS=Homo sapiens GN=SEP15 PE=1 SV=1;sp|O60613|SEP15_HUMAN 15 kDa selenoprotein OS=Homo sapiens GN=SEP15 PE=1 SV=3;tr|A	8	4	4	4	3	4	2	2	2	2	3	2	3	4	2	2	2	2	3	2	3	4	2	2	2	2	3	2	15.2	15.2	15.2	17.942	164	164;165;162;88;95;123;124;144	0	49.562	0.71542	1.0134	9.5995	30	10	Leave out requantified
A0A087X1H5;Q15057;A0A0U1RQT1;H7C3K3;H7C3Q8	A0A087X1H5;Q15057;A0A0U1RQT1	7;7;4;2;1	7;7;4;2;1	7;7;4;2;1	Arf-GAP with coiled-coil, ANK repeat and PH domain-containing protein 2	ACAP2	tr|A0A087X1H5|A0A087X1H5_HUMAN Arf-GAP with coiled-coil, ANK repeat and PH domain-containing protein 2 OS=Homo sapiens GN=ACAP2 PE=1 SV=1;sp|Q15057|ACAP2_HUMAN Arf-GAP with coiled-coil, ANK repeat and PH domain-containing protein 2 OS=Homo sapiens GN=ACAP2	5	7	7	7	3	3	3	3	2	3	2	3	3	3	3	3	2	3	2	3	3	3	3	3	2	3	2	3	10.3	10.3	10.3	88.02	777	777;778;547;228;256	0	3.6015	0.86918	1.2167	28.073	21	13	Leave out requantified
A0A087X1K9;E5RGR0;Q6IAQ1;B4DJV9;O75608;B4DP64;E5RJ48;E5RI35	A0A087X1K9;E5RGR0;Q6IAQ1;B4DJV9;O75608;B4DP64	3;3;3;3;3;2;1;1	3;3;3;3;3;2;1;1	3;3;3;3;3;2;1;1	Acyl-protein thioesterase 1	LYPLA1	tr|A0A087X1K9|A0A087X1K9_HUMAN Acyl-protein thioesterase 1 OS=Homo sapiens GN=LYPLA1 PE=1 SV=1;tr|E5RGR0|E5RGR0_HUMAN Acyl-protein thioesterase 1 (Fragment) OS=Homo sapiens GN=LYPLA1 PE=1 SV=1;tr|Q6IAQ1|Q6IAQ1_HUMAN LYPLA1 protein OS=Homo sapiens GN=LYPLA1	8	3	3	3	1	2	3	2	2	1	1	3	1	2	3	2	2	1	1	3	1	2	3	2	2	1	1	3	19.3	19.3	19.3	17.981	166	166;197;230;263;230;196;90;103	0	5.3971	0.79772	0.95083	40.239	15	1	Leave out requantified
A0A087X1W2;E9PMW9	A0A087X1W2	11;3	1;0	1;0		PRMT1	tr|A0A087X1W2|A0A087X1W2_HUMAN Protein arginine N-methyltransferase 1 OS=Homo sapiens GN=PRMT1 PE=1 SV=1	2	11	1	1	11	9	8	9	8	9	11	10	1	0	0	0	0	0	1	0	1	0	0	0	0	0	1	0	51.2	10.9	10.9	32.693	285	285;110	0	8.0593	NaN	NaN	NaN	1	1	Median
A0A087X296;P23219;X6RJD6	A0A087X296;P23219	17;17;2	17;17;2	16;16;2	Prostaglandin G/H synthase 1	PTGS1	tr|A0A087X296|A0A087X296_HUMAN Prostaglandin G/H synthase 1 OS=Homo sapiens GN=PTGS1 PE=1 SV=1;sp|P23219|PGH1_HUMAN Prostaglandin G/H synthase 1 OS=Homo sapiens GN=PTGS1 PE=1 SV=2	3	17	17	16	14	14	15	15	13	11	11	13	14	14	15	15	13	11	11	13	13	13	14	14	12	10	10	12	42.1	42.1	40.5	63.286	551	551;599;156	0	323.31	0.68062	0.95344	17.689	289	64	Leave out requantified
A0A087X2D5;B4DEF8;Q9BRJ2;A0A0G2JMS5;A0A087WU62;Q3MHC5	A0A087X2D5;B4DEF8;Q9BRJ2;A0A0G2JMS5;A0A087WU62	6;6;6;5;5;1	6;6;6;5;5;1	6;6;6;5;5;1	39S ribosomal protein L45, mitochondrial	MRPL45	tr|A0A087X2D5|A0A087X2D5_HUMAN 39S ribosomal protein L45, mitochondrial OS=Homo sapiens GN=MRPL45 PE=1 SV=1;tr|B4DEF8|B4DEF8_HUMAN cDNA FLJ61100, highly similar to 39S ribosomal protein L45, mitochondrial OS=Homo sapiens PE=2 SV=1;sp|Q9BRJ2|RM45_HUMAN 39S	6	6	6	6	3	3	4	1	4	2	2	2	3	3	4	1	4	2	2	2	3	3	4	1	4	2	2	2	23.9	23.9	23.9	35.29	306	306;329;306;256;256;57	0	30.227	0.77563	0.97751	13.008	21	1	Leave out requantified
A0A087X2D8;O60271;B4DS36;Q5JB53;H0YBE9;Q7Z5Q8;Q719J0;A0A060L980;E9PFH7;B7ZMF3;A0A087WYG2;Q9UPT6	A0A087X2D8;O60271;B4DS36	8;8;4;3;2;2;2;1;1;1;1;1	8;8;4;3;2;2;2;1;1;1;1;1	8;8;4;3;2;2;2;1;1;1;1;1	C-Jun-amino-terminal kinase-interacting protein 4	SPAG9	tr|A0A087X2D8|A0A087X2D8_HUMAN C-Jun-amino-terminal kinase-interacting protein 4 OS=Homo sapiens GN=SPAG9 PE=1 SV=1;sp|O60271|JIP4_HUMAN C-Jun-amino-terminal kinase-interacting protein 4 OS=Homo sapiens GN=SPAG9 PE=1 SV=4;tr|B4DS36|B4DS36_HUMAN cDNA FLJ582	12	8	8	8	3	3	5	2	4	0	4	5	3	3	5	2	4	0	4	5	3	3	5	2	4	0	4	5	9.5	9.5	9.5	145.17	1312	1312;1321;921;766;174;200;508;274;1330;1337;1337;1336	0	24.135	0.62673	0.73306	58.027	26	10	Leave out requantified
A0A087X2H1;Q9ULT8;H0YJP0;Q2KQ74;B3KWT6;H0YJD4;A0A087WVU6;G3V4V5	A0A087X2H1;Q9ULT8;H0YJP0;Q2KQ74	6;6;4;3;2;2;1;1	6;6;4;3;2;2;1;1	6;6;4;3;2;2;1;1	E3 ubiquitin-protein ligase HECTD1	HECTD1	tr|A0A087X2H1|A0A087X2H1_HUMAN E3 ubiquitin-protein ligase HECTD1 OS=Homo sapiens GN=HECTD1 PE=1 SV=1;sp|Q9ULT8|HECD1_HUMAN E3 ubiquitin-protein ligase HECTD1 OS=Homo sapiens GN=HECTD1 PE=1 SV=3;tr|H0YJP0|H0YJP0_HUMAN E3 ubiquitin-protein ligase HECTD1 (Fr	8	6	6	6	1	1	1	0	4	3	2	0	1	1	1	0	4	3	2	0	1	1	1	0	4	3	2	0	2.9	2.9	2.9	289.63	2614	2614;2610;1465;1224;736;976;212;926	0	2.3543	0.73748	1.1849	66.969	13	4	Leave out requantified
A0A087X2I1;P62333;V9HW24;H0YJC0;H0YJS8;H0YJX2;H0YJE9;H0YJT1	A0A087X2I1;P62333;V9HW24	21;21;20;10;8;4;1;1	21;21;20;10;8;4;1;1	16;16;15;5;3;4;1;1	26S protease regulatory subunit 10B	PSMC6;HEL-S-73	tr|A0A087X2I1|A0A087X2I1_HUMAN 26S protease regulatory subunit 10B OS=Homo sapiens GN=PSMC6 PE=1 SV=1;sp|P62333|PRS10_HUMAN 26S protease regulatory subunit 10B OS=Homo sapiens GN=PSMC6 PE=1 SV=1;tr|V9HW24|V9HW24_HUMAN Epididymis secretory protein Li 73 OS=	8	21	21	16	16	14	14	15	14	14	16	12	16	14	14	15	14	14	16	12	12	11	11	12	11	11	12	7	62.8	62.8	42.7	45.796	403	403;389;389;262;194;67;70;97	0	173.54	0.75357	0.94858	18.511	181	36	Leave out requantified
A0A088QF11;A0A088QCU6;A0A024R798;A0A024R7D2;Q8IWA5;A0A0S2YRM7;K7ER17;K7EMN3;K7EPV6;K7ESP7;K7ESF5;B3KX31	A0A088QF11;A0A088QCU6;A0A024R798;A0A024R7D2;Q8IWA5	5;5;5;5;5;1;1;1;1;1;1;1	5;5;5;5;5;1;1;1;1;1;1;1	5;5;5;5;5;1;1;1;1;1;1;1	Choline transporter-like protein 2	SLC44A2	tr|A0A088QF11|A0A088QF11_HUMAN Choline transporter-like protein 2 isoform 2 OS=Homo sapiens GN=SLC44A2 PE=3 SV=1;tr|A0A088QCU6|A0A088QCU6_HUMAN Choline transporter-like protein 2 isoform 2 OS=Homo sapiens GN=SLC44A2 PE=2 SV=1;tr|A0A024R798|A0A024R798_HUMAN	12	5	5	5	3	4	2	3	2	1	1	4	3	4	2	3	2	1	1	4	3	4	2	3	2	1	1	4	7.7	7.7	7.7	79.907	704	704;704;704;706;706;85;95;124;146;148;170;235	0	2.1728	0.64308	0.74068	11.53	26	2	Leave out requantified
A0A090N7T9;Q12765;A0A024RA21;B4DH22;C9K052;B8ZZP4;C9J7U9;B4DE46;B4DIV7	A0A090N7T9;Q12765;A0A024RA21;B4DH22;C9K052	13;13;8;7;7;6;6;6;6	13;13;8;7;7;6;6;6;6	13;13;8;7;7;6;6;6;6	Secernin-1	SCRN1	tr|A0A090N7T9|A0A090N7T9_HUMAN Secernin 1 OS=Homo sapiens GN=SCRN1 PE=4 SV=1;sp|Q12765|SCRN1_HUMAN Secernin-1 OS=Homo sapiens GN=SCRN1 PE=1 SV=2;tr|A0A024RA21|A0A024RA21_HUMAN Secernin 1, isoform CRA_a OS=Homo sapiens GN=SCRN1 PE=4 SV=1;tr|B4DH22|B4DH22_HU	9	13	13	13	8	8	7	7	7	7	9	4	8	8	7	7	7	7	9	4	8	8	7	7	7	7	9	4	37.2	37.2	37.2	46.382	414	414;414;346;218;245;140;141;142;240	0	65.81	0.8445	1.0651	68.703	69	31	Leave out requantified
A0A090N7U0;Q13616;A0A0C4DGX4;B3KTW0;B4DLA3;Q75MQ1;B3KU45	A0A090N7U0;Q13616;A0A0C4DGX4;B3KTW0;B4DLA3;Q75MQ1;B3KU45	16;16;15;14;13;11;8	16;16;15;14;13;11;8	16;16;15;14;13;11;8	Cullin-1	CUL1	tr|A0A090N7U0|A0A090N7U0_HUMAN Cullin 1 OS=Homo sapiens GN=CUL1 PE=3 SV=1;sp|Q13616|CUL1_HUMAN Cullin-1 OS=Homo sapiens GN=CUL1 PE=1 SV=2;tr|A0A0C4DGX4|A0A0C4DGX4_HUMAN Cullin-1 OS=Homo sapiens GN=CUL1 PE=1 SV=1;tr|B3KTW0|B3KTW0_HUMAN cDNA FLJ38844 fis, cl	7	16	16	16	8	6	9	6	9	7	6	8	8	6	9	6	9	7	6	8	8	6	9	6	9	7	6	8	22.8	22.8	22.8	89.677	776	776;776;752;607;703;513;327	0	25.696	0.81216	0.85795	49.431	59	12	Leave out requantified
A0A090N7V5;O75223;M0QZK8;B3KMN7;B8ZZK2;A0A0B4J1Y4;H7BZK5	A0A090N7V5;O75223;M0QZK8;B3KMN7	5;5;4;3;2;1;1	5;5;4;3;2;1;1	5;5;4;3;2;1;1	Gamma-glutamylcyclotransferase	C7orf24;GGCT	tr|A0A090N7V5|A0A090N7V5_HUMAN Chromosome 7 open reading frame 24 OS=Homo sapiens GN=C7orf24 PE=4 SV=1;sp|O75223|GGCT_HUMAN Gamma-glutamylcyclotransferase OS=Homo sapiens GN=GGCT PE=1 SV=1;tr|M0QZK8|M0QZK8_HUMAN Uncharacterized protein OS=Homo sapiens PE=4	7	5	5	5	2	1	2	1	3	1	1	1	2	1	2	1	3	1	1	1	2	1	2	1	3	1	1	1	29.3	29.3	29.3	21.007	188	188;188;103;127;166;51;119	0	9.9242	0.54147	0.57443	86.078	11	8	Median
A0A090N7V8;Q9NWM8;H9XW20;H7C1Z9;F8WBZ0	A0A090N7V8;Q9NWM8;H9XW20;H7C1Z9	7;7;6;5;2	7;7;6;5;2	7;7;6;5;2	Peptidyl-prolyl cis-trans isomerase FKBP14;Peptidyl-prolyl cis-trans isomerase	FKBP14	tr|A0A090N7V8|A0A090N7V8_HUMAN Peptidylprolyl isomerase OS=Homo sapiens GN=FKBP14 PE=4 SV=1;sp|Q9NWM8|FKB14_HUMAN Peptidyl-prolyl cis-trans isomerase FKBP14 OS=Homo sapiens GN=FKBP14 PE=1 SV=1;tr|H9XW20|H9XW20_HUMAN Peptidylprolyl isomerase OS=Homo sapiens	5	7	7	7	6	4	4	4	1	2	5	4	6	4	4	4	1	2	5	4	6	4	4	4	1	2	5	4	33.6	33.6	33.6	24.171	211	211;211;126;89;66	0	12.432	0.75035	0.93551	18.467	35	3	Leave out requantified
A0A090N7W4;Q00535;Q6IAW3;A0A0S2Z355	A0A090N7W4;Q00535;Q6IAW3;A0A0S2Z355	7;7;6;5	6;6;5;4	6;6;5;4	Cyclin-dependent-like kinase 5	CDK5	tr|A0A090N7W4|A0A090N7W4_HUMAN Cyclin-dependent kinase 5 OS=Homo sapiens GN=CDK5 PE=2 SV=1;sp|Q00535|CDK5_HUMAN Cyclin-dependent-like kinase 5 OS=Homo sapiens GN=CDK5 PE=1 SV=3;tr|Q6IAW3|Q6IAW3_HUMAN CDK5 protein OS=Homo sapiens GN=CDK5 PE=2 SV=1;tr|A0A0S2	4	7	6	6	5	5	5	5	3	4	4	7	5	4	4	4	2	3	4	6	5	4	4	4	2	3	4	6	28.4	25.7	25.7	33.304	292	292;292;292;260	0	16.694	0.61019	0.82545	35.413	35	12	Leave out requantified
A0A090N7X1;A0A090N7Y2;Q9UG63;C9JHK9;C9JZV3	A0A090N7X1;A0A090N7Y2;Q9UG63	11;11;11;4;4	11;11;11;4;4	11;11;11;4;4	ATP-binding cassette sub-family F member 2	ABCF2	tr|A0A090N7X1|A0A090N7X1_HUMAN ATP-binding cassette, sub-family F (GCN20), member 2 OS=Homo sapiens GN=ABCF2 PE=4 SV=1;tr|A0A090N7Y2|A0A090N7Y2_HUMAN ATP-binding cassette, sub-family F (GCN20), member 2 OS=Homo sapiens GN=ABCF2 PE=4 SV=1;sp|Q9UG63|ABCF2_HU	5	11	11	11	3	7	8	9	6	6	3	4	3	7	8	9	6	6	3	4	3	7	8	9	6	6	3	4	20.7	20.7	20.7	71.289	623	623;634;623;240;287	0	29.117	0.78548	1.0105	54.483	50	5	Leave out requantified
A0A090N8G0;Q75MN1;H7C443	A0A090N8G0	34;5;1	34;5;1	1;0;0		GARS	tr|A0A090N8G0|A0A090N8G0_HUMAN Glycyl-tRNA synthetase OS=Homo sapiens GN=GARS PE=4 SV=1	3	34	34	1	26	27	17	18	19	21	20	22	26	27	17	18	19	21	20	22	1	1	1	1	1	1	1	1	52	52	2	77.53	685	685;98;77	0	323.31	0.91892	0.96172	56.093	384	72	Leave out requantified
A0A090N8Q5;H3BM14;H3BM74;Q9Y5A7;C9J7X7;C9JRT6;F8WDB6	A0A090N8Q5;H3BM14;H3BM74;Q9Y5A7;C9J7X7;C9JRT6;F8WDB6	2;2;2;2;1;1;1	2;2;2;2;1;1;1	2;2;2;2;1;1;1	NEDD8 ultimate buster 1	NYREN18;NUB1	tr|A0A090N8Q5|A0A090N8Q5_HUMAN NEDD8 ultimate buster-1 OS=Homo sapiens GN=NYREN18 PE=4 SV=1;tr|H3BM14|H3BM14_HUMAN NEDD8 ultimate buster 1 OS=Homo sapiens GN=NUB1 PE=1 SV=1;tr|H3BM74|H3BM74_HUMAN NEDD8 ultimate buster 1 OS=Homo sapiens GN=NUB1 PE=1 SV=1;sp	7	2	2	2	1	1	0	2	0	0	0	1	1	1	0	2	0	0	0	1	1	1	0	2	0	0	0	1	3.3	3.3	3.3	69.118	601	601;625;639;615;154;254;267	0.0094645	0.38083	0.92878	1.5709	64.027	4	1	Median
A0A090N8Y2;P13667;C9JMN9	A0A090N8Y2;P13667	56;56;1	56;56;1	56;56;1	Protein disulfide-isomerase A4	ERP70;PDIA4	tr|A0A090N8Y2|A0A090N8Y2_HUMAN Protein disulfide-isomerase A4 OS=Homo sapiens GN=ERP70 PE=2 SV=1;sp|P13667|PDIA4_HUMAN Protein disulfide-isomerase A4 OS=Homo sapiens GN=PDIA4 PE=1 SV=2	3	56	56	56	46	51	45	44	41	45	46	45	46	51	45	44	41	45	46	45	46	51	45	44	41	45	46	45	63.3	63.3	63.3	72.932	645	645;645;163	0	323.31	0.70019	0.97527	14.267	1200	267	Leave out requantified
A0A096LP25;A0A096LNZ0;Q6ZSR9;L0R804	A0A096LP25;A0A096LNZ0;Q6ZSR9;L0R804	7;5;5;4	7;5;5;4	6;4;5;4	Uncharacterized protein FLJ45252	AAK1	tr|A0A096LP25|A0A096LP25_HUMAN AP2-associated protein kinase 1 (Fragment) OS=Homo sapiens GN=AAK1 PE=1 SV=1;tr|A0A096LNZ0|A0A096LNZ0_HUMAN AP2-associated protein kinase 1 (Fragment) OS=Homo sapiens GN=AAK1 PE=1 SV=6;sp|Q6ZSR9|YJ005_HUMAN Uncharacterized pr	4	7	7	6	2	1	2	4	3	1	4	2	2	1	2	4	3	1	4	2	2	1	2	4	3	1	3	2	21.5	21.5	19	54.448	511	511;339;355;302	0	10.254	0.59974	0.75042	29.727	24	15	Leave out requantified
A0A096LPI6;A0A096LNH5;H7C2G3;A0A140VKB0;A0A0B4J2D5;P30042;A0A0B4J2H4;H7C1F6;A0A096LP73;F2Z2Q0;A0A096LP12;A0A096LNJ1	A0A096LPI6;A0A096LNH5;H7C2G3;A0A140VKB0;A0A0B4J2D5;P30042;A0A0B4J2H4;H7C1F6	7;6;6;6;6;6;5;5;3;3;3;2	7;6;6;6;6;6;5;5;3;3;3;2	6;6;6;6;6;6;5;5;3;3;3;2	ES1 protein homolog, mitochondrial	C21orf33	tr|A0A096LPI6|A0A096LPI6_HUMAN Uncharacterized protein (Fragment) OS=Homo sapiens PE=4 SV=2;tr|A0A096LNH5|A0A096LNH5_HUMAN Protein LOC102724023 OS=Homo sapiens GN=LOC102724023 PE=4 SV=1;tr|H7C2G3|H7C2G3_HUMAN ES1 protein homolog, mitochondrial (Fragment) O	12	7	7	6	6	6	5	4	4	4	6	6	6	6	5	4	4	4	6	6	6	5	4	3	3	3	5	5	33	33	28.3	30.376	279	279;182;191;268;268;268;237;257;137;217;224;106	0	171.78	0.81554	0.99405	7.1899	61	9	Leave out requantified
A0A097PIC4;Q8N8S7;A8K2B4;A0A097PID1;A0A0U1RRM6;A0A075B6E5;A0A0U1RQP7;Q6ZSB8;Q6ZT55	A0A097PIC4;Q8N8S7;A8K2B4;A0A097PID1;A0A0U1RRM6;A0A075B6E5	15;15;14;14;14;8;6;5;5	15;15;14;14;14;8;6;5;5	15;15;14;14;14;8;6;5;5	Protein enabled homolog	ENAH	tr|A0A097PIC4|A0A097PIC4_HUMAN Mammalian enabled variant 11a OS=Homo sapiens GN=ENAH PE=2 SV=1;sp|Q8N8S7|ENAH_HUMAN Protein enabled homolog OS=Homo sapiens GN=ENAH PE=1 SV=2;tr|A8K2B4|A8K2B4_HUMAN cDNA FLJ77490, highly similar to Homo sapiens enabled homol	9	15	15	15	12	8	10	9	8	7	8	12	12	8	10	9	8	7	8	12	12	8	10	9	8	7	8	12	30	30	30	68.578	610	610;591;570;589;802;213;242;210;297	0	178.27	0.80119	1.1293	37.591	103	20	Leave out requantified
A0A0A0MQX1;Q9HD67;Q69YP8;E9PEW5;B7ZA23;B7Z3D4;B4E0P0;D6RGD1;B4DIJ5;Q8NCI3;E9PCN3;Q6IPD7	A0A0A0MQX1;Q9HD67;Q69YP8;E9PEW5;B7ZA23;B7Z3D4	7;7;6;4;4;4;3;3;3;3;1;1	7;7;6;4;4;4;3;3;3;3;1;1	7;7;6;4;4;4;3;3;3;3;1;1	Unconventional myosin-X	MYO10;DKFZp762A083	tr|A0A0A0MQX1|A0A0A0MQX1_HUMAN Unconventional myosin-X OS=Homo sapiens GN=MYO10 PE=1 SV=1;sp|Q9HD67|MYO10_HUMAN Unconventional myosin-X OS=Homo sapiens GN=MYO10 PE=1 SV=3;tr|Q69YP8|Q69YP8_HUMAN Putative uncharacterized protein DKFZp762A083 (Fragment) OS=Ho	12	7	7	7	4	5	0	1	0	0	1	0	4	5	0	1	0	0	1	0	4	5	0	1	0	0	1	0	3.9	3.9	3.9	238.51	2069	2069;2058;1698;1397;1415;1415;687;830;937;984;212;214	0	2.1635	0.5803	0.7291	38.369	9	2	Leave out requantified
A0A0A0MR02;A0A024QZT0;P45880;A0A024QZN9;B4DKM5;Q5JSD2;Q5JSD1;A2A3S1	A0A0A0MR02;A0A024QZT0;P45880;A0A024QZN9;B4DKM5;Q5JSD2;Q5JSD1	15;15;15;13;11;10;10;5	15;15;15;13;11;10;10;5	15;15;15;13;11;10;10;5	Voltage-dependent anion-selective channel protein 2	VDAC2	tr|A0A0A0MR02|A0A0A0MR02_HUMAN Voltage-dependent anion-selective channel protein 2 (Fragment) OS=Homo sapiens GN=VDAC2 PE=1 SV=1;tr|A0A024QZT0|A0A024QZT0_HUMAN Voltage-dependent anion channel 2, isoform CRA_c OS=Homo sapiens GN=VDAC2 PE=4 SV=1;sp|P45880|VD	8	15	15	15	14	13	13	12	12	12	13	14	14	13	13	12	12	12	13	14	14	13	13	12	12	12	13	14	55.7	55.7	55.7	30.348	282	282;294;294;319;255;194;204;109	0	323.31	0.84505	1.0296	10.334	368	60	Leave out requantified
A0A0A0MRE5;Q9ULH1;H0YBF7;E5RHD7;Q53RT9;H0YBM4;O43150	A0A0A0MRE5;Q9ULH1;H0YBF7	3;3;2;1;1;1;1	3;3;2;1;1;1;1	3;3;2;1;1;1;1	Arf-GAP with SH3 domain, ANK repeat and PH domain-containing protein 1	ASAP1	tr|A0A0A0MRE5|A0A0A0MRE5_HUMAN Arf-GAP with SH3 domain, ANK repeat and PH domain-containing protein 1 OS=Homo sapiens GN=ASAP1 PE=1 SV=1;sp|Q9ULH1|ASAP1_HUMAN Arf-GAP with SH3 domain, ANK repeat and PH domain-containing protein 1 OS=Homo sapiens GN=ASAP1 P	7	3	3	3	2	1	0	1	0	0	0	2	2	1	0	1	0	0	0	2	2	1	0	1	0	0	0	2	4.5	4.5	4.5	124.77	1122	1122;1129;950;98;328;483;1006	0.0036276	0.88959	0.92224	1.2972	56.86	6	3	Median
A0A0A0MRJ6;H7BY58;P22061;F6S8N6;B7Z972;C9J0F2;F8WDT3;F8WAV5;F8WAX2;H7C4X2	A0A0A0MRJ6;H7BY58;P22061;F6S8N6;B7Z972	13;13;13;12;11;4;3;3;3;1	13;13;13;12;11;4;3;3;3;1	13;13;13;12;11;4;3;3;3;1	Protein-L-isoaspartate O-methyltransferase;Protein-L-isoaspartate(D-aspartate) O-methyltransferase	PCMT1	tr|A0A0A0MRJ6|A0A0A0MRJ6_HUMAN Protein-L-isoaspartate O-methyltransferase OS=Homo sapiens GN=PCMT1 PE=1 SV=1;tr|H7BY58|H7BY58_HUMAN Protein-L-isoaspartate O-methyltransferase OS=Homo sapiens GN=PCMT1 PE=1 SV=1;sp|P22061|PIMT_HUMAN Protein-L-isoaspartate(D-	10	13	13	13	11	7	8	4	5	6	8	7	11	7	8	4	5	6	8	7	11	7	8	4	5	6	8	7	43.5	43.5	43.5	30.315	285	285;286;227;250;192;96;120;124;130;67	0	111.7	0.56552	0.62822	54.345	67	12	Leave out requantified
A0A0A0MRK6;Q13505;A0A0C4DFQ1	A0A0A0MRK6;Q13505;A0A0C4DFQ1	8;8;6	8;8;6	8;8;6	Metaxin-1	MTX1	tr|A0A0A0MRK6|A0A0A0MRK6_HUMAN Metaxin 1, isoform CRA_b OS=Homo sapiens GN=MTX1 PE=1 SV=1;sp|Q13505|MTX1_HUMAN Metaxin-1 OS=Homo sapiens GN=MTX1 PE=1 SV=2;tr|A0A0C4DFQ1|A0A0C4DFQ1_HUMAN Metaxin-1 OS=Homo sapiens GN=MTX1 PE=1 SV=1	3	8	8	8	3	5	4	4	2	2	2	5	3	5	4	4	2	2	2	5	3	5	4	4	2	2	2	5	23.4	23.4	23.4	51.462	466	466;466;435	0	42.931	0.61672	0.87171	26.725	29	8	Leave out requantified
A0A0A0MRM8;A0A0D9SGC1;E7EW20;Q9UM54;Q14784;Q5JVM0	A0A0A0MRM8;A0A0D9SGC1;E7EW20;Q9UM54	21;20;20;20;3;1	21;20;20;20;3;1	21;20;20;20;3;1	Unconventional myosin-VI	MYO6	tr|A0A0A0MRM8|A0A0A0MRM8_HUMAN Unconventional myosin-VI OS=Homo sapiens GN=MYO6 PE=1 SV=1;tr|A0A0D9SGC1|A0A0D9SGC1_HUMAN Unconventional myosin-VI OS=Homo sapiens GN=MYO6 PE=1 SV=1;tr|E7EW20|E7EW20_HUMAN Unconventional myosin-VI OS=Homo sapiens GN=MYO6 PE=1	6	21	21	21	14	14	11	8	8	5	11	11	14	14	11	8	8	5	11	11	14	14	11	8	8	5	11	11	23	23	23	145.01	1253	1253;1294;1295;1294;87;174	0	108.33	0.65987	0.88856	25.052	92	24	Leave out requantified
A0A0A0MRX2;Q96HY6	A0A0A0MRX2;Q96HY6	5;5	5;5	5;5	DDRGK domain-containing protein 1	DDRGK1	tr|A0A0A0MRX2|A0A0A0MRX2_HUMAN DDRGK domain-containing protein 1 OS=Homo sapiens GN=DDRGK1 PE=1 SV=1;sp|Q96HY6|DDRGK_HUMAN DDRGK domain-containing protein 1 OS=Homo sapiens GN=DDRGK1 PE=1 SV=2	2	5	5	5	3	3	3	5	3	3	3	3	3	3	3	5	3	3	3	3	3	3	3	5	3	3	3	3	24.2	24.2	24.2	33.939	298	298;314	0	42.845	0.63617	0.82644	11.111	43	11	Leave out requantified
A0A0A0MS29;H7C433;E9PQX8	A0A0A0MS29;H7C433;E9PQX8	4;3;2	1;1;1	1;1;1		MFF	tr|A0A0A0MS29|A0A0A0MS29_HUMAN Mitochondrial fission factor OS=Homo sapiens GN=MFF PE=1 SV=1;tr|H7C433|H7C433_HUMAN Mitochondrial fission factor (Fragment) OS=Homo sapiens GN=MFF PE=1 SV=1;tr|E9PQX8|E9PQX8_HUMAN Mitochondrial fission factor (Fragment) OS=H	3	4	1	1	3	3	1	1	0	0	4	3	0	1	0	0	0	0	1	0	0	1	0	0	0	0	1	0	22.6	5.9	5.9	25.302	221	221;154;69	0.009673	0.36845	NaN	NaN	NaN	0	0	Median
A0A0A0MS41;Q9BWM7;B4DRS6;S4R3N9	A0A0A0MS41;Q9BWM7;B4DRS6;S4R3N9	17;17;16;10	17;17;16;10	16;16;15;10	Sideroflexin;Sideroflexin-3	SFXN3	tr|A0A0A0MS41|A0A0A0MS41_HUMAN Sideroflexin OS=Homo sapiens GN=SFXN3 PE=1 SV=1;sp|Q9BWM7|SFXN3_HUMAN Sideroflexin-3 OS=Homo sapiens GN=SFXN3 PE=1 SV=3;tr|B4DRS6|B4DRS6_HUMAN Sideroflexin OS=Homo sapiens PE=2 SV=1;tr|S4R3N9|S4R3N9_HUMAN Sideroflexin-3 OS=Ho	4	17	17	16	14	14	13	14	13	13	15	14	14	14	13	14	13	13	15	14	13	14	13	14	13	13	15	14	62.9	62.9	57	35.503	321	321;321;329;177	0	256.18	0.77432	1.0332	9.0914	187	48	Leave out requantified
A0A0A0MS70;H0Y4G9;A0A0A0MST0;Q99836;A0A0A0MSI9;B4E3D6;B4DU08;A0A192GQL6;B4DT48;A0A193CK37;A0A192GQD4	A0A0A0MS70;H0Y4G9;A0A0A0MST0;Q99836;A0A0A0MSI9;B4E3D6;B4DU08	5;5;5;5;4;4;3;2;2;1;1	5;5;5;5;4;4;3;2;2;1;1	5;5;5;5;4;4;3;2;2;1;1	Myeloid differentiation primary response protein MyD88	MYD88	tr|A0A0A0MS70|A0A0A0MS70_HUMAN Myeloid differentiation primary response protein MyD88 OS=Homo sapiens GN=MYD88 PE=1 SV=1;tr|H0Y4G9|H0Y4G9_HUMAN Myeloid differentiation primary response protein MyD88 (Fragment) OS=Homo sapiens GN=MYD88 PE=1 SV=1;tr|A0A0A0MS	11	5	5	5	2	0	3	2	0	0	0	0	2	0	3	2	0	0	0	0	2	0	3	2	0	0	0	0	19.1	19.1	19.1	34.58	309	309;316;317;296;264;285;172;81;168;67;113	0	2.1545	0.5645	0.54109	77.894	7	5	Median
A0A0A0MSB8;Q9UPT5;Q63HP7;Q5G0E1;A0A0A0MRE1;B5MCY9;K7ERQ5;C9JKC2;C9JME6	A0A0A0MSB8;Q9UPT5;Q63HP7;Q5G0E1;A0A0A0MRE1	11;11;10;9;9;3;3;2;1	11;11;10;9;9;3;3;2;1	2;2;2;0;0;2;2;0;0	Exocyst complex component 7	EXOC7;DKFZp686P1551	tr|A0A0A0MSB8|A0A0A0MSB8_HUMAN Exocyst complex component 7 OS=Homo sapiens GN=EXOC7 PE=1 SV=1;sp|Q9UPT5|EXOC7_HUMAN Exocyst complex component 7 OS=Homo sapiens GN=EXOC7 PE=1 SV=3;tr|Q63HP7|Q63HP7_HUMAN Putative uncharacterized protein DKFZp686P1551 OS=Homo	9	11	11	2	8	4	3	7	5	2	2	3	8	4	3	7	5	2	2	3	1	1	1	1	0	0	1	1	21.5	21.5	3.5	78.808	693	693;735;573;616;617;159;168;122;121	0	20.093	0.80348	0.93054	14.572	33	12	Leave out requantified
A0A0A0MSK4;A0A0A0MRC4;Q86YR5;A0A087WVF5	A0A0A0MSK4;A0A0A0MRC4;Q86YR5;A0A087WVF5	9;8;8;5	9;8;8;5	9;8;8;5	G-protein-signaling modulator 1	GPSM1	tr|A0A0A0MSK4|A0A0A0MSK4_HUMAN G-protein-signaling modulator 1 OS=Homo sapiens GN=GPSM1 PE=1 SV=1;tr|A0A0A0MRC4|A0A0A0MRC4_HUMAN G-protein-signaling modulator 1 (Fragment) OS=Homo sapiens GN=GPSM1 PE=1 SV=1;sp|Q86YR5|GPSM1_HUMAN G-protein-signaling modulat	4	9	9	9	8	1	1	1	1	0	2	2	8	1	1	1	1	0	2	2	8	1	1	1	1	0	2	2	19.1	19.1	19.1	74.481	675	675;653;675;457	0	16.555	0.57758	0.68643	30.547	16	3	Leave out requantified
A0A0A0MST8	A0A0A0MST8	9	9	1	Anion exchange protein	SLC4A7	tr|A0A0A0MST8|A0A0A0MST8_HUMAN Anion exchange protein OS=Homo sapiens GN=SLC4A7 PE=1 SV=1	1	9	9	1	4	5	4	5	3	2	5	4	4	5	4	5	3	2	5	4	0	0	0	0	0	0	1	0	10.7	10.7	0.7	134.57	1201	1201	0	19.322	0.8365	0.96747	31.444	38	7	Leave out requantified
A0A0A0MT59;B4DXQ8;B3KWX6;Q53EY5;B3KX14;Q15014;Q5JXX1;Q5JXX2	A0A0A0MT59;B4DXQ8;B3KWX6;Q53EY5;B3KX14;Q15014	4;4;4;4;4;4;1;1	2;2;2;2;2;2;1;1	2;2;2;2;2;2;1;1	Mortality factor 4-like protein 2	MORF4L2	tr|A0A0A0MT59|A0A0A0MT59_HUMAN Mortality factor 4-like protein 2 OS=Homo sapiens GN=MORF4L2 PE=1 SV=1;tr|B4DXQ8|B4DXQ8_HUMAN cDNA FLJ52940, highly similar to Mortality factor 4-like protein 2 OS=Homo sapiens PE=2 SV=1;tr|B3KWX6|B3KWX6_HUMAN cDNA FLJ44127 f	8	4	2	2	1	1	2	1	2	0	0	0	0	1	1	0	1	0	0	0	0	1	1	0	1	0	0	0	20.7	10.1	10.1	26.713	237	237;260;270;288;288;288;158;177	0	2.6576	0.54488	0.45693	41.307	4	2	Median
A0A0A0MT60;Q5T1M5;B4DVS2;B4DZS8;X6RKW4	A0A0A0MT60;Q5T1M5;B4DVS2;B4DZS8	12;12;9;9;2	12;12;9;9;2	12;12;9;9;2	Peptidyl-prolyl cis-trans isomerase;FK506-binding protein 15	FKBP15	tr|A0A0A0MT60|A0A0A0MT60_HUMAN Peptidylprolyl isomerase (Fragment) OS=Homo sapiens GN=FKBP15 PE=1 SV=1;sp|Q5T1M5|FKB15_HUMAN FK506-binding protein 15 OS=Homo sapiens GN=FKBP15 PE=1 SV=2;tr|B4DVS2|B4DVS2_HUMAN cDNA FLJ57617 OS=Homo sapiens PE=2 SV=1;tr|B4DZ	5	12	12	12	6	6	8	4	6	5	6	6	6	6	8	4	6	5	6	6	6	6	8	4	6	5	6	6	16.1	16.1	16.1	136.27	1244	1244;1219;800;877;497	0	82.523	0.75611	0.94866	27.427	44	21	Leave out requantified
A0A0A0MTB8;Q8NI36	A0A0A0MTB8;Q8NI36	12;12	12;12	12;12	WD repeat-containing protein 36	WDR36	tr|A0A0A0MTB8|A0A0A0MTB8_HUMAN WD repeat-containing protein 36 OS=Homo sapiens GN=WDR36 PE=1 SV=1;sp|Q8NI36|WDR36_HUMAN WD repeat-containing protein 36 OS=Homo sapiens GN=WDR36 PE=1 SV=1	2	12	12	12	5	6	6	5	9	7	5	5	5	6	6	5	9	7	5	5	5	6	6	5	9	7	5	5	16.4	16.4	16.4	99.365	895	895;951	0	11.839	0.78017	0.84002	17.46	47	21	Leave out requantified
A0A0A0MTB9;H0YAK8;P09455;A0A0A0MQT0	A0A0A0MTB9;H0YAK8;P09455;A0A0A0MQT0	2;2;2;1	2;2;2;1	2;2;2;1	Retinol-binding protein 1	RBP1	tr|A0A0A0MTB9|A0A0A0MTB9_HUMAN Retinol-binding protein 1 OS=Homo sapiens GN=RBP1 PE=1 SV=1;tr|H0YAK8|H0YAK8_HUMAN Retinol-binding protein 1 OS=Homo sapiens GN=RBP1 PE=1 SV=2;sp|P09455|RET1_HUMAN Retinol-binding protein 1 OS=Homo sapiens GN=RBP1 PE=1 SV=2;t	4	2	2	2	2	0	1	1	0	0	1	1	2	0	1	1	0	0	1	1	2	0	1	1	0	0	1	1	23.1	23.1	23.1	10.644	91	91;98;135;197	0	4.9925	0.34327	0.36736	24.31	6	2	Leave out requantified
A0A0A0MTJ5;A2VCQ3;Q01973	A0A0A0MTJ5;A2VCQ3;Q01973	2;2;2	1;1;1	1;1;1	Tyrosine-protein kinase transmembrane receptor;Tyrosine-protein kinase transmembrane receptor ROR1	ROR1	tr|A0A0A0MTJ5|A0A0A0MTJ5_HUMAN Inactive tyrosine-protein kinase transmembrane receptor ROR1 OS=Homo sapiens GN=ROR1 PE=1 SV=1;tr|A2VCQ3|A2VCQ3_HUMAN ROR1 protein (Fragment) OS=Homo sapiens GN=ROR1 PE=2 SV=1;sp|Q01973|ROR1_HUMAN Inactive tyrosine-protein ki	3	2	1	1	2	0	0	0	0	0	0	0	1	0	0	0	0	0	0	0	1	0	0	0	0	0	0	0	2.6	1.5	1.5	98.363	882	882;940;937	0.0098624	0.32671	NaN	NaN	NaN	0	0	Median
A0A0A0MTR7;A0A0A0MTC1;Q63HN8	A0A0A0MTR7;A0A0A0MTC1;Q63HN8	7;7;7	7;7;7	7;7;7	E3 ubiquitin-protein ligase RNF213	RNF213	tr|A0A0A0MTR7|A0A0A0MTR7_HUMAN E3 ubiquitin-protein ligase RNF213 OS=Homo sapiens GN=RNF213 PE=1 SV=1;tr|A0A0A0MTC1|A0A0A0MTC1_HUMAN E3 ubiquitin-protein ligase RNF213 OS=Homo sapiens GN=RNF213 PE=1 SV=1;sp|Q63HN8|RN213_HUMAN E3 ubiquitin-protein ligase RN	3	7	7	7	3	3	1	0	2	1	2	1	3	3	1	0	2	1	2	1	3	3	1	0	2	1	2	1	1.6	1.6	1.6	591.4	5207	5207;5256;5207	0.00051073	1.4897	0.51529	0.66909	78.155	13	0	Leave out requantified
A0A0A0N0L5;P40189;A0A0A0N0L2;Q17RA0;D6RH03;Q5FC05	A0A0A0N0L5;P40189;A0A0A0N0L2;Q17RA0	9;9;8;8;2;1	9;9;8;8;2;1	9;9;8;8;2;1	Interleukin-6 receptor subunit beta	IL6ST	tr|A0A0A0N0L5|A0A0A0N0L5_HUMAN IL6ST isoform 3 OS=Homo sapiens GN=IL6ST PE=2 SV=1;sp|P40189|IL6RB_HUMAN Interleukin-6 receptor subunit beta OS=Homo sapiens GN=IL6ST PE=1 SV=2;tr|A0A0A0N0L2|A0A0A0N0L2_HUMAN IL6ST isoform 4 OS=Homo sapiens GN=IL6ST PE=2 SV=1	6	9	9	9	5	6	2	2	3	0	5	6	5	6	2	2	3	0	5	6	5	6	2	2	3	0	5	6	13.5	13.5	13.5	99.942	884	884;918;857;918;333;203	0	15.478	1.1414	1.5159	31.767	35	14	Leave out requantified
A0A0A1TSG4;Q08722	A0A0A1TSG4;Q08722	3;3	3;3	3;3	Leukocyte surface antigen CD47	CD47	tr|A0A0A1TSG4|A0A0A1TSG4_HUMAN CD47 OS=Homo sapiens GN=CD47 PE=2 SV=1;sp|Q08722|CD47_HUMAN Leukocyte surface antigen CD47 OS=Homo sapiens GN=CD47 PE=1 SV=1	2	3	3	3	3	3	2	2	2	2	3	2	3	3	2	2	2	2	3	2	3	3	2	2	2	2	3	2	9.6	9.6	9.6	31.871	293	293;323	0	3.1856	0.92721	1.0904	1.9858	68	10	Leave out requantified
A0A0A6YYC7;A0A024R4Z4;A0A024R4Z1;Q96JP5;H3BTR0	A0A0A6YYC7;A0A024R4Z4;A0A024R4Z1;Q96JP5	3;3;3;3;1	3;3;3;3;1	2;2;2;2;0	E3 ubiquitin-protein ligase ZFP91	ZFP91-CNTF;hCG_2042749;ZFP91	tr|A0A0A6YYC7|A0A0A6YYC7_HUMAN HCG2042749, isoform CRA_d OS=Homo sapiens GN=ZFP91-CNTF PE=4 SV=1;tr|A0A024R4Z4|A0A024R4Z4_HUMAN HCG2039447, isoform CRA_d OS=Homo sapiens GN=hCG_2039447 PE=4 SV=1;tr|A0A024R4Z1|A0A024R4Z1_HUMAN HCG2042749, isoform CRA_b OS=H	5	3	3	2	1	0	1	0	1	1	0	1	1	0	1	0	1	1	0	1	0	0	1	0	1	1	0	1	9.3	9.3	7	59.57	529	529;569;570;570;354	0.0031676	0.96394	0.69566	0.92028	125.92	3	2	Median
A0A0A6YYL4;I3L1U7;I3L0X9;I3L3T0;Q9Y3D7;B3KUH7;B3KSY4;B4DKU9;P57737	A0A0A6YYL4;I3L1U7;I3L0X9;I3L3T0;Q9Y3D7	4;3;3;3;3;1;1;1;1	4;3;3;3;3;1;1;1;1	4;3;3;3;3;1;1;1;1	Coronin;Mitochondrial import inner membrane translocase subunit TIM16	CORO7-PAM16;PAM16	tr|A0A0A6YYL4|A0A0A6YYL4_HUMAN Coronin OS=Homo sapiens GN=CORO7-PAM16 PE=3 SV=1;tr|I3L1U7|I3L1U7_HUMAN Mitochondrial import inner membrane translocase subunit TIM16 OS=Homo sapiens GN=PAM16 PE=4 SV=1;tr|I3L0X9|I3L0X9_HUMAN Mitochondrial import inner membra	9	4	4	4	1	3	2	3	3	2	3	4	1	3	2	3	3	2	3	4	1	3	2	3	3	2	3	4	5.2	5.2	5.2	114.16	1048	1048;129;137;145;125;615;705;906;925	0	4.3063	0.94269	1.0976	29.262	24	4	Leave out requantified
A0A0A7KU15;A0A1G4P1I6;X5D9D2;Q92574	A0A0A7KU15;A0A1G4P1I6	10;9;1;1	1;0;1;1	1;0;1;1		TSC1-PDGFRB fusion	tr|A0A0A7KU15|A0A0A7KU15_HUMAN TSC1-PDGFEB fusion protein (Fragment) OS=Homo sapiens GN=TSC1-PDGFRB fusion PE=2 SV=1;tr|A0A1G4P1I6|A0A1G4P1I6_HUMAN Activated tyrosine kinase PDGFRB OS=Homo sapiens GN=NDEL1-PDGFRB PE=2 SV=1	4	10	1	1	7	6	5	3	3	3	4	6	1	0	0	0	0	0	0	0	1	0	0	0	0	0	0	0	10.5	0.9	0.9	154.57	1382	1382;813;1164;1164	1	-2	NaN	NaN	NaN	1	0	Median
A0A0B4J1R6;A0A0K0K1H9;B3KPZ8;B4DVU1;Q6MZE3	A0A0B4J1R6;A0A0K0K1H9;B3KPZ8;B4DVU1	25;22;19;18;2	1;0;0;0;0	1;0;0;0;0		TKT	tr|A0A0B4J1R6|A0A0B4J1R6_HUMAN Transketolase OS=Homo sapiens GN=TKT PE=1 SV=1;tr|A0A0K0K1H9|A0A0K0K1H9_HUMAN Epididymis secretory protein Li 48 (Fragment) OS=Homo sapiens GN=HEL-S-48 PE=2 SV=1;tr|B3KPZ8|B3KPZ8_HUMAN cDNA FLJ32530 fis, clone SMINT2000185, h	5	25	1	1	18	23	21	20	22	19	18	19	0	0	0	0	0	0	1	0	0	0	0	0	0	0	1	0	61.1	1.5	1.5	49.91	457	457;395;358;425;66	1	-2	NaN	NaN	NaN	1	0	Median
A0A0B4J1R7;Q96B45	A0A0B4J1R7;Q96B45	2;2	2;2	2;2	UPF0693 protein C10orf32	C10orf32-ASMT;C10orf32	tr|A0A0B4J1R7|A0A0B4J1R7_HUMAN Protein BORCS7-ASMT OS=Homo sapiens GN=BORCS7-ASMT PE=4 SV=1;sp|Q96B45|BORC7_HUMAN BLOC-1-related complex subunit 7 OS=Homo sapiens GN=BORCS7 PE=3 SV=1	2	2	2	2	1	1	0	0	0	0	2	0	1	1	0	0	0	0	2	0	1	1	0	0	0	0	2	0	21.7	21.7	21.7	11.695	106	106;105	0.00025873	1.6729	0.69926	0.93506	54.442	3	0	Median
A0A0B4J1S8;Q9UBF8;E9PL47;F8W860	A0A0B4J1S8;Q9UBF8;E9PL47;F8W860	2;2;1;1	2;2;1;1	2;2;1;1	Phosphatidylinositol 4-kinase beta	PI4KB	tr|A0A0B4J1S8|A0A0B4J1S8_HUMAN Phosphatidylinositol 4-kinase beta OS=Homo sapiens GN=PI4KB PE=1 SV=1;sp|Q9UBF8|PI4KB_HUMAN Phosphatidylinositol 4-kinase beta OS=Homo sapiens GN=PI4KB PE=1 SV=1;tr|E9PL47|E9PL47_HUMAN Phosphatidylinositol 4-kinase beta (Frag	4	2	2	2	1	0	1	2	1	1	0	1	1	0	1	2	1	1	0	1	1	0	1	2	1	1	0	1	2.8	2.8	2.8	92.723	828	828;816;95;191	0.0079291	0.48222	0.87507	1.0799	15.035	7	1	Leave out requantified
A0A0B4J1Z1;B4DEK2;C9JAB2;Q16629;F8WEA1	A0A0B4J1Z1;B4DEK2;C9JAB2;Q16629	9;9;9;9;2	9;9;9;9;2	1;1;1;1;0	Serine/arginine-rich splicing factor 7	SRSF7	tr|A0A0B4J1Z1|A0A0B4J1Z1_HUMAN Serine/arginine-rich-splicing factor 7 OS=Homo sapiens GN=SRSF7 PE=1 SV=1;tr|B4DEK2|B4DEK2_HUMAN cDNA FLJ59182, highly similar to Splicing factor, arginine/serine-rich 7 OS=Homo sapiens PE=2 SV=1;tr|C9JAB2|C9JAB2_HUMAN Serine	5	9	9	1	7	7	6	6	6	6	8	7	7	7	6	6	6	6	8	7	1	1	1	0	1	0	1	1	54.7	54.7	15.3	15.763	137	137;165;235;238;51	0	235.48	0.64188	0.89861	20.176	109	15	Leave out requantified
A0A0B4J203;E7ER61;P36888	A0A0B4J203	10;1;1	4;0;0	1;0;0		FIP1L1	tr|A0A0B4J203|A0A0B4J203_HUMAN Uncharacterized protein OS=Homo sapiens PE=3 SV=1	3	10	4	1	3	3	5	3	4	2	2	3	1	1	1	2	2	2	0	0	0	0	0	0	0	1	0	0	16.4	6.9	1.8	94.702	849	849;739;993	0	3.7254	0.4421	0.60978	86.077	9	7	Median
A0A0B4J216;Q6IA69;E9PNF5;H0YED2;H0YDH3	A0A0B4J216;Q6IA69;E9PNF5	5;5;4;1;1	5;5;4;1;1	5;5;4;1;1	Glutamine-dependent NAD(+) synthetase	NADSYN1	tr|A0A0B4J216|A0A0B4J216_HUMAN Glutamine-dependent NAD(+) synthetase OS=Homo sapiens GN=NADSYN1 PE=1 SV=1;sp|Q6IA69|NADE_HUMAN Glutamine-dependent NAD(+) synthetase OS=Homo sapiens GN=NADSYN1 PE=1 SV=3;tr|E9PNF5|E9PNF5_HUMAN Glutamine-dependent NAD(+) synt	5	5	5	5	4	2	2	2	1	2	0	3	4	2	2	2	1	2	0	3	4	2	2	2	1	2	0	3	20	20	20	37.493	335	335;706;149;59;111	0	9.6353	0.53192	0.60773	86.856	11	9	Median
A0A0B4J220;L0R588;E9PLD3;E9PRG8	A0A0B4J220;L0R588;E9PLD3;E9PRG8	2;2;1;1	2;2;1;1	2;2;1;1	Uncharacterized protein C11orf98	C11orf98;C11orf48	tr|A0A0B4J220|A0A0B4J220_HUMAN Chromosome 11 open reading frame 48, isoform CRA_c OS=Homo sapiens GN=C11orf98 PE=1 SV=1;tr|L0R588|L0R588_HUMAN Alternative protein C11orf48 OS=Homo sapiens GN=C11orf48 PE=4 SV=1;tr|E9PLD3|E9PLD3_HUMAN Uncharacterized protein	4	2	2	2	2	1	2	2	2	2	2	1	2	1	2	2	2	2	2	1	2	1	2	2	2	2	2	1	21.1	21.1	21.1	14.234	123	123;159;99;122	0	5.1756	0.71502	0.91039	16.065	15	6	Leave out requantified
A0A0B4J2E5;Q15269;C9J544	A0A0B4J2E5;Q15269	6;6;2	5;5;2	5;5;2	Periodic tryptophan protein 2 homolog	PWP2	tr|A0A0B4J2E5|A0A0B4J2E5_HUMAN Protein LOC102724159 OS=Homo sapiens GN=LOC102724159 PE=1 SV=1;sp|Q15269|PWP2_HUMAN Periodic tryptophan protein 2 homolog OS=Homo sapiens GN=PWP2 PE=2 SV=2	3	6	5	5	1	3	1	1	2	2	3	3	1	2	0	0	1	1	2	2	1	2	0	0	1	1	2	2	9.1	7.7	7.7	102.45	919	919;919;186	0	25.431	0.68733	0.95398	6.9393	12	2	Leave out requantified
A0A0B6XK00	A0A0B6XK00	2	1	1		LGALS1	tr|A0A0B6XK00|A0A0B6XK00_HUMAN Lectin, galactoside-binding, soluble, 1 (Fragment) OS=Homo sapiens GN=LGALS1 PE=2 SV=1	1	2	1	1	2	2	1	1	1	1	2	1	1	1	0	0	0	0	1	0	1	1	0	0	0	0	1	0	67.7	35.5	35.5	3.3368	31	31	0	4.6357	0.76666	0.99617	4.0161	4	1	Median
A0A0B7MGD3;R9UQX1;R4RWW2;Q8WLS2;N0A4G2;F8LFN5;F5B2N8;E3WH38;A0A0N9R1F6;Q95351;D6CIC4;Q29657;Q29656;Q29655;Q29654;Q29653;F4YTD6;Q08173;Q96DW9;Q95346;Q29932;O19790;A0A1C3PHY3;K7SUH6;E9BVF5;E2D8Y1;B5U8K0;A0A0U5AGC3;K4IA16;F4NBR5;B7XH58;F4YTD5;Q306W0;A7UDB3;Q5G0G2;F4NBR6;O19554;Q4QZ17;T1WEA2;Q9TQI1;Q9MY82;Q70LX5;Q5EJW1;Q599P3;Q1PBK4;M1F4U8;M1F370;J7K442;J7K196;J7F685;I3QHS3;F8R160;F8R159;F2VYK2;F2VYJ…	A0A0B7MGD3;R9UQX1;R4RWW2;Q8WLS2;N0A4G2;F8LFN5;F5B2N8;E3WH38;A0A0N9R1F6;Q95351;D6CIC4;Q29657;Q29656;Q29655;Q29654;Q29653;F4YTD6;Q08173;Q96DW9;Q95346;Q29932;O19790;A0A1C3PHY3;K7SUH6;E9BVF5;E2D8Y1;B5U8K0;A0A0U5AGC3;K4IA16;F4NBR5;B7XH58;F4YTD5;Q306W0;A7UDB3;Q5G0G2;F4NBR6;O19554;Q4QZ17;T1WEA2;Q9TQI1;Q9MY82;Q70LX5;Q5EJW1;Q599P3;Q1PBK4;M1F4U8;M1F370;J7K442;J7K196;J7F685;I3QHS3;F8R160;F8R159;F2VYK2;F2VYJ…	13;12;12;12;12;12;12;12;12;12;12;12;12;12;12;12;12;12;12;12;12;12;12;11;11;11;11;11;11;11;11;11;11;10;10;10;10;8;7;7;7;7;7;7;7;7;7;7;7;7;7;7;7;7;7;7;7;7;7;7;7;7;7;7;7;7;7;7;7;7;7;7;7;7;7;7;7;7;7;7;7;7;7;7;7;7;7;7;7;7;7;7;7;7;7;7;7;7;7;7;7;7;7;7;7;7;7;7;7;6;6;6;6;6;6;6;6;6;6;6;6;6;6;6;6;6;6;6;6;6;6;5;5;5;5;5;5;5;5;5;5;4;4;4;4;4;4;4;4;4;4;4;3;3;3;3;3;3;3;3;3;3;3;3;3;3;2;2;2;2;2;2;2;2;2;2;2	5;4;4;4;4;4;4;4;4;4;4;4;4;4;4;4;4;4;4;4;4;4;4;4;3;3;3;3;4;4;3;3;3;4;2;3;4;2;3;3;3;3;3;3;3;3;3;3;3;3;3;3;3;3;3;3;3;3;3;3;3;3;3;3;3;3;3;3;3;3;3;3;3;3;3;3;3;3;3;3;3;3;3;3;3;3;3;3;3;3;3;3;3;3;3;3;3;3;3;3;3;3;3;3;3;3;3;3;3;3;2;2;2;2;2;2;2;2;2;2;2;2;2;3;3;3;3;3;3;3;3;1;2;2;3;3;3;3;3;3;3;2;2;2;2;2;2;2;2;2;2;2;1;1;1;2;1;1;1;1;1;1;1;1;2;2;2;2;2;2;2;2;2;2;2;2;2	1;0;0;0;0;0;0;0;0;0;0;0;0;0;0;0;0;0;0;0;0;0;0;0;0;0;0;0;0;0;0;0;0;0;0;0;0;0;0;0;0;0;0;0;0;0;0;0;0;0;0;0;0;0;0;0;0;0;0;0;0;0;0;0;0;0;0;0;0;0;0;0;0;0;0;0;0;0;0;0;0;0;0;0;0;0;0;0;0;0;0;0;0;0;0;0;0;0;0;0;0;0;0;0;0;0;0;0;0;0;0;0;0;0;0;0;1;0;0;0;0;0;0;0;0;0;0;0;0;0;0;0;0;0;0;0;0;0;0;0;0;0;0;0;0;0;0;0;0;0;0;0;0;0;0;0;0;0;0;0;0;0;0;0;0;0;0;0;0;0;0;0;0;0;0;0;0		HLA-B;B-1510	tr|A0A0B7MGD3|A0A0B7MGD3_HUMAN MHC class I antigen OS=Homo sapiens GN=HLA-B PE=3 SV=1;tr|R9UQX1|R9UQX1_HUMAN MHC class I antigen (Fragment) OS=Homo sapiens GN=HLA-B PE=3 SV=1;tr|R4RWW2|R4RWW2_HUMAN MHC class I antigen (Fragment) OS=Homo sapiens GN=HLA-B PE	177	13	5	1	9	8	5	6	8	4	11	9	2	2	2	2	3	1	3	3	0	0	0	0	0	0	1	0	37.8	19.9	5	40.447	362	362;273;273;273;273;273;273;273;273;298;298;322;322;322;322;322;337;350;362;362;362;362;362;273;273;273;273;273;337;337;337;337;362;273;293;337;362;298;181;181;181;181;181;181;181;181;181;181;181;181;181;181;181;181;181;181;181;181;181;181;181;181;181;181;181;181;181;181;181;181;181;181;181;181;181;181;181;181;181;181;181;181;181;181;181;181;181;181;181;181;181;181;181;181;181;181;181;181;181;181…	0	122.02	0.84803	1.2174	11.582	27	5	Leave out requantified
A0A0C4DFL7;Q16850;B3KRC6;Q05D40;H7C0D0;C9IYR8	A0A0C4DFL7;Q16850;B3KRC6;Q05D40	14;14;13;8;4;1	14;14;13;8;4;1	14;14;13;8;4;1	Lanosterol 14-alpha demethylase	CYP51A1	tr|A0A0C4DFL7|A0A0C4DFL7_HUMAN Lanosterol 14-alpha demethylase OS=Homo sapiens GN=CYP51A1 PE=1 SV=1;sp|Q16850|CP51A_HUMAN Lanosterol 14-alpha demethylase OS=Homo sapiens GN=CYP51A1 PE=1 SV=3;tr|B3KRC6|B3KRC6_HUMAN cDNA FLJ34004 fis, clone FCBBF1000232, hig	6	14	14	14	7	9	10	8	6	7	4	8	7	9	10	8	6	7	4	8	7	9	10	8	6	7	4	8	34.4	34.4	34.4	57.278	509	509;503;449;180;222;30	0	104.22	0.82539	1.0381	11.164	60	15	Leave out requantified
A0A0C4DFM1;A0A024QYR3;Q92544;B4DKC1;B4DYH6;B4DH88;Q6ZTK5;F8WCN2;F2Z2L1	A0A0C4DFM1;A0A024QYR3;Q92544;B4DKC1;B4DYH6;B4DH88	9;9;9;6;5;5;3;1;1	9;9;9;6;5;5;3;1;1	9;9;9;6;5;5;3;1;1	Transmembrane 9 superfamily member 4	TM9SF4	tr|A0A0C4DFM1|A0A0C4DFM1_HUMAN Transmembrane 9 superfamily member OS=Homo sapiens GN=TM9SF4 PE=1 SV=1;tr|A0A024QYR3|A0A024QYR3_HUMAN Transmembrane 9 superfamily member OS=Homo sapiens PE=2 SV=1;sp|Q92544|TM9S4_HUMAN Transmembrane 9 superfamily member 4 OS=	9	9	9	9	5	6	5	5	4	4	4	5	5	6	5	5	4	4	4	5	5	6	5	5	4	4	4	5	17.3	17.3	17.3	72.54	625	625;642;642;601;250;549;528;68;85	0	59.611	0.76151	1.0403	19.416	65	31	Leave out requantified
A0A0C4DFN3;Q99685;B2ZGL7;Q2VYF8;E7EWX8;H7C599;H7C4E0;C9JAM4;C9J8Q3;H7C5K5	A0A0C4DFN3;Q99685;B2ZGL7;Q2VYF8;E7EWX8;H7C599;H7C4E0	8;8;7;6;6;5;4;2;2;2	8;8;7;6;6;5;4;2;2;2	8;8;7;6;6;5;4;2;2;2	Monoglyceride lipase	MGLL	tr|A0A0C4DFN3|A0A0C4DFN3_HUMAN Monoglyceride lipase OS=Homo sapiens GN=MGLL PE=1 SV=1;sp|Q99685|MGLL_HUMAN Monoglyceride lipase OS=Homo sapiens GN=MGLL PE=1 SV=2;tr|B2ZGL7|B2ZGL7_HUMAN Monoacylglycerol lipase isoform 2 OS=Homo sapiens GN=MGLL PE=2 SV=1;tr|	10	8	8	8	3	4	5	3	3	5	4	2	3	4	5	3	3	5	4	2	3	4	5	3	3	5	4	2	30	30	30	34.292	313	313;303;273;277;277;197;209;77;89;155	0	9.4405	0.83879	0.9571	32.011	38	7	Leave out requantified
A0A0C4DFN8;A0A0A0MSZ4;J3QQX3;A0A0A0MTR6;A0A0C4DGN7;A0A0A0MT64;A0A0A0MTN9;B3KSQ6;J3QKZ8;J3QQW7;J3KS64	A0A0C4DFN8;A0A0A0MSZ4;J3QQX3;A0A0A0MTR6;A0A0C4DGN7;A0A0A0MT64;A0A0A0MTN9;B3KSQ6	14;14;13;13;13;13;12;8;4;3;1	14;14;13;13;13;13;12;8;4;3;1	1;1;1;1;1;1;1;1;1;1;0	NADPH:adrenodoxin oxidoreductase, mitochondrial	FDXR	tr|A0A0C4DFN8|A0A0C4DFN8_HUMAN NADPH:adrenodoxin oxidoreductase, mitochondrial OS=Homo sapiens GN=FDXR PE=1 SV=1;tr|A0A0A0MSZ4|A0A0A0MSZ4_HUMAN NADPH:adrenodoxin oxidoreductase, mitochondrial OS=Homo sapiens GN=FDXR PE=1 SV=1;tr|J3QQX3|J3QQX3_HUMAN NADPH:a	11	14	14	1	5	7	6	6	0	4	8	9	5	7	6	6	0	4	8	9	0	0	0	0	0	0	0	1	39.9	39.9	4.9	53.808	491	491;522;463;483;497;534;439;381;164;178;91	0	42.237	0.67595	0.95235	23.015	42	14	Leave out requantified
A0A0C4DFR8;Q9UBK9;S4R2Z4	A0A0C4DFR8;Q9UBK9;S4R2Z4	2;2;1	2;2;1	2;2;1	Protein UXT	UXT	tr|A0A0C4DFR8|A0A0C4DFR8_HUMAN Protein UXT OS=Homo sapiens GN=UXT PE=1 SV=1;sp|Q9UBK9|UXT_HUMAN Protein UXT OS=Homo sapiens GN=UXT PE=1 SV=1;tr|S4R2Z4|S4R2Z4_HUMAN Protein UXT OS=Homo sapiens GN=UXT PE=1 SV=1	3	2	2	2	1	1	1	1	1	0	2	1	1	1	1	1	1	0	2	1	1	1	1	1	1	0	2	1	14.2	14.2	14.2	19.596	169	169;157;99	0.00026185	1.8153	0.79154	0.91065	15.19	6	1	Leave out requantified
A0A0C4DFS6;Q9C004;D6RB56	A0A0C4DFS6;Q9C004	3;3;1	3;3;1	3;3;1	Protein sprouty homolog 4	SPRY4	tr|A0A0C4DFS6|A0A0C4DFS6_HUMAN Protein sprouty homolog 4 OS=Homo sapiens GN=SPRY4 PE=1 SV=1;sp|Q9C004|SPY4_HUMAN Protein sprouty homolog 4 OS=Homo sapiens GN=SPRY4 PE=1 SV=2	3	3	3	3	1	1	1	0	0	0	2	1	1	1	1	0	0	0	2	1	1	1	1	0	0	0	2	1	16.1	16.1	16.1	34.929	322	322;299;50	0	12.178	1.2301	1.5705	61.509	6	1	Median
A0A0C4DFX3;Q9Y6C2;A0A0A0MT20	A0A0C4DFX3;Q9Y6C2	37;35;13	37;35;13	37;35;13	EMILIN-1	EMILIN1	tr|A0A0C4DFX3|A0A0C4DFX3_HUMAN EMILIN-1 OS=Homo sapiens GN=EMILIN1 PE=1 SV=1;sp|Q9Y6C2|EMIL1_HUMAN EMILIN-1 OS=Homo sapiens GN=EMILIN1 PE=1 SV=2	3	37	37	37	34	31	31	29	31	27	32	35	34	31	31	29	31	27	32	35	34	31	31	29	31	27	32	35	47	47	47	106.69	1016	1016;1016;347	0	323.31	0.71036	0.99665	25.447	884	194	Leave out requantified
A0A0C4DG40;A7E2D5;H0Y325;Q7Z3K4;H0Y326;B3KV58;F8WAI0;I6WNA2;I6WZ08;A0A0C4DH48;Q5JV20;I6XTI3;F5H6R8;Q7Z3R1;E9PEL9;I6WZ14;B7Z9Y6;B4E3R1;Q5BKU8;I6XKJ3;F5GZ83;A0A087WYJ5;I6XKI8;F5GYQ7;F5H4Q0;F5GXQ8	A0A0C4DG40	44;12;8;7;6;6;4;3;3;3;3;2;2;2;2;2;2;2;2;1;1;1;1;1;1;1	44;12;8;7;6;6;4;3;3;3;3;2;2;2;2;2;2;2;2;1;1;1;1;1;1;1	1;0;1;0;0;0;1;0;0;0;0;0;0;0;0;0;0;0;0;0;0;0;0;0;0;0		SYNE1	tr|A0A0C4DG40|A0A0C4DG40_HUMAN Nesprin-1 OS=Homo sapiens GN=SYNE1 PE=1 SV=1	26	44	44	1	22	26	8	13	10	9	17	15	22	26	8	13	10	9	17	15	0	0	1	0	0	0	0	0	6.2	6.2	0.2	1005.2	8749	8749;1362;1654;1523;1355;1405;975;366;436;510;952;204;242;295;380;477;911;911;997;104;195;477;494;615;754;1433	0	29.483	0.6718	0.96389	26.563	162	34	Leave out requantified
A0A0C4DG51;A8K6U0;A0A024R746;Q9NP80	A0A0C4DG51;A8K6U0;A0A024R746;Q9NP80	2;2;2;2	1;1;1;1	1;1;1;1	Calcium-independent phospholipase A2-gamma	PNPLA8;IPLA2(GAMMA)	tr|A0A0C4DG51|A0A0C4DG51_HUMAN Calcium-independent phospholipase A2-gamma (Fragment) OS=Homo sapiens GN=PNPLA8 PE=1 SV=1;tr|A8K6U0|A8K6U0_HUMAN cDNA FLJ77572, highly similar to Homo sapiens intracellular membrane-associated calcium-independent phospholipas	4	2	1	1	2	1	1	0	1	1	1	1	1	0	0	0	0	0	0	0	1	0	0	0	0	0	0	0	3.9	2.8	2.8	71.877	639	639;782;782;782	0.005698	0.68216	NaN	NaN	NaN	1	0	Median
A0A0C4DGA7;O94929;A0A0A0MRD5;D6RHE7	A0A0C4DGA7;O94929	7;7;3;2	7;7;3;2	7;7;3;2	Actin-binding LIM protein 3	ABLIM3	tr|A0A0C4DGA7|A0A0C4DGA7_HUMAN Actin-binding LIM protein 3 OS=Homo sapiens GN=ABLIM3 PE=1 SV=1;sp|O94929|ABLM3_HUMAN Actin-binding LIM protein 3 OS=Homo sapiens GN=ABLIM3 PE=1 SV=3	4	7	7	7	3	1	5	2	2	1	0	1	3	1	5	2	2	1	0	1	3	1	5	2	2	1	0	1	16	16	16	74.167	650	650;683;170;151	0	4.7041	0.83419	1.0084	10.536	18	2	Leave out requantified
A0A0C4DGQ5;P04632;U3KQE2;K7EIV0;A0A075B7C0;K7EKD8;K7ELJ7;U3KPR7;K7EM73;Q96L46;K7ES78;K7EMQ1	A0A0C4DGQ5;P04632;U3KQE2;K7EIV0;A0A075B7C0;K7EKD8;K7ELJ7;U3KPR7;K7EM73	7;7;6;6;6;6;6;5;4;2;1;1	7;7;6;6;6;6;6;5;4;2;1;1	7;7;6;6;6;6;6;5;4;2;1;1	Calpain small subunit 1	CAPNS1	tr|A0A0C4DGQ5|A0A0C4DGQ5_HUMAN Calpain small subunit 1 OS=Homo sapiens GN=CAPNS1 PE=1 SV=1;sp|P04632|CPNS1_HUMAN Calpain small subunit 1 OS=Homo sapiens GN=CAPNS1 PE=1 SV=1;tr|U3KQE2|U3KQE2_HUMAN Calpain small subunit 1 (Fragment) OS=Homo sapiens GN=CAPNS1	12	7	7	7	6	5	6	6	6	6	6	5	6	5	6	6	6	6	6	5	6	5	6	6	6	6	6	5	21.1	21.1	21.1	33.786	322	322;268;161;196;197;238;278;100;163;248;72;94	0	167.93	0.68728	0.90791	25.66	138	26	Leave out requantified
A0A0C4DGQ8;Q6IAN0;J3KRS1;J3QLK1;J3QLJ8;J3QKT1	A0A0C4DGQ8;Q6IAN0;J3KRS1	7;7;4;1;1;1	7;7;4;1;1;1	7;7;4;1;1;1	Dehydrogenase/reductase SDR family member 7B	DHRS7B	tr|A0A0C4DGQ8|A0A0C4DGQ8_HUMAN Dehydrogenase/reductase SDR family member 7B OS=Homo sapiens GN=DHRS7B PE=1 SV=1;sp|Q6IAN0|DRS7B_HUMAN Dehydrogenase/reductase SDR family member 7B OS=Homo sapiens GN=DHRS7B PE=1 SV=2;tr|J3KRS1|J3KRS1_HUMAN Dehydrogenase/redu	6	7	7	7	3	2	2	3	2	3	5	2	3	2	2	3	2	3	5	2	3	2	2	3	2	3	5	2	24.5	24.5	24.5	33.524	310	310;325;125;90;107;126	0	13.815	0.84139	0.92591	14.947	34	14	Leave out requantified
A0A0C4DGS0;P56556;R4GN43	A0A0C4DGS0;P56556;R4GN43	5;5;4	5;5;4	5;5;4	NADH dehydrogenase [ubiquinone] 1 alpha subcomplex subunit 6	NDUFA6	tr|A0A0C4DGS0|A0A0C4DGS0_HUMAN NADH dehydrogenase [ubiquinone] 1 alpha subcomplex subunit 6 OS=Homo sapiens GN=NDUFA6 PE=1 SV=1;sp|P56556|NDUA6_HUMAN NADH dehydrogenase [ubiquinone] 1 alpha subcomplex subunit 6 OS=Homo sapiens GN=NDUFA6 PE=1 SV=3;tr|R4GN43	3	5	5	5	3	3	5	4	4	4	3	3	3	3	5	4	4	4	3	3	3	3	5	4	4	4	3	3	40.6	40.6	40.6	15.136	128	128;154;71	0	18.28	0.90263	1.0158	2.4386	39	0	Leave out requantified
A0A0C4DGS1;A0A024RAD5;P39656;U3KQ84	A0A0C4DGS1;A0A024RAD5;P39656;U3KQ84	14;14;14;7	14;14;14;7	14;14;14;7	Dolichyl-diphosphooligosaccharide--protein glycosyltransferase 48 kDa subunit	DDOST	tr|A0A0C4DGS1|A0A0C4DGS1_HUMAN Dolichyl-diphosphooligosaccharide--protein glycosyltransferase 48 kDa subunit OS=Homo sapiens GN=DDOST PE=1 SV=1;tr|A0A024RAD5|A0A024RAD5_HUMAN Dolichyl-diphosphooligosaccharide--protein glycosyltransferase 48 kDa subunit OS=	4	14	14	14	10	11	9	11	11	9	12	12	10	11	9	11	11	9	12	12	10	11	9	11	11	9	12	12	39.9	39.9	39.9	48.799	439	439;456;456;154	0	323.31	0.76728	1.0362	11.999	174	29	Leave out requantified
A0A0C4DGS5;Q08379;Q5PXD5;Q5HYE0;A0A087WYC0;Q6ZPB4	A0A0C4DGS5;Q08379	20;20;4;4;4;2	20;20;4;4;4;2	12;12;4;4;4;0	Golgin subfamily A member 2	GOLGA2	tr|A0A0C4DGS5|A0A0C4DGS5_HUMAN Golgi autoantigen, golgin subfamily a, 2, isoform CRA_a OS=Homo sapiens GN=GOLGA2 PE=1 SV=1;sp|Q08379|GOGA2_HUMAN Golgin subfamily A member 2 OS=Homo sapiens GN=GOLGA2 PE=1 SV=3	6	20	20	12	11	13	13	11	11	9	11	12	11	13	13	11	11	9	11	12	7	8	7	8	6	5	6	7	26.7	26.7	16.9	111.66	990	990;1002;194;286;286;140	0	191.71	0.87364	1.0968	28.042	111	37	Leave out requantified
A0A0C4DGY8;D6RA00;Q7Z508;Q9UHY7	A0A0C4DGY8;D6RA00;Q7Z508;Q9UHY7	2;2;2;2	2;2;2;2	2;2;2;2	Enolase-phosphatase E1	ENOPH1	tr|A0A0C4DGY8|A0A0C4DGY8_HUMAN Enolase-phosphatase E1 OS=Homo sapiens GN=ENOPH1 PE=1 SV=1;tr|D6RA00|D6RA00_HUMAN Enolase-phosphatase E1 OS=Homo sapiens GN=ENOPH1 PE=1 SV=1;tr|Q7Z508|Q7Z508_HUMAN MasA OS=Homo sapiens PE=2 SV=1;sp|Q9UHY7|ENOPH_HUMAN Enolase-	4	2	2	2	2	1	1	0	1	1	1	2	2	1	1	0	1	1	1	2	2	1	1	0	1	1	1	2	16.8	16.8	16.8	16.533	149	149;173;210;261	0	2.4332	1.6234	2.5241	129.46	9	6	Median
A0A0C4DH07;Q8N2S1;M0QZX0;B3KXY6;F8WAA0;O75441	A0A0C4DH07;Q8N2S1	6;6;2;2;2;1	6;6;2;2;2;1	6;6;2;2;2;1	Latent-transforming growth factor beta-binding protein 4	LTBP4	tr|A0A0C4DH07|A0A0C4DH07_HUMAN Latent-transforming growth factor beta-binding protein 4 OS=Homo sapiens GN=LTBP4 PE=1 SV=1;sp|Q8N2S1|LTBP4_HUMAN Latent-transforming growth factor beta-binding protein 4 OS=Homo sapiens GN=LTBP4 PE=1 SV=2	6	6	6	6	0	2	0	0	1	1	0	5	0	2	0	0	1	1	0	5	0	2	0	0	1	1	0	5	6.6	6.6	6.6	169.46	1587	1587;1624;673;844;957;669	0.0068396	0.60731	1.0146	1.5424	51.053	6	5	Median
A0A0D9SEM4;Q53F45;A8K644;Q08170;Q59EF5;B4DEM8;A0A0D9SGD2	A0A0D9SEM4;Q53F45;A8K644;Q08170;Q59EF5;B4DEM8	8;8;8;8;5;4;1	4;4;4;4;3;1;0	4;4;4;4;3;1;0	Serine/arginine-rich splicing factor 4	SRSF4;SFRS4	tr|A0A0D9SEM4|A0A0D9SEM4_HUMAN Serine/arginine-rich-splicing factor 4 (Fragment) OS=Homo sapiens GN=SRSF4 PE=1 SV=1;tr|Q53F45|Q53F45_HUMAN Splicing factor, arginine/serine-rich 4 variant (Fragment) OS=Homo sapiens PE=2 SV=1;tr|A8K644|A8K644_HUMAN Splicing	7	8	4	4	4	6	3	4	4	4	4	6	1	2	0	1	1	1	1	3	1	2	0	1	1	1	1	3	23	12.4	12.4	43.647	378	378;382;494;494;419;158;45	0	2.6554	0.71358	1.0903	6.6349	10	2	Leave out requantified
A0A0D9SER5;Q96CA8;Q6P5Y5;Q4VBY6;A4VCI5;Q5QPR4;J3QR29;B4E3D9;A0A0D9SEI3;Q5QPR3;B7ZVY7;A0A0D9SEN2;J3QR44;Q9UQ88;P21127;B4E0M9;B4E0N4	A0A0D9SER5;Q96CA8;Q6P5Y5;Q4VBY6;A4VCI5;Q5QPR4;J3QR29;B4E3D9;A0A0D9SEI3;Q5QPR3;B7ZVY7;A0A0D9SEN2;J3QR44;Q9UQ88;P21127	7;6;6;6;6;6;6;6;6;6;6;6;6;6;6;2;2	7;6;6;6;6;6;6;6;6;6;6;6;6;6;6;2;2	7;6;6;6;6;6;6;6;6;6;6;6;6;6;6;2;2	Cyclin-dependent kinase 11A;Cyclin-dependent kinase 11B	CDK11B;CDC2L2;CDC2L1;CDK11A	tr|A0A0D9SER5|A0A0D9SER5_HUMAN Cyclin-dependent kinase 11B OS=Homo sapiens GN=CDK11B PE=1 SV=1;tr|Q96CA8|Q96CA8_HUMAN CDC2L2 protein (Fragment) OS=Homo sapiens GN=CDC2L2 PE=2 SV=1;tr|Q6P5Y5|Q6P5Y5_HUMAN CDC2L2 protein (Fragment) OS=Homo sapiens GN=CDC2L2 P	17	7	7	7	3	5	0	1	1	1	5	1	3	5	0	1	1	1	5	1	3	5	0	1	1	1	5	1	10.2	10.2	10.2	90.231	783	783;464;475;475;542;746;748;772;772;779;782;785;795;783;795;519;533	0.0022449	1.2248	0.83756	1.1074	13.011	15	7	Leave out requantified
A0A0D9SFB1;B7ZAC0;B4DK06;A0A0U1RQP1;A0A0D9SFE4;Q05193;B4DHH5;A0A1B0GUX5;B3KU80	A0A0D9SFB1;B7ZAC0;B4DK06;A0A0U1RQP1;A0A0D9SFE4;Q05193;B4DHH5;A0A1B0GUX5	10;10;10;10;10;10;8;6;2	2;2;2;2;2;2;1;1;1	2;2;2;2;2;2;1;1;1	Dynamin-1	DNM1	tr|A0A0D9SFB1|A0A0D9SFB1_HUMAN Dynamin-1 OS=Homo sapiens GN=DNM1 PE=1 SV=1;tr|B7ZAC0|B7ZAC0_HUMAN cDNA, FLJ79134, highly similar to Dynamin-1 (EC 3.6.5.5) OS=Homo sapiens PE=2 SV=1;tr|B4DK06|B4DK06_HUMAN cDNA FLJ60610, highly similar to Dynamin-1 (EC 3.6.5	9	10	2	2	5	6	6	5	5	5	5	4	0	1	1	0	0	0	0	0	0	1	1	0	0	0	0	0	11.1	2.8	2.8	94.016	835	835;851;851;856;864;864;790;320;396	1	-2	NaN	NaN	NaN	1	1	Median
A0A0D9SFB3;A0A0D9SG12;B5BTY4;A0A0D9SF53;O00571;Q59GX6;A0A024R9A4;O15523;B4DLU5;Q5S4N1;B4E010;B4E132;A0A0J9YVQ7;B4E3C4;C9J081;A0A087WVZ1;B4DLA0;C9J8G5;A0A087WX09;A0A0J9YYH6;D6RCM4;Q9NQI0;H0Y960	A0A0D9SFB3;A0A0D9SG12;B5BTY4;A0A0D9SF53;O00571;Q59GX6;A0A024R9A4;O15523;B4DLU5;Q5S4N1;B4E010	34;34;34;34;34;33;25;25;24;21;17;16;7;6;5;4;4;4;3;3;2;2;1	33;33;33;33;33;32;24;24;23;20;16;15;7;6;5;4;4;4;3;3;2;2;1	32;32;32;32;32;32;24;24;22;20;16;15;7;6;5;4;3;4;2;3;2;2;1	ATP-dependent RNA helicase DDX3X;ATP-dependent RNA helicase DDX3Y	DDX3X;DDX3Y	tr|A0A0D9SFB3|A0A0D9SFB3_HUMAN ATP-dependent RNA helicase DDX3X OS=Homo sapiens GN=DDX3X PE=1 SV=1;tr|A0A0D9SG12|A0A0D9SG12_HUMAN ATP-dependent RNA helicase DDX3X OS=Homo sapiens GN=DDX3X PE=1 SV=1;tr|B5BTY4|B5BTY4_HUMAN ATP-dependent RNA helicase DDX3X OS	23	34	33	32	30	28	27	28	29	25	22	30	29	27	26	27	28	24	21	29	29	27	26	27	28	24	21	29	62	60.3	55	70.839	640	640;647;662;733;662;674;660;660;532;362;410;407;164;308;250;138;139;224;98;164;518;724;305	0	323.31	0.7217	0.96163	26.58	382	68	Leave out requantified
A0A0D9SFK2;A0A024QZ63;Q92614;B4DYM1;B4E0T8;B4DZ32;H0YEV9	A0A0D9SFK2;A0A024QZ63;Q92614;B4DYM1;B4E0T8;B4DZ32	12;12;12;9;8;6;1	12;12;12;9;8;6;1	12;12;12;9;8;6;1	Unconventional myosin-XVIIIa	MYO18A;hCG_27198	tr|A0A0D9SFK2|A0A0D9SFK2_HUMAN Unconventional myosin-XVIIIa OS=Homo sapiens GN=MYO18A PE=1 SV=1;tr|A0A024QZ63|A0A024QZ63_HUMAN HCG27198, isoform CRA_c OS=Homo sapiens GN=hCG_27198 PE=3 SV=1;sp|Q92614|MY18A_HUMAN Unconventional myosin-XVIIIa OS=Homo sapiens	7	12	12	12	6	5	1	3	3	1	8	7	6	5	1	3	3	1	8	7	6	5	1	3	3	1	8	7	6.9	6.9	6.9	231.1	2038	2038;2039;2054;1642;1181;935;197	0	4.9694	0.63649	0.90182	15.957	33	10	Leave out requantified
A0A0D9SFL2;M0QYH2;Q96T60;A0A0D9SEV0;M0R000;M0QYI1;M0R3C8;A0A1B0GU66;A0A0D9SFD6	A0A0D9SFL2;M0QYH2;Q96T60;A0A0D9SEV0;M0R000;M0QYI1;M0R3C8	3;3;3;2;2;2;2;1;1	3;3;3;2;2;2;2;1;1	3;3;3;2;2;2;2;1;1	Bifunctional polynucleotide phosphatase/kinase;Polynucleotide 3-phosphatase;Polynucleotide 5-hydroxyl-kinase	PNKP	tr|A0A0D9SFL2|A0A0D9SFL2_HUMAN Bifunctional polynucleotide phosphatase/kinase OS=Homo sapiens GN=PNKP PE=1 SV=1;tr|M0QYH2|M0QYH2_HUMAN Bifunctional polynucleotide phosphatase/kinase OS=Homo sapiens GN=PNKP PE=1 SV=1;sp|Q96T60|PNKP_HUMAN Bifunctional polynu	9	3	3	3	2	0	0	0	1	2	1	0	2	0	0	0	1	2	1	0	2	0	0	0	1	2	1	0	8	8	8	53.119	485	485;490;521;174;176;247;455;92;256	0	4.1562	0.58206	0.72764	8.8259	4	1	Median
A0A0D9SG71;B4DWT6;A0A0R4J2E5;Q53G67;P49459;A0A0D9SEZ6;Q53G86	A0A0D9SG71;B4DWT6;A0A0R4J2E5;Q53G67;P49459;A0A0D9SEZ6;Q53G86	2;2;2;2;2;1;1	2;2;2;2;2;1;1	2;2;2;2;2;1;1	Ubiquitin-conjugating enzyme E2 A	UBE2A	tr|A0A0D9SG71|A0A0D9SG71_HUMAN Ubiquitin-conjugating enzyme E2 A OS=Homo sapiens GN=UBE2A PE=1 SV=1;tr|B4DWT6|B4DWT6_HUMAN cDNA FLJ51703, highly similar to Ubiquitin-conjugating enzyme E2 A (EC 6.3.2.19) OS=Homo sapiens PE=2 SV=1;tr|A0A0R4J2E5|A0A0R4J2E5_H	7	2	2	2	1	0	1	0	1	1	0	1	1	0	1	0	1	1	0	1	1	0	1	0	1	1	0	1	22.7	22.7	22.7	13.635	119	119;145;149;152;152;123;152	0	2.7805	0.95688	0.75938	51.375	5	2	Median
A0A0D9SG72;Q68CM6;P61764;A0A1B0GWF2;A0A1B0GVQ5;A0A1B0GTP9;B7Z2V7;B7Z1V5;Q59GC9;B7Z3F4;A0A1B0GW76;A0A0D9SEH5;A0A0D9SFQ7;A0A0D9SFW6;A0A0D9SEP9;A0A1B0GTD8;A0A1B0GVV9;A0A096LP52	A0A0D9SG72;Q68CM6;P61764;A0A1B0GWF2;A0A1B0GVQ5;A0A1B0GTP9;B7Z2V7;B7Z1V5;Q59GC9;B7Z3F4;A0A1B0GW76	9;9;9;8;8;8;7;7;6;6;5;3;3;3;2;1;1;1	8;8;8;8;8;8;7;6;5;6;5;3;3;3;2;1;1;1	8;8;8;8;8;8;7;6;5;6;5;3;3;3;2;1;1;1	Syntaxin-binding protein 1	STXBP1;stxbp1	tr|A0A0D9SG72|A0A0D9SG72_HUMAN Syntaxin-binding protein 1 OS=Homo sapiens GN=STXBP1 PE=1 SV=2;tr|Q68CM6|Q68CM6_HUMAN STXBP1 protein OS=Homo sapiens GN=stxbp1 PE=2 SV=1;sp|P61764|STXB1_HUMAN Syntaxin-binding protein 1 OS=Homo sapiens GN=STXBP1 PE=1 SV=1;tr|	18	9	8	8	8	5	6	6	4	3	2	6	7	5	6	6	4	3	2	6	7	5	6	6	4	3	2	6	16.2	15	15	66.16	580	580;594;594;574;577;589;557;557;414;435;360;102;147;149;100;55;112;119	0	20.798	0.72952	0.95698	10.484	45	17	Leave out requantified
A0A0D9SGI3;A0A0D9SG77;A0A1B0GVL3;Q9H2G0;Q9BUI6;Q05086;Q5W7F7;A0A0D9SF91	A0A0D9SGI3;A0A0D9SG77;A0A1B0GVL3;Q9H2G0;Q9BUI6;Q05086;Q5W7F7	3;3;3;3;3;3;2;1	3;3;3;3;3;3;2;1	3;3;3;3;3;3;2;1	Ubiquitin-protein ligase E3A	UBE3A	tr|A0A0D9SGI3|A0A0D9SGI3_HUMAN Ubiquitin-protein ligase E3A (Fragment) OS=Homo sapiens GN=UBE3A PE=1 SV=1;tr|A0A0D9SG77|A0A0D9SG77_HUMAN Ubiquitin-protein ligase E3A OS=Homo sapiens GN=UBE3A PE=1 SV=1;tr|A0A1B0GVL3|A0A1B0GVL3_HUMAN Ubiquitin-protein ligase	8	3	3	3	3	2	1	1	2	1	1	1	3	2	1	1	2	1	1	1	3	2	1	1	2	1	1	1	18.6	18.6	18.6	26.499	237	237;765;813;852;872;875;852;187	0	5.2768	0.78009	0.98951	43.36	13	7	Leave out requantified
A0A0F7KYT8;A0A0F7L0Q8;B4DXZ6;A0A0F7L1S3;P51114;E9PFF5;B4DM21;E7EU85;B4DGH9;B4DM78;C9JZE0;C9JY20;C9JAJ4;C9IZ22;H7C4S4;Q14341;C9J5B4	A0A0F7KYT8;A0A0F7L0Q8;B4DXZ6;A0A0F7L1S3;P51114;E9PFF5;B4DM21;E7EU85;B4DGH9;B4DM78	17;16;16;16;16;14;14;13;13;13;4;4;3;2;2;1;1	17;16;16;16;16;14;14;13;13;13;4;4;3;2;2;1;1	15;14;14;14;14;12;12;11;11;11;4;4;3;2;2;1;1	Fragile X mental retardation syndrome-related protein 1	FXR1	tr|A0A0F7KYT8|A0A0F7KYT8_HUMAN Fragile X mental retardation autosomal homolog variant p2K OS=Homo sapiens GN=FXR1 PE=2 SV=1;tr|A0A0F7L0Q8|A0A0F7L0Q8_HUMAN Fragile X mental retardation autosomal homolog variant p5FK OS=Homo sapiens GN=FXR1 PE=2 SV=1;tr|B4DX	17	17	17	15	14	12	12	9	10	10	5	13	14	12	12	9	10	10	5	13	12	10	10	8	9	8	3	11	37.5	37.5	35.2	76.199	677	677;595;608;648;621;490;490;454;454;565;119;123;151;94;246;34;75	0	90.227	0.80505	1.0394	19.349	110	24	Leave out requantified
A0A0F7NGI8;Q32MZ4;Q05D04;C9JTC6	A0A0F7NGI8;Q32MZ4;Q05D04	16;14;8;2	16;14;8;2	10;10;2;0	Leucine-rich repeat flightless-interacting protein 1	LRRFIP1	tr|A0A0F7NGI8|A0A0F7NGI8_HUMAN Leucine rich repeat (In FLII) interacting protein 1, isoform CRA_c OS=Homo sapiens GN=LRRFIP1 PE=2 SV=1;sp|Q32MZ4|LRRF1_HUMAN Leucine-rich repeat flightless-interacting protein 1 OS=Homo sapiens GN=LRRFIP1 PE=1 SV=2;tr|Q05D04	4	16	16	10	10	8	12	8	8	5	12	9	10	8	12	8	8	5	12	9	6	5	10	6	6	4	7	7	28.9	28.9	18.1	82.688	752	752;808;518;149	0	248.14	0.7677	1.0367	25.673	108	57	Leave out requantified
A0A0G2JHC2;A0A024RCJ8;Q6NYC8;A0A0G2JKF1	A0A0G2JHC2;A0A024RCJ8;Q6NYC8	11;11;11;1	11;11;11;1	11;11;11;1	Phostensin	hCG_1821276;PPP1R18	tr|A0A0G2JHC2|A0A0G2JHC2_HUMAN Phostensin OS=Homo sapiens GN=PPP1R18 PE=1 SV=1;tr|A0A024RCJ8|A0A024RCJ8_HUMAN HCG1821276, isoform CRA_a OS=Homo sapiens GN=hCG_1821276 PE=4 SV=1;sp|Q6NYC8|PPR18_HUMAN Phostensin OS=Homo sapiens GN=PPP1R18 PE=1 SV=1	4	11	11	11	6	7	2	7	1	4	6	6	6	7	2	7	1	4	6	6	6	7	2	7	1	4	6	6	29.5	29.5	29.5	68.041	613	613;613;613;76	0	48.111	0.66808	0.83729	33.193	66	22	Leave out requantified
A0A0G2JI50;E9PD43;A0A0A0MT02;A0A0A0MSN9;B7Z6T4;P18615;B4DZZ3;A2ABK4;H9ZYJ1	A0A0G2JI50;E9PD43;A0A0A0MT02;A0A0A0MSN9;B7Z6T4;P18615;B4DZZ3;A2ABK4;H9ZYJ1	2;2;2;2;2;2;1;1;1	2;2;2;2;2;2;1;1;1	2;2;2;2;2;2;1;1;1	Negative elongation factor E	NELFE;RDBP;NELF-E	tr|A0A0G2JI50|A0A0G2JI50_HUMAN Negative elongation factor E (Fragment) OS=Homo sapiens GN=NELFE PE=1 SV=1;tr|E9PD43|E9PD43_HUMAN Negative elongation factor E (Fragment) OS=Homo sapiens GN=NELFE PE=1 SV=1;tr|A0A0A0MT02|A0A0A0MT02_HUMAN Negative elongation f	9	2	2	2	1	2	1	0	0	0	0	1	1	2	1	0	0	0	0	1	1	2	1	0	0	0	0	1	14.6	14.6	14.6	27.628	240	240;260;293;333;336;380;148;159;380	0	3.6433	0.50991	0.84864	71.301	4	4	Median
A0A0G2JKZ1;A0A024RCT1;A2AB90;A0A0G2JH37;A0A0A0MSV9;O15533;Q6P1N7;C9JA35;B7Z4V3;A0A0A0MT98	A0A0G2JKZ1;A0A024RCT1;A2AB90;A0A0G2JH37;A0A0A0MSV9;O15533;Q6P1N7;C9JA35;B7Z4V3	3;3;3;3;3;3;2;2;2;1	3;3;3;3;3;3;2;2;2;1	3;3;3;3;3;3;2;2;2;1	Tapasin	TAPBP	tr|A0A0G2JKZ1|A0A0G2JKZ1_HUMAN Tapasin OS=Homo sapiens GN=TAPBP PE=1 SV=1;tr|A0A024RCT1|A0A024RCT1_HUMAN TAP binding protein (Tapasin), isoform CRA_c OS=Homo sapiens GN=TAPBP PE=4 SV=1;tr|A2AB90|A2AB90_HUMAN Tapasin OS=Homo sapiens GN=TAPBP PE=1 SV=1;tr|A0	10	3	3	3	3	3	2	1	2	1	1	2	3	3	2	1	2	1	1	2	3	3	2	1	2	1	1	2	7.6	7.6	7.6	47.606	448	448;448;466;466;504;448;156;192;318;361	0	4.5109	0.75155	1.1936	3.7699	15	5	Leave out requantified
A0A0G2JN29;A0A087X117;Q15155;A0A0G2JP90;A0A087WW46;Q9H049;H3BUC9;H3BPS9	A0A0G2JN29;A0A087X117;Q15155;A0A0G2JP90;A0A087WW46	34;34;34;32;32;8;6;4	2;2;2;2;2;2;2;0	2;2;2;2;2;2;2;0	Nodal modulator 1	NOMO1	tr|A0A0G2JN29|A0A0G2JN29_HUMAN Nodal modulator 1 OS=Homo sapiens GN=NOMO1 PE=1 SV=1;tr|A0A087X117|A0A087X117_HUMAN Nodal modulator 1 OS=Homo sapiens GN=NOMO1 PE=1 SV=1;sp|Q15155|NOMO1_HUMAN Nodal modulator 1 OS=Homo sapiens GN=NOMO1 PE=1 SV=5;tr|A0A0G2JP90	8	34	2	2	27	27	25	23	23	20	20	26	2	1	1	1	1	2	0	1	2	1	1	1	1	2	0	1	36.5	1.3	1.3	139.54	1267	1267;1267;1222;1100;1100;282;144;223	0	15.443	0.93879	1.2918	37.82	13	6	Median
A0A0G2JNZ5;B7Z7G9;B7Z6E6;B2R6A7;A0A0G2JLB3;A0A068F658;B7Z6S9;P04062;A0A0G2JNZ0;D3DV87;B7Z731;A0A068F579;A0A068F4C8;A0A068F753;A0A068FB60;B4DHT6;B4DMV8;A0A068F661;B3KQW3	A0A0G2JNZ5;B7Z7G9;B7Z6E6;B2R6A7;A0A0G2JLB3;A0A068F658;B7Z6S9;P04062;A0A0G2JNZ0;D3DV87;B7Z731;A0A068F579;A0A068F4C8;A0A068F753;A0A068FB60	16;16;16;16;16;16;16;16;15;15;13;11;10;10;8;5;4;4;4	16;16;16;16;16;16;16;16;15;15;13;11;10;10;8;5;4;4;4	16;16;16;16;16;16;16;16;15;15;13;11;10;10;8;5;4;4;4	Glucosylceramidase	GBA	tr|A0A0G2JNZ5|A0A0G2JNZ5_HUMAN Glucosylceramidase OS=Homo sapiens GN=GBA PE=1 SV=1;tr|B7Z7G9|B7Z7G9_HUMAN Glucosylceramidase OS=Homo sapiens PE=2 SV=1;tr|B7Z6E6|B7Z6E6_HUMAN Glucosylceramidase OS=Homo sapiens PE=2 SV=1;tr|B2R6A7|B2R6A7_HUMAN Glucosylcerami	19	16	16	16	12	12	11	11	7	13	10	9	12	12	11	11	7	13	10	9	12	12	11	11	7	13	10	9	38.8	38.8	38.8	50.263	449	449;493;521;536;536;536;621;536;487;536;423;481;398;453;424;341;302;314;330	0	131.28	0.70019	0.97724	17.156	136	37	Leave out requantified
A0A0G2JQ92;Q96BW9;H7C1A2;G3V0F3;B4E101	A0A0G2JQ92;Q96BW9;H7C1A2;G3V0F3;B4E101	2;2;1;1;1	2;2;1;1;1	2;2;1;1;1	Phosphatidate cytidylyltransferase, mitochondrial	TAMM41	tr|A0A0G2JQ92|A0A0G2JQ92_HUMAN Phosphatidate cytidylyltransferase, mitochondrial (Fragment) OS=Homo sapiens GN=TAMM41 PE=1 SV=1;sp|Q96BW9|TAM41_HUMAN Phosphatidate cytidylyltransferase, mitochondrial OS=Homo sapiens GN=TAMM41 PE=1 SV=2;tr|H7C1A2|H7C1A2_HUM	5	2	2	2	1	1	0	1	0	0	0	0	1	1	0	1	0	0	0	0	1	1	0	1	0	0	0	0	12.3	12.3	12.3	26.722	236	236;452;55;107;151	0	2.0929	0.86779	1.0562	4.7012	2	0	Median
A0A0H3W641;A0A0H3W617;B2R6I6;P52823	A0A0H3W641;A0A0H3W617;B2R6I6;P52823	4;4;4;4	4;4;4;4	4;4;4;4	Stanniocalcin-1	STC1	tr|A0A0H3W641|A0A0H3W641_HUMAN Stanniocalcin 1 OS=Homo sapiens GN=stc1 PE=2 SV=1;tr|A0A0H3W617|A0A0H3W617_HUMAN Stanniocalcin 1 OS=Homo sapiens GN=stc1 PE=2 SV=1;tr|B2R6I6|B2R6I6_HUMAN cDNA, FLJ92965, highly similar to Homo sapiens stanniocalcin 1 (STC1),	4	4	4	4	2	1	0	0	0	0	2	4	2	1	0	0	0	0	2	4	2	1	0	0	0	0	2	4	25.3	25.3	25.3	20.487	178	178;178;247;247	0	4.8889	0.78266	1.1282	40.072	10	6	Leave out requantified
A0A0J9YWM9;H3BSH7;Q969X6;A0A0J9YXV4;A0A0J9YWK2;A0A0J9YX18;J3KSI1;H3BRM8	A0A0J9YWM9;H3BSH7;Q969X6;A0A0J9YXV4;A0A0J9YWK2	4;4;4;3;3;1;1;1	4;4;4;3;3;1;1;1	4;4;4;3;3;1;1;1	Cirhin	CIRH1A	tr|A0A0J9YWM9|A0A0J9YWM9_HUMAN U3 small nucleolar RNA-associated protein 4 homolog (Fragment) OS=Homo sapiens GN=UTP4 PE=1 SV=1;tr|H3BSH7|H3BSH7_HUMAN U3 small nucleolar RNA-associated protein 4 homolog (Fragment) OS=Homo sapiens GN=UTP4 PE=1 SV=1;sp|Q969X	8	4	4	4	1	1	3	2	3	0	0	1	1	1	3	2	3	0	0	1	1	1	3	2	3	0	0	1	10.8	10.8	10.8	57.216	511	511;700;686;396;450;71;198;211	0	3.4848	0.6461	0.66754	20.089	12	4	Leave out requantified
A0A0J9YWR7;A0A0J9YXE4;Q8N2F6;H7C2M7;A0A0J9YXV5;C9J5N7	A0A0J9YWR7;A0A0J9YXE4;Q8N2F6;H7C2M7	3;3;3;2;1;1	3;3;3;2;1;1	3;3;3;2;1;1	Armadillo repeat-containing protein 10	ARMC10	tr|A0A0J9YWR7|A0A0J9YWR7_HUMAN Armadillo repeat-containing protein 10 (Fragment) OS=Homo sapiens GN=ARMC10 PE=1 SV=1;tr|A0A0J9YXE4|A0A0J9YXE4_HUMAN Armadillo repeat-containing protein 10 (Fragment) OS=Homo sapiens GN=ARMC10 PE=1 SV=1;sp|Q8N2F6|ARM10_HUMAN	6	3	3	3	0	2	3	2	3	2	1	0	0	2	3	2	3	2	1	0	0	2	3	2	3	2	1	0	24.2	24.2	24.2	17.035	153	153;212;343;185;91;233	0.0012614	1.3583	1.0614	1.1424	8.693	13	0	Leave out requantified
A0A0J9YYJ0;Q8N129	A0A0J9YYJ0;Q8N129	4;4	4;4	4;4	Protein canopy homolog 4	CNPY4	tr|A0A0J9YYJ0|A0A0J9YYJ0_HUMAN Protein canopy homolog 4 (Fragment) OS=Homo sapiens GN=CNPY4 PE=1 SV=1;sp|Q8N129|CNPY4_HUMAN Protein canopy homolog 4 OS=Homo sapiens GN=CNPY4 PE=2 SV=1	2	4	4	4	3	2	1	1	0	1	2	3	3	2	1	1	0	1	2	3	3	2	1	1	0	1	2	3	38.1	38.1	38.1	13.171	118	118;248	0	3.5979	0.60205	0.91239	5.8178	13	5	Leave out requantified
A0A0J9YYL3;A0A0J9YVP6;A0A0J9YXJ8;A0A0J9YXX5;Q9UHX1;A0A0J9YVR6;E9PQ56;A0A0J9YWM1;H0YEM1;E9PN18;E9PMU7;H0YCP8;E9PL19	A0A0J9YYL3;A0A0J9YVP6;A0A0J9YXJ8;A0A0J9YXX5;Q9UHX1;A0A0J9YVR6;E9PQ56;A0A0J9YWM1;H0YEM1;E9PN18	16;16;15;15;15;12;12;11;11;8;7;6;5	16;16;15;15;15;12;12;11;11;8;7;6;5	16;16;15;15;15;12;12;11;11;8;7;6;5	Poly(U)-binding-splicing factor PUF60	PUF60	tr|A0A0J9YYL3|A0A0J9YYL3_HUMAN Poly(U)-binding-splicing factor PUF60 (Fragment) OS=Homo sapiens GN=PUF60 PE=1 SV=1;tr|A0A0J9YVP6|A0A0J9YVP6_HUMAN Poly(U)-binding-splicing factor PUF60 (Fragment) OS=Homo sapiens GN=PUF60 PE=1 SV=1;tr|A0A0J9YXJ8|A0A0J9YXJ8_H	13	16	16	16	11	10	11	10	11	9	6	11	11	10	11	10	11	9	6	11	11	10	11	10	11	9	6	11	43.4	43.4	43.4	54.626	505	505;534;522;551;559;314;322;329;336;263;247;273;228	0	106.45	0.71214	0.85648	24.866	140	34	Leave out requantified
A0A0K0K1H7;A2A274;Q99798;B4DZ08;B2RBW5;B4DLY4;B4DJW1;Q71UF1;B4DEC3;B4DW08	A0A0K0K1H7;A2A274;Q99798;B4DZ08;B2RBW5;B4DLY4;B4DJW1;Q71UF1;B4DEC3;B4DW08	33;33;33;32;32;28;28;25;23;22	33;33;33;32;32;28;28;25;23;22	23;23;23;22;22;18;18;16;14;13	Aconitate hydratase, mitochondrial	ACO2	tr|A0A0K0K1H7|A0A0K0K1H7_HUMAN Aconitate hydratase, mitochondrial OS=Homo sapiens GN=HEL-S-284 PE=2 SV=1;tr|A2A274|A2A274_HUMAN Aconitate hydratase, mitochondrial OS=Homo sapiens GN=ACO2 PE=1 SV=1;sp|Q99798|ACON_HUMAN Aconitate hydratase, mitochondrial OS=	10	33	33	23	21	27	21	20	21	20	25	26	21	27	21	20	21	20	25	26	13	19	13	12	13	11	18	17	48.8	48.8	34.2	85.564	780	780;805;780;761;780;674;697;780;501;491	0	323.31	0.74935	0.92674	23.177	245	61	Leave out requantified
A0A0K0K1J1;P01034	A0A0K0K1J1;P01034	3;3	3;3	3;3	Cystatin-C	CST3	tr|A0A0K0K1J1|A0A0K0K1J1_HUMAN Cystatin OS=Homo sapiens GN=HEL-S-2 PE=2 SV=1;sp|P01034|CYTC_HUMAN Cystatin-C OS=Homo sapiens GN=CST3 PE=1 SV=1	2	3	3	3	2	3	2	1	1	2	1	1	2	3	2	1	1	2	1	1	2	3	2	1	1	2	1	1	30.8	30.8	30.8	15.799	146	146;146	0	5.3965	1.1726	1.1409	4.5356	17	5	Leave out requantified
A0A0K0K1K4;O14818;Q05DH1;H0Y586;H0UI83;B0YJ74;Q8TAA3;A0A087WYS6;F5GY34;Q4G1B8	A0A0K0K1K4;O14818;Q05DH1;H0Y586	12;12;11;7;5;5;5;3;2;2	12;12;11;7;5;5;5;3;2;2	12;12;11;7;5;5;5;3;2;2	Proteasome subunit alpha type-7;Proteasome subunit alpha type	PSMA7	tr|A0A0K0K1K4|A0A0K0K1K4_HUMAN Proteasome subunit alpha type OS=Homo sapiens GN=HEL-S-276 PE=2 SV=1;sp|O14818|PSA7_HUMAN Proteasome subunit alpha type-7 OS=Homo sapiens GN=PSMA7 PE=1 SV=1;tr|Q05DH1|Q05DH1_HUMAN Proteasome subunit alpha type (Fragment) OS=H	10	12	12	12	11	11	9	9	10	9	11	11	11	11	9	9	10	9	11	11	11	11	9	9	10	9	11	11	55.6	55.6	55.6	27.887	248	248;248;238;187;166;212;256;224;63;210	0	323.31	0.79974	0.98578	14.093	123	12	Leave out requantified
A0A0K0K1K7;O95336;M0R261;M0R1L2;M0R0U3	A0A0K0K1K7;O95336;M0R261;M0R1L2;M0R0U3	12;12;9;6;6	12;12;9;6;6	12;12;9;6;6	6-phosphogluconolactonase	PGLS	tr|A0A0K0K1K7|A0A0K0K1K7_HUMAN 6-phosphogluconolactonase, isoform CRA_b OS=Homo sapiens GN=HEL-S-304 PE=2 SV=1;sp|O95336|6PGL_HUMAN 6-phosphogluconolactonase OS=Homo sapiens GN=PGLS PE=1 SV=2;tr|M0R261|M0R261_HUMAN 6-phosphogluconolactonase (Fragment) OS=H	5	12	12	12	11	7	8	7	7	6	9	10	11	7	8	7	7	6	9	10	11	7	8	7	7	6	9	10	65.5	65.5	65.5	27.547	258	258;258;216;147;179	0	85.762	0.58644	1.0016	72.015	86	17	Leave out requantified
A0A0K0K1L8;Q06323;Q6FHU3;Q86SZ9;H0YKK6;H0YLU2	A0A0K0K1L8;Q06323;Q6FHU3;Q86SZ9	12;12;11;6;4;4	12;12;11;6;4;4	12;12;11;6;4;4	Proteasome activator complex subunit 1	PSME1	tr|A0A0K0K1L8|A0A0K0K1L8_HUMAN Epididymis secretory sperm binding protein Li 129m OS=Homo sapiens GN=HEL-S-129m PE=2 SV=1;sp|Q06323|PSME1_HUMAN Proteasome activator complex subunit 1 OS=Homo sapiens GN=PSME1 PE=1 SV=1;tr|Q6FHU3|Q6FHU3_HUMAN PSME1 protein (	6	12	12	12	11	11	8	10	9	9	11	12	11	11	8	10	9	9	11	12	11	11	8	10	9	9	11	12	49	49	49	28.723	249	249;249;249;174;90;114	0	165.94	0.78193	0.9536	43.88	112	16	Leave out requantified
A0A0M3HER2	A0A0M3HER2	3	3	1			tr|A0A0M3HER2|A0A0M3HER2_HUMAN Centromere protein V OS=Homo sapiens GN=CENPV PE=1 SV=1	1	3	3	1	2	2	2	3	2	2	2	2	2	2	2	3	2	2	2	2	1	1	1	1	1	1	1	1	26.9	26.9	12	18.807	175	175	0	19.855	0.90917	1.3551	56.018	19	5	Leave out requantified
A0A0N7BBR4;A0A0N7BBQ4;A0A0N7BB88;A0A0N7B9C5;A0A1B0W1F8;A0A0A0PVC5;A0A0A0PQ79;A0A0A0PSC0;A0A0A0PVA5;A0A0A0PMH4;A0A0A0PMP8;A0A0N6YPC3;A0A075X6P1;H9M4C5;Q53ZV6;H9A7H1;D7P652;D7P639;D7P626;B8X5X6;B2XIN1;A0A059RIX9;A0A023REG7;A0A023QG09;X5CM76;X5CKG0;X5CI32;X5CF88;X5CBQ3;X5BYA7;X5BWL7;X5BWF0;X5BVZ3;X5BVA2;X5BV52;X5BPC3;X2JJ49;X2CH62;W8DRA6;W8DIL7;W8DCA6;W8DBU7;W8DBM7;W8DAS2;W8D9V0;W8D9F9;W8D8R1;W0C6Q7…	A0A0N7BBR4;A0A0N7BBQ4;A0A0N7BB88;A0A0N7B9C5;A0A1B0W1F8;A0A0A0PVC5;A0A0A0PQ79;A0A0A0PSC0;A0A0A0PVA5;A0A0A0PMH4;A0A0A0PMP8;A0A0N6YPC3;A0A075X6P1;H9M4C5;Q53ZV6;H9A7H1;D7P652;D7P639;D7P626;B8X5X6;B2XIN1;A0A059RIX9;A0A023REG7;A0A023QG09;X5CM76;X5CKG0;X5CI32;X5CF88;X5CBQ3;X5BYA7;X5BWL7;X5BWF0;X5BVZ3;X5BVA2;X5BV52;X5BPC3;X2JJ49;X2CH62;W8DRA6;W8DIL7;W8DCA6;W8DBU7;W8DBM7;W8DAS2;W8D9V0;W8D9F9;W8D8R1;W0C6Q7…	2;2;2;2;2;2;2;2;2;2;2;2;2;2;2;2;2;2;2;2;2;2;2;2;2;2;2;2;2;2;2;2;2;2;2;2;2;2;2;2;2;2;2;2;2;2;2;2;2;2;2;2;2;2;2;2;2;2;2;2;2;2;2;2;2;2;2;2;2;2;2;2;2;2;2;2;2;2;2;2;2;2;2;2;2;2;2;2;2;2;2;2;2;2;2;2;2;2;2;2;2;2;2;2;2;2;2;2;2;2;2;2;2;2;2;2;2;2;2;2;2;2;2;2;2;2;2;2;2;2;2;2;2;2;2;2;2;2;2;2;2;2;2;2;2;2;2;2;2;2;2;2;2;2;2;2;2;2;2;2;2;2;2;2;2;2;2;2;2;2;2;2;2;2;2;2;2;2;2;2;2;2;2;2;2;2;2;2;2;2;2;2;2;2;2;2;2;2;2;2…	2;2;2;2;2;2;2;2;2;2;2;2;2;2;2;2;2;2;2;2;2;2;2;2;2;2;2;2;2;2;2;2;2;2;2;2;2;2;2;2;2;2;2;2;2;2;2;2;2;2;2;2;2;2;2;2;2;2;2;2;2;2;2;2;2;2;2;2;2;2;2;2;2;2;2;2;2;2;2;2;2;2;2;2;2;2;2;2;2;2;2;2;2;2;2;2;2;2;2;2;2;2;2;2;2;2;2;2;2;2;2;2;2;2;2;2;2;2;2;2;2;2;2;2;2;2;2;2;2;2;2;2;2;2;2;2;2;2;2;2;2;2;2;2;2;2;2;2;2;2;2;2;2;2;2;2;2;2;2;2;2;2;2;2;2;2;2;2;2;2;2;2;2;2;2;2;2;2;2;2;2;2;2;2;2;2;2;2;2;2;2;2;2;2;2;2;2;2;2;2…	2;2;2;2;2;2;2;2;2;2;2;2;2;2;2;2;2;2;2;2;2;2;2;2;2;2;2;2;2;2;2;2;2;2;2;2;2;2;2;2;2;2;2;2;2;2;2;2;2;2;2;2;2;2;2;2;2;2;2;2;2;2;2;2;2;2;2;2;2;2;2;2;2;2;2;2;2;2;2;2;2;2;2;2;2;2;2;2;2;2;2;2;2;2;2;2;2;2;2;2;2;2;2;2;2;2;2;2;2;2;2;2;2;2;2;2;2;2;2;2;2;2;2;2;2;2;2;2;2;2;2;2;2;2;2;2;2;2;2;2;2;2;2;2;2;2;2;2;2;2;2;2;2;2;2;2;2;2;2;2;2;2;2;2;2;2;2;2;2;2;2;2;2;2;2;2;2;2;2;2;2;2;2;2;2;2;2;2;2;2;2;2;2;2;2;2;2;2;2;2…	NADH-ubiquinone oxidoreductase chain 5	ND5;NADH5;ndh5;MT-ND5	tr|A0A0N7BBR4|A0A0N7BBR4_HUMAN NADH-ubiquinone oxidoreductase chain 5 (Fragment) OS=Homo sapiens GN=ND5 PE=4 SV=1;tr|A0A0N7BBQ4|A0A0N7BBQ4_HUMAN NADH-ubiquinone oxidoreductase chain 5 (Fragment) OS=Homo sapiens GN=ND5 PE=4 SV=1;tr|A0A0N7BB88|A0A0N7BB88_HUM	1101	2	2	2	1	2	1	1	1	1	1	2	1	2	1	1	1	1	1	2	1	2	1	1	1	1	1	2	12.3	12.3	12.3	17.59	162	162;162;162;162;223;460;475;477;493;498;500;526;559;567;601;601;601;601;601;601;601;601;601;601;603;603;603;603;603;603;603;603;603;603;603;603;603;603;603;603;603;603;603;603;603;603;603;603;603;603;603;603;603;603;603;603;603;603;603;603;603;603;603;603;603;603;603;603;603;603;603;603;603;603;603;603;603;603;603;603;603;603;603;603;603;603;603;603;603;603;603;603;603;603;603;603;603;603;603;603…	0	33.105	0.47891	0.7437	41.594	12	6	Leave out requantified
A0A0P1J1R0;P13693;J3KPG2;Q5W0H4;A0A0B4J2C3;A0A024RDY2;B4DKJ4;E9PJF7;H0YCX0;Q9UP43;B4DLD6;Q56UQ5;Q86YH5;Q9HAU6	A0A0P1J1R0;P13693;J3KPG2;Q5W0H4;A0A0B4J2C3;A0A024RDY2;B4DKJ4;E9PJF7	11;11;10;10;10;8;8;7;4;3;3;2;1;1	11;11;10;10;10;8;8;7;4;3;3;2;1;1	5;5;4;5;5;2;3;4;0;3;3;0;1;1	Translationally-controlled tumor protein	TPT1	tr|A0A0P1J1R0|A0A0P1J1R0_HUMAN Translationally-controlled tumor protein OS=Homo sapiens GN=seTCTP PE=3 SV=1;sp|P13693|TCTP_HUMAN Translationally-controlled tumor protein OS=Homo sapiens GN=TPT1 PE=1 SV=1;tr|J3KPG2|J3KPG2_HUMAN Translationally-controlled tu	14	11	11	5	9	7	6	7	8	8	6	7	9	7	6	7	8	8	6	7	4	3	2	2	3	3	2	3	62.8	62.8	26.7	19.595	172	172;172;160;188;197;138;142;162;77;114;153;140;64;139	0	177.73	0.94887	1.1358	71.529	128	14	Leave out requantified
[truncated: 3,947 more rows]
[truncated: 97 more columns]
