# Supplementary material for: Time-resolved proteomics of adenovirus infected cells
Source: PLoS One. 2018 Sep 25;13(9):e0204522. doi: 10.1371/journal.pone.0204522 (PMC6155545; doi:10.1371/journal.pone.0204522)
Supplement: S4 Table — (XLSX) [file pone.0204522.s004.xlsx]

## Sheet: 6 hpi
Transcription Factor	Activation z-score	p-value	Target molecules
NFE2L2	4.894	4,07E-13	AKR1A1,AKR7A2,ALDOA,CBR1,COL1A1,COL3A1,COPS5,CTGF,DCTN3,DSTN,ESD,G6PD,GCLC,GCLM,GSS,GSTO1,GSTP1,HSP90AB1,ME1,NARS,PAFAH1B1,PFN2,PGD,PRDX1,PREP,PSAT1,RAN,S100A13,SERPINE1,SOD1,TXN,TXNRD1,UBE2K,UGDH,USP14
MYC	4.869	2,01E-23	ADK,AHCY,ALDOA,ANXA4,ANXA5,ANXA6,ASNS,BAX,BCAT1,BZW2,CAPN2,CAPNS1,CDKN2A,CLIC4,COL1A1,COL1A2,COL3A1,CRYAB,CSE1L,CSTB,EEF2,EGLN1,EIF2B1,EIF4A1,ENO1,EZR,F3,FASN,G6PD,GAPDH,GART,GCLC,GCLM,GDI1,GDI2,GFPT1,GOT1,HSPB1,IDH1,IPO7,ITGB5,LDHA,LDHB,LXN,MIF,MSN,MTHFD1,NAP1L1,NARS,NDRG1,NME1,NME2,NUDC,PAICS,PDGFRA,PFAS,PFKL,PFKM,PFKP,PGAM1,PGK1,PKM,PPIA,PRDX2,PREP,PSAT1,RANBP1,S100A6,SERPINE1,SMS,SRM,STMN1,TA…
ATF4	3.772	4,10E-07	AARS,ASNS,BCAT1,CARS,CDKN2A,FASN,GARS,NARS,NDRG1,PHGDH,PSAT1,PSPH,SARS,WARS,XPOT
ARNT2	3.606	2,51E-04	AKR1B1,CCS,COPZ2,EIF5A,MTPN,NACA,NAP1L4,NUDC,PEA15,PFN1,PGK1,SELENBP1,UBA1
STAT4	3.528	2,61E-06	ADSS,ALDOC,ARFGAP3,COPG1,DDAH2,ENO2,FSCN1,NDRG1,NXN,PFN2,PRDX6,PYGL,SELENBP1,SERPINB1,SERPINE1,STAT1,TUBB2B
SIM1	3.464	1,12E-03	AKR1B1,CCS,COPZ2,EIF5A,MTPN,NACA,NAP1L4,NUDC,PEA15,PFN1,SELENBP1,UBA1
TCF7L2	3.45	1,43E-02	ANXA1,CAP1,CARHSP1,CDKN2A,CSRP1,CTGF,FKBP1A,GCLM,GSN,GSS,IDH1,KIF5B,ME1
MYCN	2.962	9,03E-09	ALDOA,ARPC1B,BAX,BID,COL1A1,CTGF,DPYSL3,EEF2,EIF4A1,EIF5A,GAPDH,HSP90AB1,LDHA,NACA,NDRG1,NME1,NME2,PHGDH,SERPINE1,SORD,TAGLN,TUBB,UCHL1
REL	2.828	4,63E-02	ADK,ARFGAP3,CMPK1,COTL1,F3,PFKM,PHGDH,PPP1R14B,TBCA
XBP1	2.789	7,72E-03	ARFGAP3,COPB1,COPE,COPG1,CRK,FASN,S100A6,SEC31A,SOD1,TXN
HNF4A	2.673	1,51E-08	AAMDC,ACLY,ACO1,ACTR3,ADH1B,ADSS,AIP,AKR1B1,AKR1C1/AKR1C2,ANXA5,APEH,ARMT1,BLVRB,C11orf54,C1orf123,CAP1,CBS/CBSL,CDK5,COPB1,DUSP3,FHL1,G6PD,GAPDH,GOT1,GSK3B,GSN,GSS,GSTO1,IMPA1,ISOC1,LDHA,LRRC40,LTA4H,MDH1,MTHFD1,NAA10,NAA50,NAMPT,NDRG1,NME1,NRDC,NUDT5,NUTF2,OSBP,PEF1,PEPD,PFN2,PGM1,PGM3,PITPNB,PKM,PNP,PSAT1,PTGES3,PYGL,SEC31A,SERPINB8,SERPINE1,SOD1,SPATS2L,ST13,STAT1,SUGT1,TAGLN2,TARS,TTC38,TXN,…
SRF	2.585	1,21E-03	CAP1,CNN2,CSRP1,CTGF,DSTN,FHL1,GLRX3,GSN,PAFAH1B1,PGM1,PPIA,PTGR1,RNH1,TAGLN,TUBB4B,VCL
EBF1	2.433	1,22E-03	COL1A1,CRK,FASN,GSK3B,IKBKB,MAP2K1,MAPK1,PFKP,STAT1
IFI16	2.414	3,72E-03	BAX,CDKN2A,MAP2K1,MIF,SOD1,STAT2
ARNT	2.412	1,31E-04	ALDOA,ALDOC,ENO1,G6PD,GAPDH,LDHA,PGK1,RANBP1,SERPINE1,TUBA4A
PPARGC1A	2.374	2,75E-03	AK1,BAX,EGLN1,FASN,GSK3B,IMPA1,LDHA,ME1,PACSIN2,PGAM1,SOD1,TIGAR
SMAD7	2.252	4,64E-03	BZW2,COL1A1,COL1A2,COL3A1,CTGF,SERPINE1,TAGLN,TXN
HNF1A	2.236	1,49E-03	ACAT2,ADH1B,AKR1C1/AKR1C2,ANXA4,CBS/CBSL,COL3A1,DSC1,GARS,GDI2,GOT1,MTHFD1,NRDC,PFKL,PFKP,PGK1,SERPINE1,SRI,TARS,UROD
GATA4	2.215	1,11E-01	ADSS,COL1A1,COL1A2,COL3A1,CTGF,TAGLN
NCOA3	2.211	1,26E-02	FASN,LDHA,MAPK1,PGK1,TAGLN
KLF2	2.193	3,52E-03	CTGF,F3,ITGB5,NDRG1,SERPINE1,STAT1,TFPI2,THBS1,UGDH
MYOCD	2.164	2,69E-02	COL1A1,COL1A2,COL3A1,LPP,TAGLN
SREBF2	2.16	1,49E-02	ACLY,ALDOC,FASN,G6PD,IDH1
SOX4	2.06	3,04E-04	BAX,CAPN2,DDAH2,FHL1,PNP,PPM1F,PYGL,TAX1BP3,TES,TUBA1A,TUBB2B,UCHL1
CEBPA	2.023	9,06E-09	ACLY,ADH1B,AKR1B1,AKR1C1/AKR1C2,ANXA1,ASL,ASNS,CDC37,COL1A1,COL1A2,COPS5,DYNLT3,FASN,FHL1,GAPDH,GBP1,GLRX,GSK3B,GSTP1,ITGB5,PFN2,PGD,PIN1,SERPINB1,SERPINE1,SOD1,THBS1,TUBB2A,VCL
HAND2	1.98	1,60E-02	ADSS,COL1A1,COL1A2,COL3A1
HIF1A	1.966	3,20E-08	ACO1,ALDOA,ALDOC,ASNS,BID,CARS,CDKN2A,CTGF,CTPS1,CYR61,EGLN1,EIF5A,ENO1,ENO2,FHL1,FSCN1,GAPDH,HSPB1,LDHA,MIF,NDRG1,PFKL,PGK1,PKM,PPIA,SERPINE1,THBS1
TP53	1.962	1,43E-28	ACLY,ADH5,AHCY,AK1,AKR1B1,ANXA1,ANXA4,ANXA6,ARHGAP1,ARPC1B,ASL,ASNS,BAX,BID,CAP1,CAPNS1,CARHSP1,CARS,CCS,CDKN2A,CLIC4,CNN2,COL1A1,COL1A2,COL3A1,COPB1,CRYAB,CSRP1,CSTB,CTGF,CYR61,DNM1L,DSTN,EIF2B1,EZR,F3,FASN,FHL1,FKBP1A,G6PD,GAPDH,GART,GBP1,GLRX,GSK3B,GSN,GSTP1,HSP90AB1,HSPB1,IDH1,IPO7,IPO9,ITGB5,LDHA,LPP,MAP2K1,MAPK1,ME1,NAMPT,NAP1L4,NARS,NDRG1,NME1,NPEPPS,NUDT5,PAFAH1B2,PARK7,PDCD6IP,PDGFRA,PEA…
ATF3	1.951	3,20E-02	ASNS,GSN,HSPB1,SERPINE1,SRI
MAFK	1.944	3,62E-05	GCLC,GCLM,GSTP1,TXN,TXNRD1
PFDN5	1.929	2,21E-06	BAX,PFDN1,PFDN2,VBP1
FOXO1	1.772	2,39E-02	ACLY,AIP,BAX,BID,CDKN2A,CTGF,FASN,HSP90AB1,ME1,NAMPT,RPS6KA3,SERPINE1,STAT2,THBS1
TP73	1.736	7,13E-03	BAX,BID,COL1A1,CRYAB,CYR61,FASN,G6PD,HAGH,MTHFD1,SERPINE1,STMN1,THBS1,UBE2V1,YWHAB
FOS	1.689	6,00E-04	ANXA4,ASL,CAPN2,COL1A1,CTGF,ENO1,EZR,F3,FASN,GSK3B,GSTP1,KIF5B,PFN1,PPP2R2A,PRDX1,RNH1,SELENBP1,SERPINE1,STMN1,TBCA,TUBB,TXN,YWHAZ
MTPN	1.415	5,04E-06	ANXA1,BAX,COL1A1,COL1A2,MIF,MTPN,S100A6,SERPINE1,TAGLN,TUBA1A
JUN	1.404	9,99E-08	ACAT2,ANXA1,ASNS,BAX,CAPN2,CAPNS1,CDKN2A,COL1A1,COL1A2,CTGF,CYR61,EEF2,EIF4A1,EZR,F3,GCLC,GOT1,GSK3B,GSTP1,PEA15,PPP2R2A,PRDX1,SERPINE1,STAT1,STMN1,THBS1,TXN,YWHAG
E2F1	1.301	6,69E-07	ACTR3,ADK,BAX,BID,CDKN2A,CLIC1,CRYAB,CSE1L,DDAH2,ENO2,FHL1,LTA4H,MDH1,MTHFD1,NUDC,PDCD5,PIN1,PSAT1,RAN,RANBP1,SERPINE1,STMN1,THBS1,TXNRD1,UGDH,UMPS,YARS,YWHAE
EPAS1	1.294	5,40E-05	ALDOC,CTGF,EIF5A,ENO1,ENO2,FASN,FHL1,LDHA,MIF,NAMPT,NDRG1,SERPINE1,SOD1,UGP2
FOXM1	1.198	3,35E-02	ANXA1,CDKN2A,IPO7,LDHA,PGK1,STMN1
USF2	1.088	2,94E-02	FASN,PRKG1,SERPINE1,THBS1
SP3	1.044	1,06E-04	ADH5,ASNS,CBS/CBSL,COL1A1,COL1A2,F3,ITGB5,PGK1,PKM,PRKG1,SERPINE1,STAT1,TAGLN,TXNRD1
CTNNB1	0.99	1,76E-02	ACTR3,ADSS,ANXA1,ARFGAP3,ARHGDIA,BTF3,CAPN1,CAPNS1,CDKN2A,CNN2,COL1A1,CTGF,CYR61,EIF5A,ENO2,LAP3,ME1,PDAP1,PFN1,SCRN1,SERPINE1,SMS,UBA1
SP1	0.62	2,19E-06	ADH5,ASNS,BAX,CBS/CBSL,CDKN2A,COL1A1,COL1A2,CRYAB,CTGF,EZR,F3,FASN,GSS,HINT1,ITGB5,NDRG1,PDGFRA,PGK1,PKM,PRKG1,RANBP1,SERPINE1,SH3GL1,SOD1,STAT1,TAGLN,TFPI2,TXNRD1,UGDH
SMARCA4	0.599	3,45E-02	ASNS,CDKN2A,COL1A1,COTL1,CTGF,DYNLT3,F3,GAPDH,GBP1,GCLC,GSTO1,GSTP1,MAPK1,S100A6,SERPINB8,SERPINE1,TAGLN,TUBB,TXNRD1
FOXO3	0.564	7,36E-03	ANXA1,BNIP2,CTGF,CYR61,DNM1L,ENO2,FASN,GCLC,NAMPT,NDRG1,PDCD6IP,SELENBP1,SOD1
HSF1	0.562	9,93E-03	BAX,CRYAB,FASN,HERC4,HSP90AB1,HSPB1,ITGB5,PGK1,ST13
RELA	0.499	7,27E-03	ARFGAP3,BAX,BLVRA,CBS/CBSL,CDKN2A,COL1A1,COL1A2,CTGF,EGLN1,F3,FSCN1,GBP1,MIF,NAMPT,PRDX6,TFPI2
MKL1	0.447	1,69E-02	ARPC1B,CDKN2A,CNN2,CRK,PFN2,TAGLN,VCL
NKX2-3	0.302	4,31E-03	ACO1,ASNS,CBS/CBSL,CRYAB,GBP1,LAP3,PHGDH,PSAT1,STAT1,STAT2,TFPI2
RB1	0.115	1,03E-02	APPL2,BAX,CDKN2A,CTGF,EZR,F3,MAPK1,MDH1,NME1,PARK7,PGD,RANBP1,SERPINE1,TUBA1A,YWHAE
RUNX2	0.031	3,13E-02	BAX,COL1A1,COL1A2,DPYSL3,SERPINE1,TAGLN
FOXO4	-0.068	1,39E-02	CTGF,FASN,NAMPT,SERPINE1
WT1	-0.091	5,70E-08	AHCY,APRT,ARL2,ASNS,CBS/CBSL,CLIC1,CLIC4,CMPK1,CTGF,ENO2,EZR,GSN,NDRG1,NME1,SERPINE1,TARS,TCOF1,THBS1,WARS,YARS
YY1	-0.404	1,64E-03	BTF3,CAPG,CDKN2A,COL1A1,CRYAB,GBP1,KIF5B,PDGFRA,PFN2,PTPRA,TAGLN,USP14,YWHAE
HOXD10	-0.447	8,18E-03	EZR,NME1,NUDT5,SERPINE1,USP14
EGR1	-0.587	1,06E-02	BAX,COL1A1,COL1A2,F3,ME1,NDRG1,SERPINE1,SOD1,THBS1
YAP1	-0.617	4,54E-02	BAX,CTGF,CYR61,LDHA,TAGLN
JUNB	-1	1,84E-04	ACAT2,ACLY,CDKN2A,COL1A1,COL1A2,EEF2,FASN,PPP2R2A,SERPINE1,YWHAG
NRIP1	-1	3,27E-02	CDKN2A,FASN,LDHB,PYGL
SMAD4	-1.143	3,95E-02	CAB39,CDKN2A,COL1A2,CTGF,FSCN1,ITGB5,NAMPT,SERPINE1,THBS1
HMGA1	-1.195	2,92E-02	COL1A1,COL1A2,CRYAB,CYR61,GSN,RAN,TAGLN
HOXD3	-1.387	3,62E-05	CDKN2A,COL1A1,SERPINE1,TAGLN,THBS1
TWIST1	-1.387	3,31E-02	BAX,CDKN2A,COL1A1,GSN,ITGB5,PCOLCE,PDGFRA
PML	-1.409	1,70E-12	AKR1A1,AKR7A2,ANXA4,BAX,CACYBP,CDKN2A,CFL1,FASN,GCLM,HSPB1,MAP2K1,MAPK1,NDRG1,NSFL1C,PRDX1,STMN1,TXN,TXNRD1,UBE2M,YWHAG
Esrra	-1.667	1,89E-05	ACO1,ALDOA,ALDOC,ENO1,ENO2,GOT1,PFKL,PGM1,PPA1,PYGL
GATA1	-1.667	2,23E-03	AIP,BZW2,CDKN2A,COPS5,FHL1,GART,IPO5,MTHFD1,PRKG1,RANBP1,SRM,UMPS
SMAD3	-1.729	4,43E-02	CDKN2A,COL1A1,COL1A2,COL3A1,CTGF,ITGB5,SERPINE1,TAGLN,THBS1
STAT3	-1.763	1,63E-03	CDKN2A,COL1A1,COL1A2,COL3A1,COPS5,CTGF,F3,FASN,FSCN1,IFIT5,LDHB,NAMPT,NDRG1,PFKL,SERPINB1,SERPINE1,STAT1,STAT2,TAGLN,TFPI2,THBS1,WARS
PDX1	-1.897	4,88E-05	AKR1B1,AKR7A2,COL1A1,COL3A1,F3,GCLM,GOT1,IDH1,LTA4H,LXN,MDH1,PHGDH,TIPRL
STAT6	-1.969	3,59E-01	BAX,COL1A1,COL1A2,FASN,SELENBP1,SERPINE1,STAT2
ZBTB7A	-1.97	9,98E-04	ADH5,CDKN2A,PFKP,PKM
HDAC6	-1.98	9,39E-03	BAX,COL1A1,SERPINE1,TAGLN
MAFB	-1.982	7,91E-03	ARHGDIA,CAP1,CNN2,TAGLN
WWTR1	-1.982	7,91E-03	COL1A1,CTGF,CYR61,SERPINE1
CCND1	-2.121	3,44E-01	CDKN2A,COL1A1,ENO1,FAM129B,HSPB1,SELENBP1,TUBA1C,TUBB
EZH2	-2.19	2,88E-01	ANXA6,ARHGAP1,CDKN2A,DDT,EZR,NDRG1,NME1,PDGFRA
IRF4	-2.619	2,74E-02	CDKN2A,EZR,GBP1,MAPRE1,STAT1,STAT2,YWHAH
KLF3	-2.828	1,38E-04	ABHD14B,ANXA5,ANXA6,APRT,CAPG,CAPNS1,CARHSP1,EIF2B1,EIF5A,GPSM1,GSTP1,IDH1,MIF,MSN,NDRG1,PFKP,TES,TUBA1A

## Sheet: 12 hpi 
Transcription Factor	Activation z-score	p-value	Target molecules
MYC	5.867	1,07E-26	ABCE1,ABCF3,ADK,AHCY,ALDOA,ANXA4,ANXA5,ANXA6,ASNS,ASS1,BAX,BCAT1,CAD,CAPN2,CAPNS1,CASP3,CDKN2A,CLIC4,COL1A1,COL1A2,COL3A1,COL5A1,COL5A2,CSE1L,CSTB,EEF2,EIF2B1,EIF2B3,EIF2B4,EIF4A1,ENO1,EZR,F3,FABP5,FASN,G6PD,GAPDH,GART,GCLC,GCLM,GDI1,GDI2,GFPT1,GOT1,HSP90AA1,HSPB1,IDH1,IPO7,ITGB5,LDHA,LDHB,LRMP,LXN,MAT2A,MIF,MSN,MTHFD1,NAP1L1,NARS,NME1,NME2,NUDC,PA2G4,PAICS,PDGFRA,PFAS,PFKL,PFKM,PFKP,PGAM1,PGK1,P…
NFE2L2	5.168	3,53E-14	AKR1A1,AKR7A2,ALDOA,CBR1,CHORDC1,COL1A1,COL3A1,CTGF,DSTN,ESD,G6PD,GBE1,GCLC,GCLM,GSPT1,GSS,GSTO1,GSTP1,HSP90AA1,HSP90AB1,IMPDH1,ME1,NARS,PAFAH1B1,PFN2,PGD,PRDX1,PREP,PSAT1,PSMD5,RAN,RELA,S100A13,SERPINE1,SOD1,TPI1,TXN,TXNRD1,UBE2K,UGDH,USP14
ATF4	3.642	6,67E-06	AARS,ASNS,BCAT1,CARS,CDKN2A,FASN,GARS,NARS,PHGDH,PSAT1,PSPH,SARS,STAT3,WARS,XPOT
MYCN	3.55	5,94E-13	ABCE1,ABCF3,ALDOA,ARPC1B,BAX,BID,CAD,COL1A1,COL5A2,CTGF,DPYSL3,EEF1A1,EEF2,EIF4A1,EIF5A,GAPDH,GRB2,HSP90AB1,LDHA,NACA,NME1,NME2,PHGDH,RPL3,RPL38,SERPINE1,SORD,TAGLN,TPI1,TUBB,UCHL1,ZYX
REL	3.317	2,45E-03	ADK,ARFGAP3,CAMK2D,CMPK1,COTL1,F3,NFKB2,PFKM,PHGDH,PPP1R14B,RELA,STAT3,TBCA,UBE2Z
STAT4	3.244	5,12E-04	ADSS,ALDOC,ARFGAP3,COPG1,DDAH2,ENO2,FSCN1,GBE1,PFN2,PRDX6,SELENBP1,SERPINB1,SERPINE1,STAT1,TUBB2B
TCF7L2	3.208	1,78E-02	ANXA1,CAP1,CARHSP1,CDKN2A,CSRP1,CTGF,FKBP1A,GCLM,GSN,GSS,IDH1,ME1,PLAT,PTPN11,STK39
ARNT2	3.051	2,01E-03	AKR1B1,BAG6,COL12A1,EIF5A,MTPN,NACA,NAP1L4,NUDC,PEA15,PFN1,PGK1,SELENBP1,UBA1
XBP1	2.888	6,11E-04	ARFGAP3,COPB1,COPB2,COPE,COPG1,COPZ1,CRK,DNAJC1,FASN,RELA,S100A6,SEC31A,SOD1,TXN
SIM1	2.887	6,97E-03	AKR1B1,BAG6,COL12A1,EIF5A,MTPN,NACA,NAP1L4,NUDC,PEA15,PFN1,SELENBP1,UBA1
HNF4A	2.853	1,33E-12	AAMDC,ABCE1,ABCF3,ACO1,ACTR3,ADH1B,ADSS,AHSA1,AIP,AKR1B1,AKR1C1/AKR1C2,ANXA5,APEH,ARMT1,ARPC5,ATG3,BAG6,BPGM,C11orf54,CAMK2D,CAP1,CBR3,CBS/CBSL,COPB1,COPB2,COPZ1,DUSP3,EIF5,FDPS,FHL1,G6PD,GALM,GAPDH,GBE1,GOT1,GRHPR,GSK3B,GSN,GSPT1,GSS,GSTO1,GTF2I,IMPA1,ISOC1,JUNB,LDHA,LTA4H,MAT2A,MDH1,MTHFD1,NAA10,NAA50,NAMPT,NME1,NRDC,NUDT5,NUTF2,OSBP,PCMT1,PCNP,PEPD,PFN2,PGM1,PGM3,PHPT1,PITPNB,PKM,PNP,PPME1,PPP…
PPARGC1A	2.718	3,45E-02	AK1,BAX,FASN,GSK3B,IMPA1,KYAT3,LDHA,ME1,PGAM1,SOD1,TIGAR
HNF1A	2.646	5,38E-05	ACAT2,ADH1B,AKR1C1/AKR1C2,ANXA4,ATG3,BAG6,CBS/CBSL,COL3A1,GARS,GBE1,GDI2,GOT1,GRHPR,HNMT,KYAT3,MTHFD1,NRDC,PCNP,PFKL,PFKP,PGK1,SERPINE1,SRI,TARS,TPI1,UROD
ARNT	2.607	1,89E-04	ALDOA,ALDOC,ENO1,G6PD,GAPDH,LDHA,PGK1,RANBP1,SERPINE1,TPI1,TUBA4A
SRF	2.585	1,18E-04	BPGM,CAP1,CSRP1,CTGF,DSTN,FHL1,GLRX3,GSN,JUNB,LMCD1,PAFAH1B1,PGM1,PPIA,PTGR1,RNH1,SERPINB2,SNX2,TAGLN,TUBB4B,VCL,ZYX
SPDEF	2.449	1,47E-03	COL1A1,COL5A1,COL5A2,CTGF,LASP1,PLAU,SERPINE1
EBF1	2.433	4,36E-04	COL1A1,CRK,FASN,GSK3B,IKBKB,MAP2K1,MAPK1,PFKP,PRKAA1,PRKAR2B,STAT1
SMAD7	2.43	5,50E-03	COL1A1,COL1A2,COL3A1,CTGF,PLAT,SERPINE1,TAGLN,TIMP3,TXN
MYOCD	2.368	1,92E-02	COL1A1,COL1A2,COL3A1,LPP,TAGLN,VCAN
FOXO1	2.354	8,98E-03	AIP,BAX,BID,CDKN2A,CTGF,FASN,FDPS,GRHPR,HSP90AB1,JUNB,ME1,NAMPT,RELA,RPS6KA3,SERPINB2,SERPINE1,SFN,THBS1
DDIT3	2.236	1,55E-02	CASP4,SARS,STAT3,WARS,XPOT
GATA4	2.215	2,28E-01	ADSS,COL1A1,COL1A2,COL3A1,CTGF,TAGLN
NCOA3	2.211	3,01E-02	FASN,LDHA,MAPK1,PGK1,TAGLN
IFI16	2.2	3,88E-02	BAX,CDKN2A,MAP2K1,MIF,SOD1
PFDN5	2.164	5,47E-08	BAX,PFDN1,PFDN2,PFDN4,VBP1
HIF1A	2.092	2,73E-07	ACO1,ALDOA,ALDOC,ARPC2,ASNS,BID,CARS,CDKN2A,CTGF,CTPS1,EIF5A,ENO1,ENO2,FHL1,FSCN1,GAPDH,GBE1,HSPB1,LDHA,MIF,PFKL,PGK1,PKM,PPIA,RELA,SERPINE1,STAT3,THBS1,TPI1
SOX4	2.06	2,15E-03	BAX,CAPN2,CNRIP1,DDAH2,FHL1,PNP,PPM1F,TAX1BP3,TES,TUBA1A,TUBB2B,UCHL1
SREBF1	2.022	1,43E-02	AARS,ALDOC,BAX,FABP5,FASN,FDPS,G6PD,HSPA1A/HSPA1B,IDH1,PLS3,SERPINE1
KLF2	1.985	5,00E-03	ASS1,CTGF,F3,ITGB5,JUNB,SERPINE1,STAT1,TFPI2,THBS1,UGDH
HAND2	1.98	3,32E-02	ADSS,COL1A1,COL1A2,COL3A1
ING1	1.969	1,07E-02	BAX,CDKN2A,HSPA1A/HSPA1B,TPT1
MAFK	1.944	1,06E-04	GCLC,GCLM,GSTP1,TXN,TXNRD1
HNF1B	1.89	2,80E-02	ANXA4,COL5A1,COL5A2,FBLIM1,GDI2,PLAU,S100A6
JUN	1.778	3,14E-08	ACAT2,ANXA1,ASNS,BAX,CAPN2,CAPNS1,CDKN2A,COL1A1,COL1A2,CTGF,EEF2,EIF4A1,EZR,F3,GCLC,GOT1,GSK3B,GSTP1,JUNB,MAT2A,PEA15,PLAU,PPP2R2A,PRDX1,SERPINB2,SERPINE1,STAT1,STAT6,STMN1,THBS1,TXN,XPO5,YWHAG
SREBF2	1.753	2,23E-03	ALDOC,FABP5,FASN,FDPS,G6PD,GTF2I,IDH1
NFKB1	1.667	2,77E-02	AKR1B1,BAX,COL1A1,COL1A2,FSCN1,GBP1,IKBKB,MAT2A,NFKB2,PLAU,RELA,STAT1
FOS	1.642	9,73E-07	ANXA4,ARPC5,ASL,CAMK2D,CAPN2,CASP3,COL1A1,CTGF,ENO1,EZR,F3,FASN,FBLIM1,GSK3B,GSTP1,JUNB,KIF2A,PFN1,PLAT,PLAU,PPP2R2A,PRDX1,PTPN12,RNH1,SELENBP1,SERPINB2,SERPINE1,STAT6,STMN1,SUMO2,TBCA,TUBB,TXN,YWHAZ
EPAS1	1.584	1,69E-04	ALDOC,CKB,CTGF,EIF5A,ENO1,ENO2,FASN,FHL1,GBE1,LDHA,MIF,NAMPT,SERPINE1,SOD1,UGP2
MTPN	1.571	1,11E-07	ANXA1,BAX,CASP3,COL1A1,COL1A2,MIF,MTPN,PLAT,RELA,S100A6,SERPINE1,TAGLN,TUBA1A
TP63	1.533	6,31E-04	ATG3,BAX,CAD,CASP3,COL5A1,F3,FASN,G6PD,GAPDH,HAGH,JUNB,MAP2K3,PLAU,PTPN12,RELA,SERPINB2,SERPINE1,SFN,TAGLN,THBS1,TIMP3
TP73	1.491	1,87E-03	BAX,BID,CASP3,CASP4,COL1A1,COL5A2,FASN,G6PD,HAGH,HSPA1A/HSPA1B,MTHFD1,SERPINB6,SERPINE1,SFN,STMN1,THBS1,UBE2V1,YWHAB
TP53	1.456	1,13E-37	ADH5,AHCY,AHSA1,AK1,AKR1B1,ALDH9A1,ANXA1,ANXA4,ANXA6,ARHGAP1,ARPC1B,ASL,ASNS,ASS1,BAX,BID,CAMK2D,CAP1,CAPNS1,CARHSP1,CARS,CASP3,CASP4,CDKN2A,CKB,CLIC4,COL1A1,COL1A2,COL3A1,COL5A2,COPB1,CSRP1,CSTB,CTGF,DNM1L,DSTN,EIF2B1,EIF5,EZR,F3,FASN,FDPS,FHL1,FKBP1A,FKBP4,G6PD,GAPDH,GART,GBP1,GLRX,GRB2,GSK3A,GSK3B,GSN,GSTP1,HSP90AA1,HSP90AB1,HSPA1A/HSPA1B,HSPB1,IDH1,IPO7,IPO9,ITGB5,JUNB,LASP1,LDHA,LPP,LRRC17,M…
CEBPA	1.428	3,52E-07	ADH1B,AKR1B1,AKR1C1/AKR1C2,ANXA1,ASL,ASNS,ASS1,COL1A1,COL1A2,DYNLT3,EDF1,FASN,FHL1,GAPDH,GBP1,GLRX,GSK3B,GSTP1,ITGB5,JUNB,PFN2,PGD,SERPINB1,SERPINB2,SERPINE1,SOD1,THBS1,TUBB2A,VCAN,VCL
E2F1	1.35	6,67E-06	ACTR3,ADK,BAX,BID,CASP3,CDKN2A,CKB,CLIC1,CSE1L,DDAH2,ENO2,FHL1,LTA4H,MAPK14,MDH1,MTHFD1,NUDC,PA2G4,PDCD5,PRPSAP1,PSAT1,RAN,RANBP1,SERPINE1,STMN1,THBS1,TXNRD1,UGDH,YARS,YWHAE
HSF1	1.345	2,74E-06	AHSA1,BAG3,BAX,FASN,FKBP4,HERC4,HSP90AA1,HSP90AB1,HSPA1A/HSPA1B,HSPB1,ITGB5,MAT2A,PGK1,PPP3CA,RELA,ST13,STAT6
ATF3	1.206	6,72E-03	ASNS,GSN,HSPB1,NFKB2,SERPINE1,SRI,STAT3
FOXM1	1.187	1,08E-02	ANXA1,CDKN2A,IPO7,LDHA,PGK1,STAT3,STMN1,VCAN
RELA	1.126	1,32E-03	ARFGAP3,BAX,BLVRA,CASP3,CBS/CBSL,CDKN2A,COL1A1,COL1A2,CTGF,F3,FSCN1,GBP1,JUNB,MAT2A,MIF,NAMPT,NFKB2,PLAU,PRDX6,RELA,TFPI2
NCOA4	1	6,19E-03	ADH1B,AKR1B1,CTGF,FABP5
SP3	0.926	2,88E-05	ADH5,ASNS,CBS/CBSL,COL1A1,COL1A2,F3,ITGB5,MAT2A,PGK1,PKM,PLAU,PRKG1,RELA,SERPINE1,STAT1,TAGLN,TXNRD1
MTA1	0.877	2,34E-02	CDKN2A,GSK3B,SERPINB1,STAT3
SP1	0.837	1,82E-08	ADH5,ASNS,ASS1,BAX,CAD,CASP3,CBS/CBSL,CDKN2A,CKB,COL1A1,COL1A2,CTGF,DIAPH1,EZR,F3,FASN,GPX4,GSS,HINT1,ITGB5,MAT2A,PDGFRA,PGK1,PKM,PLAU,PRKAR2B,PRKG1,RANBP1,RELA,SERPINE1,SH3GL1,SOD1,STAT1,TAGLN,TFPI2,TIMP3,TXNRD1,UGDH
FOXO3	0.769	1,51E-03	ANXA1,BPGM,CAD,CASP4,CTGF,DNM1L,ENO2,FASN,GCLC,GTF2I,JUNB,NAMPT,PDCD6IP,PLAU,RELA,SELENBP1,SOD1
SMARCA4	0.743	9,91E-03	ASNS,CDKN2A,COL1A1,COTL1,CTGF,DYNLT3,F3,FBLIM1,GAPDH,GBP1,GCLC,GSTO1,GSTP1,HNMT,LRMP,MAPK1,NFKB2,PLAT,S100A6,SERPINB2,SERPINB8,SERPINE1,TAGLN,TUBB,TXNRD1
CTNNB1	0.61	1,38E-02	ACTR3,ADSS,ANXA1,ARFGAP3,ARHGDIA,BTF3,CAPN1,CAPNS1,CDKN2A,COL1A1,CTGF,EIF5A,ENO2,LAP3,ME1,PDAP1,PFN1,PLAU,PLS3,PPP3CA,SCRN1,SERPINE1,SFN,SMS,STAT3,TIMP3,UBA1,VCAN
WT1	0.599	5,08E-07	AHCY,ANXA11,APRT,ASNS,CBS/CBSL,CLIC1,CLIC4,CMPK1,CTGF,ENO2,EZR,FDPS,GSN,JUNB,NME1,SERPINE1,TARS,THBS1,TIMP3,WARS,YARS
HMGA1	0.194	3,29E-02	COL1A1,COL1A2,GSN,JUNB,RAN,STAT3,TAGLN,ZYX
MKL1	0.135	4,85E-02	ARPC1B,CDKN2A,CRK,PFN2,SERPINB2,TAGLN,VCL
RB1	0.106	8,12E-03	BAX,CASP3,CASP4,CDKN2A,CTGF,EZR,F3,MAP2K3,MAPK1,MDH1,NFKB2,NME1,PARK7,PGD,RANBP1,SERPINE1,TUBA1A,YWHAE
CDKN2A	0.055	3,23E-02	AK1,BAX,CAPG,CASP3,CDKN2A,CTGF,EEF1A1,GSPT1,ITGB5,NFKB2,S100A6,SERPINE1,TSG101
FOXO4	-0.068	2,90E-02	CTGF,FASN,NAMPT,SERPINE1
CEBPB	-0.148	4,80E-02	ASNS,COL1A1,COL1A2,COL5A2,FHL1,GSK3B,HSP90AA1,PDGFRA,PEA15,PRKAR2B,SERPINB2,SERPINE1,STAT3,TUBB3,VCAN,ZYX
FOSL1	-0.152	8,39E-03	CDKN2A,GCLC,JUNB,PLAU,SERPINB2,SERPINE1
EGR1	-0.192	5,97E-03	BAX,CASP3,COL1A1,COL1A2,F3,JUNB,ME1,PLAU,SERPINE1,SOD1,THBS1
RUNX2	-0.392	2,92E-02	BAX,COL1A1,COL1A2,DPYSL3,PLAU,SERPINE1,TAGLN
YY1	-0.404	4,40E-03	ABCE1,BTF3,CAPG,CDKN2A,COL1A1,FDPS,GBP1,MAT2A,PDGFRA,PFN2,PTPRA,TAGLN,USP14,YWHAE
TWIST1	-0.426	1,58E-03	BAX,CASP3,CDKN2A,COL1A1,GSN,ITGB5,PCOLCE,PDGFRA,TIMP3,VCAN,ZYX
YAP1	-0.507	3,55E-02	BAX,CASP3,CTGF,LDHA,SFN,TAGLN
NFKBIA	-0.576	3,18E-03	BAX,BID,CASP4,COL1A2,COL3A1,COL5A2,F3,FSCN1,IPO9,JUNB,NFKB2,PARK7,PEA15,PLAT,PLAU,SERPINB2,SH3GLB2,SOD1,TIMP3,UBA1,YWHAZ
STAT3	-0.613	6,06E-03	CASP3,CDKN2A,COL1A1,COL1A2,COL3A1,COL5A1,CTGF,F3,FASN,FSCN1,JUNB,LDHB,NAMPT,PFKL,PLAU,SERPINB1,SERPINE1,STAT1,STAT3,TAGLN,TFPI2,THBS1,VCAN,WARS
Esrra	-0.632	2,39E-05	ACO1,ALDOA,ALDOC,BPGM,ENO1,ENO2,GALM,GOT1,PFKL,PGM1,PPA1
GATA1	-0.707	2,94E-02	AIP,CDKN2A,FHL1,GART,IPO5,JUNB,MTHFD1,PRKG1,RANBP1,SRM,UAP1
MDM2	-0.817	7,84E-03	BAX,CDKN2A,RELA,SFN,THBS1,TSG101
JUNB	-1	6,26E-05	ACAT2,CDKN2A,COL1A1,COL1A2,EEF2,FASN,JUNB,PLAU,PPP2R2A,SERPINB2,SERPINE1,YWHAG
TFAM	-1	1,33E-03	FABP5,PFKP,PGAM1,PGK1
ETS1	-1.019	8,32E-03	ARPC2,BAX,CDKN2A,COL1A2,CTGF,DIAPH1,GSK3A,HSPA1A/HSPA1B,JUNB,PLAU,SERPINB6,SERPINE1
SMAD4	-1.066	1,24E-02	CAB39,CDKN2A,COL1A2,CTGF,FSCN1,HEBP1,ITGB5,NAMPT,PLAU,SERPINE1,THBS1,TIMP3
TFAP2A	-1.067	3,25E-02	ANXA1,BAX,GLO1,PLAU,PPP2R2A,PRDX1
ELK1	-1.091	4,00E-02	CDKN2A,JUNB,TAGLN,THBS1
HOXD10	-1.134	9,35E-04	EZR,HEBP1,NME1,NUDT5,SERPINE1,UBL5,USP14
SMAD3	-1.247	5,94E-03	CDKN2A,COL1A1,COL1A2,COL3A1,CTGF,ITGB5,JUNB,SERPINE1,STAT3,TAGLN,THBS1,TIMP3,ZYX
HOXD3	-1.387	1,06E-04	CDKN2A,COL1A1,SERPINE1,TAGLN,THBS1
ZBTB7A	-1.535	2,16E-04	ADH5,CDKN2A,PFKP,PKM,RELA
HDAC6	-1.698	5,62E-04	BAX,COL1A1,JUNB,PLAU,SERPINE1,TAGLN
PDX1	-1.732	3,33E-05	AKR1B1,AKR7A2,CKB,COL1A1,COL3A1,F3,GCLM,GOT1,IDH1,JUNB,LTA4H,LXN,MDH1,PHGDH,TIPRL
PML	-1.986	1,30E-11	AKR1A1,AKR7A2,ANXA4,BAX,CACYBP,CDKN2A,CFL1,CIAPIN1,FASN,GCLM,HSPB1,MAP2K1,MAPK1,NSFL1C,PRDX1,STMN1,SUMO2,TXN,TXNRD1,UBE2M,YWHAG
BCL6	-2	1,85E-03	ANXA6,BAX,CDKN2A,COL1A1,DPYSL2,GPX4,JUNB,LDHB,LPP,PFDN4,PFKM,SERPINE1,STAT6
MED13	-2	1,56E-02	BPGM,ENO1,FASN,PRKAR2B
CCND1	-2.138	2,06E-02	CDKN2A,COL1A1,COL5A2,CPNE3,EIF5,ENO1,FAM129B,HSPA1A/HSPA1B,HSPB1,LASP1,SELENBP1,TPI1,TUBA1C,TUBB,UAP1
EZH2	-2.19	5,25E-01	ANXA6,ARHGAP1,CDKN2A,DDT,EZR,NME1,PDGFRA,TIMP3
GFI1	-2.4	3,70E-02	BAX,HSP90AB1,IKBKB,NFKB2,RELA,STAT1
IRF4	-2.804	3,07E-02	CDKN2A,EZR,GBP1,GRB2,MAPRE1,PDCD6,STAT1,YWHAH
KLF3	-3.13	2,98E-04	ABHD14B,ANXA5,ANXA6,APRT,CAMK2D,CAPG,CAPNS1,CARHSP1,DIAPH1,EIF2B1,EIF5A,GSTP1,IDH1,MIF,MSN,PDLIM2,PFKP,SNX2,TES,TUBA1A

## Sheet: 24 hpi
Transcription Factor	Activation z-score	p-value	Target molecules
MYC	6.478	7,89E-36	ABCE1,ABCF1,ABCF2,ABCF3,ADK,AHCY,AKAP12,AKT1,ALCAM,ALDOA,ANXA4,ANXA5,ANXA6,ASNS,BAX,BCAT1,CAPN2,CAPNS1,CASP1,CASP3,CAST,CD151,CD9,CDK2,CDKN2A,CLUH,COL1A1,COL1A2,COL5A1,COL6A3,CSE1L,CSPG4,CSTB,CTNNB1,CUL1,DBI,DDX21,DDX3X,DDX5,DSP,EEF2,EIF2B3,EIF2B4,EIF2S1,EIF3D,EIF4A1,ENO1,EPHA2,EZR,F3,FABP5,FASN,G6PD,GAPDH,GART,GCLC,GDI1,GDI2,GFPT1,GIGYF2,GOT1,GTF2F2,HSP90AA1,HSPA14,HSPH1,IDH1,IPO7,ITGA3,ITGB5,LD…
NFE2L2	6.011	1,68E-12	AKR1A1,AKR7A2,ALDOA,CBR1,CHORDC1,COL1A1,CTGF,CUL1,DSTN,EIF2S1,EIF3C,EIF4G2,ESD,G6PD,GBE1,GCLC,GSPT1,GSS,GSTO1,GSTP1,GSTT2/GSTT2B,HPRT1,HSP90AA1,HSP90AB1,IDE,IMPDH1,NARS,PAFAH1B1,PCBP1,PFN2,PGD,PRDX1,PREP,PSAT1,PSMD5,RAN,RELA,S100A13,SERPINE1,SOD1,STIP1,TPI1,TXN,TXNRD1,UBE2K,UBQLN2,UGDH,USP14
MYCN	4.787	2,00E-18	ABCE1,ABCF1,ABCF2,ABCF3,ALDOA,ATXN2,BAX,BID,COL1A1,CTGF,DPYSL3,EEF1A1,EEF2,EGFR,EIF3C,EIF4A1,EIF4G2,EIF5A,GAPDH,GRB2,HSP90AB1,ITGA2,ITGA3,LDHA,MAP4,MRC2,NACA,NME1,NME2,PHGDH,PTMA,RPL23,RPL3,RPL38,RPL4,RPS23,RPS27,RPS28,RPS6,SERPINE1,SLC38A2,SORD,TPI1,TPM1,TUBB,UCHL1,ZYX
REL	3.45	3,01E-02	ADK,CD59,CMPK1,COPS4,COTL1,CRKL,EPHB2,F3,JUP,NFKB2,PFKM,PHGDH,RELA,TBCA,UBE2Z
SPDEF	3.162	6,60E-06	COL1A1,COL5A1,COL6A1,COL6A2,COL6A3,CTGF,EGFR,ITGA3,ITGA5,LASP1,SERPINE1,TNC
E2F1	3.091	4,22E-16	ADK,AKT1,BAX,BID,CASP3,CD2AP,CD9,CDK2,CDKN2A,CKB,CLIC1,COPS8,CRIP2,CRKL,CSE1L,CTNNB1,EIF2AK2,ENO2,FEN1,FHL1,HSPA8,LTA4H,MAPK14,MCM2,MCM3,MCM4,MCM5,MCM6,MCM7,MDH1,MTHFD1,NRP1,NUDC,PA2G4,PCLAF,PCNA,PDCD5,PPM1G,PSAT1,RAN,RANBP1,RFC2,RFC4,RRM1,RRM2,RSL1D1,SERPINE1,STMN1,TAF9,TAP2,THBS1,TOP2A,TXNRD1,TYMS,UCK2,UGDH,UHRF1,UMPS,YARS,YWHAE
STAT4	3.057	2,66E-04	ADSS,ALDOC,CDK2,COPG1,ENO2,FSCN1,GBE1,ISG15,KRT18,LUC7L,P4HA2,PFN2,PRDX6,PYGL,SELENBP1,SERPINB1,SERPINE1,SRPK1,STAT1,TUBB2B
HNF4A	3.041	1,75E-17	ABCE1,ABCF3,ACO1,ADSS,AHSA1,AIP,AKR1B1,AKR1C1/AKR1C2,ANXA5,AP3M1,APEH,ARFIP2,BAG6,BCCIP,BCLAF1,BPGM,BUD31,C11orf54,CBR3,CBS/CBSL,CDC5L,CDK2,CDK5,CFAP20,CHMP1B,COASY,COPS8,CRKL,CTNNB1,DDX47,DUSP3,EIF1AD,EPHA2,FDPS,FEN1,FHL1,G6PD,GALM,GAPDH,GBE1,GNL3,GOLIM4,GOT1,GRHPR,GRWD1,GSN,GSPT1,GSS,GSTO1,GTF2I,HIKESHI,HSPA4L,HSPA8,HSPH1,IL6ST,IMPA1,ISOC1,LARP4,LDHA,LRRC40,LTA4H,LUC7L2,LYPLA2,MAT2A,MCM3,MDH1,M…
ARNT2	2.828	6,82E-04	AKR1B1,BAG6,CBFB,COL12A1,EGFR,EIF5A,ITGB3,MCM7,MTPN,NACA,NAP1L4,NUDC,PEA15,PFN1,PGK1,RGS10,SELENBP1,UBA1
NCOA3	2.8	4,24E-03	CDK2,FASN,LDHA,MAPK1,MCM7,PCNA,PGK1,PLIN2
SIM1	2.668	2,40E-03	AKR1B1,BAG6,CBFB,COL12A1,EGFR,EIF5A,ITGB3,MCM7,MTPN,NACA,NAP1L4,NUDC,PEA15,PFN1,RGS10,SELENBP1,UBA1
HNF1A	2.646	1,49E-02	ACAT2,AKR1C1/AKR1C2,ANXA4,AP3M1,BAG6,CBS/CBSL,GARS,GBE1,GDI2,GOT1,GRHPR,KYAT3,MTHFD1,NRDC,PCNP,PFKL,PFKP,PGK1,PNO1,PPCS,SERPINE1,SRI,TARS,TPI1,TROVE2,UROD
IRF7	2.551	4,34E-02	CASP4,DNAJA1,GBP1,ISG15,NAMPT,PSME1,PSME2,STAT1,TAP2,TMPO,ZC3HAV1
CREB1	2.453	1,99E-02	ATP2B4,BAG3,CARS,CD9,CDC37,CDH13,EDIL3,ESD,FASN,HSPA4,INA,MAT2A,MCAM,MCM5,MCM6,NRP1,PCNA,PDGFRA,PDXK,PGM2L1,PITPNB,PLAT,PNO1,RNH1,RRAS2,SMS,STMN1,TAGLN2,THOP1,TPT1,TXN
ATF4	2.429	5,41E-05	AARS,ASNS,BCAT1,CARS,CDKN2A,CTNNB1,FASN,GARS,IGFBP5,NARS,PHGDH,PSAT1,PSPH,SARS,SLC38A2,WARS,XPOT
SREBF1	2.429	9,96E-03	AARS,ALDOC,BAX,COL6A1,DBI,FABP5,FASN,FDPS,G6PD,HSPA1A/HSPA1B,IDH1,PMVK,PPAT,RPS27,SERPINE1
SRF	2.425	1,80E-03	AKAP12,BPGM,CSRP1,CTGF,CTNNB1,DSTN,FHL1,FILIP1L,GLRX3,GSN,MTMR6,PAFAH1B1,PGM1,PPIA,PTGR1,PTMS,RFC4,RNH1,SNX2,TNC,TRIM4,TUBB4B,VCL,ZYX
IFI16	2.414	2,09E-02	BAX,CDKN2A,ISG15,MAP2K1,MIF,PCNA,SOD1
CCNE1	2.219	2,36E-03	CAPN2,CDK2,MCM2,MCM4,PCNA
SREBF2	2.187	3,44E-04	ALDOC,DBI,FABP5,FASN,FDPS,G6PD,GTF2I,IDH1,PLIN2,PMVK
TFAP2C	2.178	2,50E-02	ALCAM,CTGF,FKBP4,HIST1H1C,NRP1,THBS1
TCF7L2	2.132	2,06E-02	ANXA1,CDKN2A,CHMP1B,CSRP1,CTGF,EGFR,FKBP1A,GSN,GSS,HSPA2,IDH1,MCAM,MTMR6,NUDT4,PLAT,PTPN11,RAP1A,SRPK1,STXBP3,TWF1
SMAD7	2.131	1,16E-03	COL1A1,COL1A2,COL6A1,COL6A3,CTGF,GAS6,PCNA,PLAT,SERPINE1,TGFBI,TIMP3,TPM2,TXN
HNF1B	2.121	7,18E-02	ANXA4,COL5A1,DST,FBLIM1,GDI2,HMGA2,ITGA3,S100A6
IRF1	2.094	6,99E-03	BAX,CASP1,CASP3,CDK2,DST,EIF2AK2,EIF4A3,ISG15,PCNA,PSME1,PSME2,STAT1,TAP2
GLIS2	2	3,77E-03	COL1A1,CTGF,MMP14,SERPINE1
NEUROG1	2	2,20E-01	DSP,ITGB3,P4HA2,THBS1
PFDN5	1.929	2,63E-05	BAX,PFDN1,PFDN2,VBP1
TP73	1.927	3,17E-04	BAX,BID,CASP1,CASP3,CASP4,COL1A1,CTNNB1,EGFR,EPHA2,FASN,FEN1,G6PD,HAGH,HSPA1A/HSPA1B,IGFBP5,ITGA5,MMP14,MTHFD1,PDGFRB,SERPINB6,SERPINE1,STMN1,THBS1,UBE2D1,UBE2V1,YWHAB
GMNN	1.89	3,04E-02	CTNNB1,DSP,EPHA2,NRP1,PDGFRA,TXNRD1,WLS
SOX1	1.89	1,83E-02	CTNNB1,DSP,EPHA2,NRP1,PDGFRA,TXNRD1,WLS
SOX3	1.89	2,53E-02	CTNNB1,DSP,EPHA2,NRP1,PDGFRA,TXNRD1,WLS
MEOX2	1.78	2,90E-03	F3,ITGAV,ITGB3,ITGB5,MMP14,PCNA
JUN	1.691	2,00E-06	ACAT2,AKAP12,AKT1,ANXA1,ASNS,BAX,CAPN2,CAPNS1,CDKN2A,COL1A1,COL1A2,CTGF,CYGB,EEF2,EGFR,EIF4A1,EZR,F3,FUS,GAS6,GCLC,GOT1,GSTP1,ITGAV,MAT2A,PEA15,PPP2R2A,PRDX1,SERPINE1,SLC38A2,STAT1,STAT6,STMN1,THBS1,TNC,TXN,XPO5,YWHAG
SOX4	1.612	3,42E-03	BAX,CAPN2,CASP1,CNRIP1,CTNNB1,FHL1,H1FX,PNP,PPM1F,PYGL,TAX1BP3,TES,TUBA1A,TUBB2B,UCHL1
FLI1	1.505	1,72E-04	AIP,COL1A1,COL1A2,CTGF,DDX21,HSPA8,LOX,TCP1,TNC
RELA	1.463	2,87E-02	ALCAM,BAX,BLVRA,CASP3,CBS/CBSL,CD59,CDKN2A,COL1A1,COL1A2,CTGF,F3,FSCN1,GBP1,ISG15,MAT2A,MIF,NAMPT,NFKB2,PRDX6,PXN,RELA,TAP2,TERF2IP
ARNT	1.457	1,85E-06	ALDOA,ALDOC,DNAJC2,ENG,ENO1,G6PD,GAPDH,ITGAV,ITGB3,LDHA,PGK1,PPP2CB,RANBP1,RANGAP1,SERPINE1,TPI1,TUBA4A
HAND2	1.455	9,11E-03	ADSS,COL1A1,COL1A2,PDLIM3,TPM1,UFD1
HSF1	1.401	2,92E-09	AHSA1,BAG3,BAX,CUL1,DNAJA1,DNAJB1,EIF4A2,FASN,FKBP4,HERC4,HSP90AA1,HSP90AB1,HSPA1A/HSPA1B,HSPA4,HSPA4L,HSPA8,HSPH1,ITGB5,MAT2A,PGK1,PPP3CA,RANGAP1,RELA,STAT6,STIP1,TCP1
ING1	1.325	8,87E-03	BAX,CDKN2A,DEK,HSPA1A/HSPA1B,TPT1
PPARGC1A	1.324	1,50E-02	AK1,BAX,FASN,GAS6,IMPA1,KYAT3,LDHA,MCM3,MCM4,MCM5,MCM6,PGAM1,PLIN2,PRDX5,SOD1,TIGAR
HIF1A	1.274	1,16E-09	ABCF2,ACO1,AKAP12,AKT1,ALDOA,ALDOC,ASNS,BID,CARS,CDKN2A,CTGF,CTPS1,EGFR,EIF5A,ENG,ENO1,ENO2,FHL1,FSCN1,GAPDH,GBE1,HIST1H1C,HSPA4,IGFBP5,ITGA5,ITGAV,ITGB3,JUP,KRT18,LDHA,LOX,MIF,NAE1,P4HA2,PFKL,PGK1,PKM,PPIA,RELA,SERPINE1,THBS1,TPI1
TBX5	1.253	3,51E-02	CDK2,COL1A1,COL1A2,OXSR1,PDLIM3,TPM1
GLI1	1.201	1,92E-02	AKT1,BID,CDK2,COL1A1,EZR,FHL1,JUP,PDGFRA,PGM2L1,PVR,RGS10,TIMP3,TNC,ZC3HAV1L
TP63	1.177	9,69E-05	AKT1,BAX,CASP3,CAST,COL5A1,CTNNB1,CYGB,DST,EGFR,ENG,EPHA2,F3,FASN,G6PD,GAPDH,HAGH,HMGA2,HSPA8,ITGA2,ITGA3,PCNA,PTPN12,RELA,RPA1,SERPINE1,THBS1,THY1,TIMP3,TNC,TPM1
SP3	0.994	1,57E-06	ADH5,AKAP12,ASNS,CBS/CBSL,CD2AP,COL1A1,COL1A2,EGFR,EIF2AK2,F3,ITGA2,ITGB5,MAT2A,MAT2B,PGK1,PKM,RECK,RELA,RRAS,SERPINE1,SLC4A7,STAT1,TNC,TXNRD1
FOS	0.971	7,27E-05	ANXA4,ASL,ATXN2,CAPN2,CASP3,CAST,COL1A1,COL6A1,CTGF,DDX3X,EIF4G2,ENO1,EZR,F3,FASN,FBLIM1,GSTP1,IGFBP5,LOX,MCM5,NAE1,PFN1,PLAT,PPP2R2A,PRDX1,PTPN12,RALB,RNH1,RPS6,SELENBP1,SERPINE1,STAT6,STMN1,TBCA,TCEA1,TGFBI,TUBB,TXN,YWHAZ
FOXM1	0.942	5,31E-03	ANXA1,CDK2,CDKN2A,CTNNB1,IPO7,LDHA,LOX,PCNA,PGK1,STMN1,TOP2A
ATF3	0.9	4,69E-02	ASNS,CDK2,CTNNB1,GSN,NFKB2,SERPINE1,SRI
MTPN	0.808	1,72E-06	ANXA1,BAX,CASP3,COL1A1,COL1A2,ENG,GAS6,MIF,MTPN,PLAT,RELA,S100A6,SERPINE1,TUBA1A
MYOD1	0.707	4,75E-02	ALDOA,CDK2,CTNNB1,GRB2,HSPA4L,IGFBP5,MAP2K1,PFKM,PNP,RECK,RRAS,TKT
TBX2	0.697	2,23E-02	CDKN2A,MCM2,MCM4,MCM5,MCM6,MCM7,RBM39
RUNX1	0.593	4,00E-02	ALCAM,BAX,CDKN2A,ENG,FSCN1,HMGA2,ITGA2,ITGAV,ITGB3,JUP,SERPINE1,SH3GL1
SNAI2	0.522	1,00E-03	COL1A1,CTGF,DSP,ITGA3,JUP,KRT18,MMP14,UBE2D3
CEBPA	0.479	6,22E-04	AKAP12,AKR1B1,AKR1C1/AKR1C2,ANXA1,ASL,ASNS,CDC37,COL1A1,COL1A2,DDX21,EDF1,FASN,FHL1,GAPDH,GBP1,GLRX,GSTP1,H1FX,ISG15,ITGB5,NRP1,PCNA,PFN2,PGD,PLIN2,SERPINB1,SERPINE1,SOD1,THBS1,VCL
TFAP2A	0.475	9,19E-03	ALCAM,ANXA1,BAX,EGFR,GLO1,MCM5,PPP2R2A,PRDX1,TPM1
ETV4	0.454	5,24E-03	BAX,CDKN2A,CTNNB1,JUP,MMP14
ZBTB20	0.447	3,97E-02	AKT1,FASN,GAS6,LDHB,UGDH
ETS1	0.234	1,24E-03	BAX,CASP1,CDK2,CDKN2A,COL1A2,CTGF,GSK3A,HSPA1A/HSPA1B,HSPA8,ITGB3,PARP1,PVR,SEC23IP,SERPINB6,SERPINE1,THY1,TYMS,UBAP2L
NKX2-3	0.192	3,20E-03	ACO1,ASNS,CASP1,CBS/CBSL,EIF2AK2,EIF4B,GBP1,LAP3,MYD88,PHGDH,PSAT1,RPL23,RPS23,STAT1,TAP2,UACA,ZC3HAV1
TWIST1	0.18	5,71E-04	ALCAM,BAX,CASP3,CDKN2A,COL1A1,COL6A1,GSN,IGFBP5,ITGB3,ITGB5,MRC2,PDGFRA,TGFBI,TIMP3,ZYX
TP53	0.115	7,57E-37	ADH5,AHCY,AHSA1,AK1,AKAP12,AKR1B1,AKT1,ANXA1,ANXA4,ANXA6,ARHGAP1,ASL,ASNS,BAX,BID,CAND1,CAPNS1,CARS,CASP1,CASP3,CASP4,CD59,CDK2,CDKN2A,CKB,COL1A1,COL1A2,COL6A2,CSRP1,CSTB,CTGF,CTNNB1,DBI,DDX3X,DEK,DNM1L,DSTN,EDIL3,EGFR,ENG,EPHA2,EZR,F3,FASN,FDPS,FEN1,FHL1,FKBP1A,FKBP4,G6PD,GAPDH,GART,GAS6,GBP1,GLRX,GNL3,GRB2,GSK3A,GSN,GSTP1,HSP90AA1,HSP90AB1,HSPA1A/HSPA1B,HSPA4L,HSPA8,HSPH1,IDH1,IGFBP5,IPO7,IPO9,…
HTT	0.107	5,24E-13	ACAT2,AKAP12,AKT1,ALDOA,ALDOC,BID,CASP1,CASP3,CAST,CBR1,CD9,CDK2,CDK5,COL6A1,COL6A3,CTGF,CTNNB1,DBNL,DNAJB1,EEF1A1,EEF2,ENO2,FASN,FDPS,FHL1,FKBP4,GAPDH,GCLC,GLO1,GSN,GSS,HSP90AB1,HSPA8,IGFBP5,JUP,LDHA,LDHB,LOX,MCAM,MMP14,NAA15,PABPC4,PCNA,PDXK,PEA15,PFKM,PFN1,PFN2,PPP2R2A,PPP3CA,PPP5C,PSME1,RELA,SART1,SGTA,SOD1,SRM,STMN1,STRN4,TGFBI,TIMP3,TPI1,TUBA4A,TUBB,UBE2N,UCHL1,UCHL3,YWHAG
FOXO3	0.052	1,99E-03	ANXA1,BPGM,CASP4,CDH13,CTGF,DNM1L,ENO2,FASN,GCLC,GTF2I,IMPDH2,MCM2,MCM4,MCM7,NAMPT,NOLC1,PCNA,PDCD6IP,PRDX5,RELA,SELENBP1,SOD1
SMARCA4	-0.222	1,87E-05	ASNS,ATP2B4,CASP1,CDK2,CDKN2A,COL1A1,COTL1,CTGF,EPHB2,F3,FBLIM1,GAPDH,GBP1,GCLC,GSTO1,GSTP1,GULP1,H1FX,HMGA2,IGFBP5,ITGA3,ITGA5,ITGAV,KIF1BP,KRT18,LOX,MAPK1,NADSYN1,NFKB2,NRP1,PGM2L1,PLAT,PLIN2,PPCS,RRM2,S100A6,SERPINB8,SERPINE1,THY1,TPM1,TUBB,TWF1,TXNRD1,TYMS
E2F3	-0.264	9,54E-06	AKR1C1/AKR1C2,CD9,CDK2,CDKN2A,HIST1H1C,MCM2,MCM3,MCM4,MCM5,MCM6,MCM7,PCLAF,PCNA,PTMA,RRM1,RRM2,SERPINE1,THBS1,TIMP3,TMPO
HOXD10	-0.302	1,77E-05	EZR,ITGA3,MAGED2,MMP14,NME1,NUDT5,RPSA,SELENON,SERPINE1,UBL5,USP14
PPP1R13L	-0.447	6,69E-04	CTNNB1,DSP,ITGA3,ITGAV,JUP
VHL	-0.526	2,85E-07	AKT1,CFL1,CTGF,EGFR,ENO2,F3,FILIP1L,GBE1,GLO1,ITGA5,LOX,MAVS,MIF,MMP14,NOSIP,PCNA,PPIL1,RPS6,TYMS
SP1	-0.804	6,20E-09	ADH5,AKAP12,ASNS,BAX,CASP3,CBS/CBSL,CD59,CDK2,CDKN2A,CKB,COL1A1,COL1A2,CTGF,EGFR,EIF2AK2,ENG,EZR,F3,FASN,GPX4,GSS,HINT1,ITGA2,ITGAV,ITGB5,KRT18,MAT2A,MAT2B,MMP14,PARP1,PDGFRA,PDGFRB,PGK1,PKM,RANBP1,RECK,RELA,RRAS,SERPINE1,SF1,SH3GL1,SLC4A7,SOD1,STAT1,TIMP3,TNC,TXNRD1,TYMS,UFD1,UGDH
EPAS1	-0.857	1,34E-07	ABCF2,AKAP12,ALDOC,CKB,CTGF,EGFR,EIF5A,ENO1,ENO2,FASN,FHL1,GBE1,HIST1H1C,HSPA4,IGFBP5,ITGAV,ITGB3,LDHA,LOX,MIF,MMP14,NAMPT,PLIN2,SERPINE1,SOD1
WT1	-0.874	2,51E-06	AHCY,APRT,ASNS,CBS/CBSL,CD2AP,CLIC1,CMPK1,CSPG4,CTGF,CTNNB1,DDX3X,EGFR,ENO2,EZR,FDPS,GSN,JUP,MMP14,NME1,SERPINE1,TARS,THBS1,TIMP3,WARS,YARS
Esrra	-0.905	1,99E-04	ACO1,ALDOA,ALDOC,BPGM,ENO1,ENO2,GALM,GOT1,PFKL,PGM1,PPA1,PYGL
TFAM	-1	5,62E-03	FABP5,PFKP,PGAM1,PGK1
YY1	-1.032	2,39E-07	ABCE1,ALCAM,BTF3,CAPG,CDKN2A,COL1A1,EGFR,EIF4G2,FDPS,FEN1,GBP1,IGFBP5,LUC7L2,MAT2A,MCM4,MCM5,MCM6,MCM7,PCNA,PDGFRA,PFN2,PTPRA,RRM1,TGFBI,TOP2A,UHRF1,USP14,YWHAE
CCND1	-1.092	7,78E-06	BCLAF1,CDK2,CDKN2A,COL1A1,CPNE3,EGFR,ENO1,EPHA2,HSPA1A/HSPA1B,HSPA8,ITGAV,ITGB3,LASP1,MCM4,MCM7,PCLAF,PCNA,PDLIM3,PPCS,RAB3B,RPS6,RRM2,SELENBP1,TALDO1,TPI1,TUBA1C,TUBB,TYMS,UAP1,UHRF1
UXT	-1.131	2,95E-02	ENO2,KRT18,PSMD5,SORD
IRF2	-1.213	5,54E-04	CASP1,CDK2,DST,EIF2AK2,GBP1,ISG15,PSME1,PSME2,TAP2
SMARCB1	-1.253	1,03E-02	BAG3,CDKN2A,COL1A1,COL1A2,EIF2AK2,GSN,JUP,MCM2,MCM3,MCM4,MCM5,PTMS,RAB3B
NFKBIA	-1.261	1,65E-05	BAX,BCCIP,BID,CASP4,CDH13,CDK2,COL1A2,CTNNB1,DDX3X,EIF4G2,F3,FSCN1,HSPA8,IPO9,ISG15,ITGA2,ITGA3,ITGAV,KRT18,MMP14,NFKB2,PARK7,PCNA,PEA15,PLAT,POLR1C,RPSA,RRM1,SOD1,TIMP3,TMPO,TNC,UBA1,USP10,YWHAZ
E2F6	-1.342	7,79E-03	MCM2,MCM3,MCM5,PCLAF,RFC4,RRM2,SERPINE1
JUNB	-1.342	6,37E-03	ACAT2,CDKN2A,COL1A1,COL1A2,EEF2,FASN,ITGAV,ITGB3,PPP2R2A,SERPINE1,YWHAG
YAP1	-1.544	2,89E-02	AKT1,BAX,CASP3,CTGF,EGFR,LDHA,MCM6,UHRF1
SMAD2	-1.568	3,80E-02	CDKN2A,CTGF,SERPINE1,THBS1,TIMP3,TPM1,TPM2
CDKN2A	-1.63	5,00E-08	AK1,BAX,CAPG,CASP3,CDK2,CDKN2A,CTGF,CUL1,DEK,EEF1A1,FEN1,GNL3,GSPT1,IGFBP5,ITGAV,ITGB3,ITGB5,MCM4,MCM5,MCM7,MCMBP,NFKB2,P4HA2,PCNA,PDGFRB,RFC4,RRM1,RRM2,S100A6,SERPINE1,TMPO,TPM1
SNAI1	-1.746	2,58E-04	CDK2,CFL1,COL1A1,CTGF,GSN,ITGA2,KRT18,LASP1,MMP14,PEBP1,PFKP,TPM1,TPM4
HOXD3	-1.757	1,45E-08	CDKN2A,COL1A1,DSP,ITGA5,ITGB3,JUP,SERPINE1,TGFBI,THBS1
ZBTB7A	-1.77	1,49E-04	ADH5,CDK2,CDKN2A,PFKP,PKM,RELA
PML	-1.771	2,36E-12	AKR1A1,AKR7A2,ANXA4,BAX,CACYBP,CDK2,CDKN2A,CFL1,DNAJC9,EGFR,FAM50A,FASN,JUP,MAP2K1,MAPK1,MCM6,NSFL1C,PRDX1,RRAS2,STIP1,STMN1,TAP2,TXN,TXNRD1,UBE2M,YWHAG
SIRT1	-1.793	5,47E-01	ATXN10,BAX,BCLAF1,CDKN2A,CTNNB1,FASN,PARP1,SERPINE1,TIMP3
KLF4	-1.84	2,67E-02	ALCAM,BAX,CASP3,COL1A1,CTNNB1,DSP,EPHA2,NRP1,PDGFRA,PFKP,PLAT,SERPINE1,SLC4A7,TNC,TXNRD1,WLS
HDAC1	-1.842	3,44E-03	AKAP12,BAX,CDK2,CDKN2A,COL1A2,EGFR,GSTP1,INA,MCM3,MCM5,MCM7,NASP,RECK,RGS10,RRM2,TOP2A,TUBB3,TYMS,UHRF1
SMAD4	-1.878	3,55E-04	CAB39,CBFB,CDKN2A,COL1A2,CTGF,CTNNB1,EGFR,ENG,FSCN1,HMGA2,ITGB5,NAMPT,PDGFRB,PTPRK,SERPINE1,THBS1,TIMP3,TNC,TPM1,TPM2
KEAP1	-1.96	5,24E-03	GBE1,GCLC,GSTP1,PRDX1,TOP2A
MYBL2	-1.964	3,76E-03	CDK2,CDKN2A,HSPA8,IGFBP5,PPP3CA,TOP2A
STAT5A	-1.982	3,52E-01	BAX,CASP3,CASP4,FASN,HIST1H1C,IL6ST,RPA1,SELENBP1,TGFBI,TROVE2,WARS,YWHAG
ID3	-2	1,00E00	ADSS,CDKN2A,GNL3,ITGB3,PREP
SMARCD3	-2	5,62E-03	ALCAM,CD151,COL1A1,ITGA3
T	-2	3,02E-03	ALCAM,CD151,COL1A1,ITGA3
NOTCH1	-2.113	7,63E-02	AKR1C1/AKR1C2,CDK2,COL1A1,COL1A2,CTGF,CTNNB1,EGFR,ENO2,LOX,MCAM,PDGFRB,PTPRK,RELA,SERPINE1
FOXC2	-2.187	3,17E-02	BAX,CASP3,ITGB3,ITGB5,PDGFRB
MED13	-2.236	1,39E-02	BPGM,ENO1,FASN,PYGL,TKT
PDX1	-2.309	5,68E-03	AKR1B1,AKR7A2,CKB,COL1A1,F3,GOT1,IDH1,KRT18,LTA4H,LXN,MDH1,PCNA,PHGDH,TIPRL
RBL1	-2.359	8,48E-08	CASP4,CDK2,CDKN2A,F3,MCM2,MCM3,MCM5,MCM6,MCM7,PA2G4,PCNA,RRM1,RRM2,THBS1,TYMS
STAT5B	-2.433	2,68E-01	AKR1C1/AKR1C2,BAX,CASP3,CASP4,RELA,RPA1,TROVE2,WARS
BCL6	-2.449	9,15E-03	ALCAM,ANXA6,BAX,CD151,CDKN2A,COL1A1,DPYSL2,GPX4,ITGA3,LDHB,LPP,PFKM,SERPINE1,STAT6,VWA5A
GATA1	-2.5	9,68E-04	AIP,CDK2,CDKN2A,FHL1,GART,IL6ST,IPO5,ITGB3,MCM3,MCM5,MTHFD1,PCNA,RANBP1,RFC4,RRM1,SRM,TOP2A,UAP1,UMPS
EZH2	-2.579	1,00E00	ANXA6,ARHGAP1,CDKN2A,CTNNB1,DDT,EGFR,EZR,NME1,PDGFRA,PPP2CB,TIMP3
MEF2D	-2.646	7,79E-03	CDK2,COL1A2,CTGF,MCM3,MCM5,MCM6,PCNA
GFI1	-2.954	1,11E-02	AKT1,BAX,CASP1,EIF2AK2,HPRT1,HSP90AB1,NFKB2,RELA,STAT1
SMAD3	-2.97	1,19E-03	CD59,CDKN2A,COL1A1,COL1A2,COL6A1,COL6A3,CTGF,CTNNB1,ENG,ITGB5,PCNA,PTPRK,SERPINE1,THBS1,TIMP3,TNC,TPM1,TPM2,ZYX
RB1	-2.988	1,43E-08	AKT1,BAX,CASP3,CASP4,CDK2,CDKN2A,CTGF,DEK,EZR,F3,FEN1,GMPS,KRT18,MAPK1,MCM2,MCM3,MCM4,MCM5,MCM6,MCM7,MCMBP,MDH1,NFKB2,NME1,PARK7,PARP1,PCLAF,PCNA,PGD,RANBP1,RFC4,RRM1,RRM2,RSL1D1,SERPINE1,TMPO,TUBA1A,TYMS,YWHAE
KLF3	-3.545	3,50E-03	ABCF1,ABHD14B,ANXA5,ANXA6,APRT,CAPG,CAPNS1,CBFB,DRG1,EIF5A,GSTP1,HNRNPF,IDH1,MIF,NSUN2,PDLIM2,PFKP,PPM1G,SNX2,TES,TMPO,TRIP10,TUBA1A
IRF4	-3.85	3,73E-04	CDK2,CDKN2A,DBI,EZR,GBP1,GRB2,HSPA8,ISG15,MAPRE1,PCNA,PDCD6,PTMA,STAT1,SUB1,YWHAH

## Sheet: 36 hpi
Transcription Factor	Activation z-score	p-value	Target molecules
MYC	6.842	2,55E-54	ABCE1,ABCF1,ABCF2,ADAMTS1,ADK,AHCY,AKAP12,ALCAM,ALDOA,ANXA4,ANXA5,ANXA6,ASNS,BCAT1,CAD,CASP3,CAV1,CCT3,CD151,CD44,CDK2,CDKN2A,CLUH,CNBP,COL14A1,COL1A1,COL1A2,COL5A1,COL5A2,COL6A3,CSDE1,CSE1L,CSPG4,CSTB,CTNNA1,CTNNB1,CTSB,CUL1,DBI,DDX21,DDX3X,DDX5,ECM1,EEF2,EIF2B4,EIF2S1,EIF3D,EIF4A1,EIF4G1,ENO1,EPHA2,EZR,F3,FABP5,FAP,FASN,FSTL1,G6PD,GAPDH,GART,GCLC,GDI1,GDI2,GFPT1,GIGYF2,GLG1,GLS,GOLGA2,GOT1,GPC1…
MYCN	6.356	1,89E-27	ABCE1,ABCF1,ABCF2,ALDOA,BID,CAD,CAV1,CDH11,COL1A1,COL5A2,EEF1A1,EEF1G,EEF2,EGFR,EIF3C,EIF4A1,EIF5A,FAU,GAPDH,GRB2,HMGA1,HSP90AB1,IGFBP7,ITGA2,ITGA3,LDHA,MAP4,MRC2,MSRB3,NACA,NME1,NME2,NUCB1,PTMA,RFC3,RPL22,RPL23,RPL27A,RPL3,RPL38,RPS12,RPS16,RPS20,RPS27,RPS28,RPS6,SDC2,SERPINE1,SLC38A2,SORD,SPARC,TPI1,TPM1,UBE2V2,UCHL1
NFE2L2	4.981	2,62E-08	AKR1A1,ALDOA,CBR1,CCT3,CHORDC1,COL1A1,CUL1,DSTN,EIF2S1,EIF3C,ESD,G6PD,GBE1,GCLC,GSPT1,GSS,GSTO1,GSTP1,GSTT2/GSTT2B,HPRT1,HSP90AA1,HSP90AB1,IDE,PFN2,PGD,PREP,PSAT1,RAN,RELA,RPS16,S100A13,SERPINE1,SOD1,STIP1,TFAM,TPI1,TXN
SPDEF	3.464	2,60E-07	CDH11,COL1A1,COL5A1,COL5A2,COL6A1,COL6A2,COL6A3,EGFR,ITGA3,ITGA5,SDC2,SERPINE1,TNC
NCOA3	2.784	1,98E-03	CDK2,FASN,LDHA,MAPK1,MCM7,MYH11,PCNA,PGK1
E2F1	2.667	9,61E-17	ADK,BID,CASP3,CAV1,CCT2,CCT4,CD44,CDK2,CDKN2A,CKB,CSDE1,CSE1L,CTNNB1,CTSB,DUT,EIF2AK2,ENO2,FEN1,FHL1,HIST1H4H,HMGA1,HSPA8,LTA4H,MCM2,MCM3,MCM4,MCM5,MCM6,MCM7,MDH1,MTHFD1,NRP1,NUDC,PA2G4,PCNA,PDCD5,PPM1G,PSAT1,RAN,RANBP1,RFC3,RFC4,RFC5,RPS16,RRM1,RRM2,RSL1D1,SAFB,SERPINE1,TAF9,TFAM,THBS1,TOP2A,TYMS,UCK2,UHRF1,YBX3
HNF4A	2.598	5,07E-13	ABCE1,ADSS,AHSA1,AIP,AKR1B1,ANXA5,ARFIP2,ATG3,BCCIP,BCLAF1,BLVRB,BPGM,BUD31,C11orf54,CAV1,CBS/CBSL,CDC5L,CDK2,CHERP,CNBP,COASY,CSK,CTNNB1,CTSB,DCK,DDX47,DNAJA2,EIF4G1,EPHA2,FDPS,FEN1,FHL1,G6PD,GAPDH,GBE1,GGCX,GNL3,GOLGA2,GOLIM4,GOT1,GRWD1,GSPT1,GSS,GSTO1,GTF2I,HSPA4L,HSPA8,HSPH1,IMPA1,ISOC1,LDHA,LRRC40,LTA4H,LUC7L2,MAGOH,MAT2A,MCM3,MDH1,MRTO4,MTHFD1,NAA10,NAA50,NAMPT,NME1,NOLC1,NUCB1,NUDT5,NUTF2,…
CREB1	2.595	5,22E-04	ATP2B4,CACNA2D1,CDC37,CDH11,CDH13,ECM1,EDIL3,ESD,FASN,GALNT1,GLS,HSPA4,INA,MARCKSL1,MAT2A,MCAM,MCM5,MCM6,MEST,NPC2,NRP1,PCNA,PDGFRA,PDXK,PGM2L1,PITPNB,PNO1,RNH1,RRAS2,SLC16A1,SRSF10,THOP1,TPT1,TXN
GMNN	2.449	4,93E-02	CTNNB1,EPHA2,NRP1,PDGFRA,TEAD1,WLS
SOX1	2.449	3,20E-02	CTNNB1,EPHA2,NRP1,PDGFRA,TEAD1,WLS
SOX3	2.449	4,23E-02	CTNNB1,EPHA2,NRP1,PDGFRA,TEAD1,WLS
IKZF1	2.433	2,86E-01	ACP1,IFI16,LRP1,MMP14,PREP,UACA
HSF2	2.433	2,57E-05	CCT2,CCT3,CCT4,HSPA1A/HSPA1B,HSPA4,HSPH1,TCP1,TXN
SREBF1	2.429	8,01E-03	AARS,ALDOC,COL6A1,DBI,FABP5,FASN,FDPS,G6PD,HSPA1A/HSPA1B,IDH1,PMVK,PPAT,RPS27,SERPINE1
SRF	2.425	7,85E-03	AKAP12,BPGM,CSRP1,CTNNB1,DSTN,FHL1,FILIP1L,GLRX3,HSPG2,LRP1,MTMR6,MYH11,PGM1,PPIA,PTGR1,RFC4,RNH1,SNX2,TJP2,TNC
SREBF2	2.36	1,26E-04	ALDOC,DBI,FABP5,FASN,FDPS,G6PD,GTF2I,IDH1,LRP1,PMVK
ARNT2	2.324	3,28E-03	AKR1B1,CBFB,COL12A1,EGFR,EIF5A,IFI16,MCM7,MTPN,NACA,NAP1L4,NUDC,PEA15,PFN1,PGK1,UBA1
PITX2	2.236	3,82E-01	COL1A2,ITGAV,LDHA,PRDX2,SOD1
SOX11	2.219	1,12E-01	ADAM10,ADAM9,ADSS,CAV1,TUBB3
CCNE1	2.219	1,37E-03	CD44,CDK2,MCM2,MCM4,PCNA
FOXA1	2.204	2,25E-01	CDKN2A,FKBP4,FNDC3B,FSTL1,GLS,MYH11,SOD1
ARNT	2.183	6,16E-08	ALDOA,ALDOC,CAV1,CD81,DNAJC2,ENG,ENO1,G6PD,GAPDH,ITGAV,LDHA,LOXL2,PGK1,PGM2,RANBP1,SERPINE1,TPI1,TUBA4A
SIM1	2.138	1,02E-02	AKR1B1,CBFB,COL12A1,EGFR,EIF5A,IFI16,MCM7,MTPN,NACA,NAP1L4,NUDC,PEA15,PFN1,UBA1
HNF1B	2.111	1,69E-03	ANXA4,CD44,COL5A1,COL5A2,DST,GDI2,HMGA2,ITGA3,NID2,S100A6,SPARC
GLIS2	2	2,40E-03	COL1A1,MMP14,SERPINE1,SPARC
TFAP2C	1.936	4,88E-02	ALCAM,CD44,FKBP4,NRP1,THBS1
FLI1	1.915	6,69E-05	AIP,COL1A1,COL1A2,DDX21,HSPA8,LOX,NIP7,TCP1,TNC
NKX2-3	1.897	1,78E-01	ASNS,CBS/CBSL,EIF2AK2,EIF4B,HIST2H2AC,MYH11,PSAT1,RPL23,RPS29,UACA
SMAD7	1.896	1,24E-03	COL1A1,COL1A2,COL6A1,COL6A3,NID2,PCNA,SERPINE1,TGFBI,TIMP1,TIMP3,TPM2,TXN
MYOCD	1.404	6,60E-03	COL1A1,COL1A2,EIF2A,FAP,LPP,MYH11,TPM1,VCAN
ATF6	1.387	4,33E-02	FDPS,PRDX2,PVR,RAN,SPARC
MITF	1.184	5,10E-03	ALCAM,CD151,CD44,CDK2,CDKN2A,COL1A1,ITGA3,MCM2,MCM4,MCM5,MCM6,MDH1,MMP14,RFC5,SERPINE1,STX7
HAND2	1.172	2,14E-02	ADSS,COL1A1,COL1A2,FAP,TPM1
RUNX1	1.083	3,85E-02	ALCAM,CDKN2A,ENG,FSCN1,HMGA2,ITGA2,ITGAV,JUP,SERPINE1,SH3GL1,TIMP1
STAT4	1.05	1,51E-04	ADSS,ALDOC,ASPH,CDK2,ENO2,FSCN1,GBE1,GLG1,ISG15,KRT18,LRP1,P4HA2,PFN2,PRDX6,SERPINB1,SERPINE1,SRPK1,TAF15,TIMP1
FOS	0.962	1,10E-03	ANXA4,BLMH,CALU,CASP3,CD44,COL1A1,COL6A1,CTSB,DDX3X,ENO1,EZR,F3,FASN,FSTL1,GSTP1,IGFBP5,LOX,LTBP1,MCM5,PFN1,PPP2R2A,PTP4A2,RALB,RNH1,RPS6,SERPINE1,SNAP23,SUMO2,TBCA,TGFBI,TIMP1,TXN
PPARGC1A	0.96	4,71E-02	AK1,FASN,IMPA1,LDHA,MCM3,MCM4,MCM5,MCM6,NCEH1,PGAM1,SOD1,TFAM,TIGAR
MEOX2	0.946	1,55E-03	F3,ITGAV,LRP1,MMP14,PCNA,PTX3
TP73	0.905	2,84E-04	ADAM10,BID,CASP3,COL1A1,COL5A2,CTNNB1,EGFR,EPHA2,FASN,FEN1,G6PD,HSPA1A/HSPA1B,IGFBP5,ITGA5,LTBP1,MMP14,MTHFD1,PDGFRB,SERPINB6,SERPINE1,THBS1,TIMP1,TP53I11,UBE2V1
IFI16	0.87	3,07E-03	CD81,CDKN2A,IFI16,ISG15,MAP2K1,MIF,PCNA,SOD1
TBX5	0.842	2,06E-02	CDK2,COL1A1,COL1A2,FAP,IFI16,TPM1
ATF4	0.825	1,53E-04	AARS,ASNS,BCAT1,CDKN2A,CTNNB1,FASN,GARS,IGFBP5,IGFBP7,NID2,PSAT1,PTX3,SARS,SLC38A2,WARS
TBX2	0.697	1,20E-02	CDKN2A,MCM2,MCM4,MCM5,MCM6,MCM7,RBM39
TFAP2A	0.691	1,33E-02	ALCAM,EGFR,GLO1,MCM5,PPP2R2A,SMPD1,STX7,TPM1
JUN	0.677	7,43E-07	ACAT2,AKAP12,ASNS,CAV1,CD44,CDKN2A,COL1A1,COL1A2,CYGB,EEF2,EGFR,EIF4A1,EZR,F3,FUS,GCLC,GOT1,GSTP1,HMGA1,IFI16,IGFBP7,ITGAV,LTBP1,MAT2A,PEA15,PPP2R2A,PTX3,PXDN,SERPINE1,SLC38A2,SPARC,THBS1,TIMP1,TNC,TXN,XPO5
E2F3	0.659	5,78E-06	CDK2,CDKN2A,ECE1,KRAS,LAMA4,MCM2,MCM3,MCM4,MCM5,MCM6,MCM7,PCNA,PTMA,RRM1,RRM2,SERPINE1,THBS1,TIMP3,TMPO
RELA	0.556	2,60E-02	ALCAM,BLVRA,CASP3,CAV1,CBS/CBSL,CD44,CD59,CDKN2A,COL1A1,COL1A2,CTSB,F3,FSCN1,ISG15,MAT2A,MIF,NAMPT,PRDX6,PTX3,RELA,SDC4
HSF1	0.494	5,35E-09	AHSA1,CCT2,CCT3,CCT4,CUL1,DNAJA1,DNAJB1,FASN,FKBP4,HSP90AA1,HSP90AB1,HSPA1A/HSPA1B,HSPA4,HSPA4L,HSPA8,HSPH1,MAT2A,PGK1,RELA,RPL22,SPTAN1,STIP1,TCP1,TRA2B
NOTCH2	0.418	8,44E-03	COL1A1,EGFR,MYH11,RELA,SDC2
TP63	0.413	1,26E-06	ADAMTS1,ATG3,CAD,CASP3,COL5A1,CTNNB1,CYGB,DST,EGFR,ENG,EPHA2,F3,FASN,FUBP1,G6PD,GAPDH,HMGA2,HSPA8,IGFBP7,ITGA2,ITGA3,MFGE8,NT5E,PCNA,RELA,RPA1,SERPINE1,THBS1,THY1,TIMP3,TNC,TPM1
TCF4	0.378	1,30E-02	ALCAM,ANXA6,CDKN2A,DCK,DSTN,DUT,GNE,IFI16,RRM2,SEC24D,SERPINB1,SUB1,VCAN
ERG	0.333	1,94E-03	CD59,CTNNB1,DSTN,FHL1,GMFB,LAMA5,PCNP,PTPN11,RPA1,RPL22,RPL27A,RPS11,RRAS,SPARC,THBS1
EHF	0.294	2,51E-02	CASP3,CDKN2A,HIST1H4H,SERPINE1,THY1,TIMP1,TNC
MTPN	0.294	3,35E-04	CASP3,COL1A1,COL1A2,ENG,MIF,MTPN,RELA,S100A6,SERPINE1,SPARC
MYOD1	0.271	1,35E-03	ALDOA,CDK2,CTNNB1,FSTL1,GRB2,HSPA4L,IFI16,IGFBP5,MAP2K1,PFKM,PNP,RECK,RRAS,SDC2,SPTBN1
SNAI2	0.254	9,68E-03	COL1A1,ITGA3,JUP,KRT18,MMP14,UBE2D3
VHL	0.248	2,17E-07	CAV1,CFL1,EGFR,ENO2,F3,FILIP1L,GBE1,GLO1,ITGA5,LOX,LOXL2,MIF,MMP14,NOC2L,PCNA,RPS6,SPARC,TYMS
SP3	0.224	6,56E-07	ADH5,AKAP12,ASNS,CBS/CBSL,COL1A1,COL1A2,EGFR,EIF2AK2,F3,ITGA2,MAT2A,MSH6,MYH11,PGK1,RECK,RELA,RRAS,SERPINE1,SLC4A7,SMARCC1,SPARC,TIMP1,TNC
HMGA1	0	2,47E-02	CAV1,CD44,COL1A1,COL1A2,CSK,FSTL1,IGFBP7,RAN,SDC4,SPARC
HIF1A	-0.043	1,74E-12	ABCF2,ADAM10,ADAMTS1,AKAP12,ALDOA,ALDOC,ASNS,BID,CAV1,CD44,CDKN2A,CTPS1,EGFR,EIF4G1,EIF5A,ENG,ENO1,ENO2,FHL1,FSCN1,GAPDH,GBE1,HIST2H2AC,HSPA4,IGFBP5,ITGA5,ITGAV,JUP,KRT18,LDHA,LOX,LOXL2,MIF,NT5E,P4HA2,PFKL,PGK1,PPIA,RELA,SDC4,SERPINE1,TFAM,THBS1,TPI1
MDM2	-0.064	7,80E-03	CDKN2A,HIST2H2BE,RELA,RPL23,THBS1,TIMP1,TOP2A
ETV4	-0.218	3,09E-03	CAV1,CDKN2A,CTNNB1,JUP,MMP14
EP300	-0.241	2,70E-02	AKAP12,ANXA6,BCLAF1,CAD,CD59,CDK2,CDKN2A,CKB,COL1A2,EPHB2,FASN,FNDC3B,HSP90AB1,JUP,LDHA,MCM3,MYH11,PARP1,PDGFRB,SDC4,TFAM,TNC
SOX4	-0.282	3,85E-02	CTNNA1,CTNNB1,FHL1,H1FX,LUZP1,MARCKSL1,PNP,PPM1F,TEAD1,TES,UCHL1
FOXM1	-0.284	6,14E-04	CAV1,CDK2,CDKN2A,CTNNB1,IPO7,LAMA4,LDHA,LOX,PCNA,PGK1,TOP2A,VCAN
CCND1	-0.329	6,16E-08	BCLAF1,CALU,CD44,CDK2,CDKN2A,COL1A1,COL5A2,CPNE3,EEF1B2,EGFR,ENO1,EPHA2,HIST1H4H,HIST2H2BE,HSPA1A/HSPA1B,HSPA8,ITGAV,MCM4,MCM7,NOP2,NT5E,PCNA,PPCS,RAB3B,RFC5,RPL27A,RPS6,RRM2,TPI1,TUBA1C,TYMS,UHRF1
ETS1	-0.357	5,31E-03	CAV1,CD44,CDK2,CDKN2A,COL1A2,HSPA1A/HSPA1B,HSPA8,MGAT5,PARP1,PVR,SERPINB6,SERPINE1,THY1,TYMS,UBAP2L
GLI1	-0.509	2,86E-03	BID,CAV1,CDH11,CDK2,COL1A1,EZR,FHL1,IGFBP7,JUP,MEST,PDGFRA,PGM2L1,PVR,TIMP3,TNC
FOXO3	-0.539	4,99E-03	BPGM,CAD,CDH13,CTSB,DNM1L,ENO2,FASN,GCLC,GTF2I,IMPDH2,MCM2,MCM4,MCM7,NAMPT,NOLC1,NT5E,PCNA,RELA,SOD1
CEBPB	-0.539	2,67E-02	ASNS,COL1A1,COL1A2,COL5A2,CTNNB1,DDX5,FHL1,HIST1H4H,HMGA1,HSP90AA1,HSPA8,KRT18,MCM3,NRP1,PCNA,PDGFRA,PEA15,SERPINE1,SLC38A2,TUBB3,VCAN
TCF3	-0.582	6,01E-04	ALCAM,ANXA6,BID,CASP3,CDKN2A,COL1A1,DCK,DSTN,DUT,GNE,IFI16,PAFAH1B3,PFKP,PGK1,PRDX2,RRM2,SEC24D,SERPINB1,SMARCC1,STRN3,SUB1,TOP2A,TYMS
HOXD10	-0.632	3,49E-05	CD44,EZR,ITGA3,MAGED2,MMP14,NME1,NUDT5,SERPINE1,TIMP1,UBL5
EPAS1	-0.652	5,20E-08	ABCF2,AKAP12,ALDOC,CAV1,CKB,EGFR,EIF5A,ENO1,ENO2,FASN,FHL1,GBE1,GLS,HSPA4,IGFBP5,ITGAV,LDHA,LOX,LOXL2,MIF,MMP14,NAMPT,SERPINE1,SOD1
TFAP4	-0.689	3,77E-02	CD44,CDK2,CDKN2A,GMFB
PML	-0.736	3,08E-07	AKR1A1,ANXA4,CACYBP,CDK2,CDKN2A,CFL1,EGFR,FAM50A,FASN,JUP,MAP2K1,MAPK1,MCM6,RRAS2,STIP1,SUMO2,TXN,UBE2M
WWTR1	-0.762	9,39E-03	CD44,COL1A1,LAMA5,SERPINE1,THY1
HTT	-0.82	4,81E-13	ACAT2,AKAP12,ALDOA,ALDOC,BID,CASP3,CAVIN3,CBR1,CDH11,CDK2,COL6A1,COL6A3,CTNNB1,DNAJA2,DNAJB1,EEF1A1,EEF2,ENO2,FASN,FDPS,FHL1,FKBP4,GAPDH,GCLC,GLO1,GPC1,GSS,HMGA1,HSP90AB1,HSPA8,IFI16,IGFBP5,JUP,LDHA,LDHB,LOX,MCAM,MMP14,NAA15,PABPC4,PCNA,PDXK,PEA15,PFKM,PFN1,PFN2,PPP2R2A,PPP5C,RELA,RPS29,SGTA,SOD1,SPTAN1,SRM,STX12,STX4,TFAM,TGFBI,TIMP3,TPI1,TUBA4A,UBE2N,UCHL1
Esrra	-0.853	1,08E-03	ALDOA,ALDOC,BPGM,ENO1,ENO2,GOT1,PFKL,PGM1,PPA1,TFAM
TP53	-0.95	1,01E-36	ADH5,AHCY,AHSA1,AK1,AKAP12,AKR1B1,ANXA4,ANXA6,ASNS,BID,CALU,CAND1,CARHSP1,CASP3,CAV1,CD44,CD59,CD81,CDK2,CDKN2A,CKB,COL14A1,COL1A1,COL1A2,COL5A2,COL6A2,CSK,CSRP1,CSTB,CTNNB1,CTSB,DBI,DCK,DDX39A,DDX3X,DNAJA2,DNM1L,DSTN,DUT,EDIL3,EGFR,EIF4G3,EMILIN1,ENG,EPHA2,EZR,F3,FASN,FDPS,FEN1,FHL1,FKBP1A,FKBP4,FSTL1,FUBP1,G6PD,GAPDH,GART,GLRX,GNL3,GRB2,GSTP1,HSP90AA1,HSP90AB1,HSPA1A/HSPA1B,HSPA4L,HSPA8,HSPG2,H…
CTNNB1	-0.968	2,13E-02	ADSS,ALCAM,ARHGDIA,BTF3,CD44,CDH11,CDKN2A,COL1A1,CTHRC1,CTNNA1,CTNNB1,ECM1,EDIL3,EGFR,EIF5A,ENO2,EPHB2,FEN1,IGFBP5,IMPDH2,MAP4,MFGE8,MMP14,PCNA,PFN1,SCRN1,SDC2,SERPINE1,SRPK1,TIMP1,TIMP3,TNC,UBA1,VCAN
PPP1R13L	-1	3,61E-03	CTNNB1,ITGA3,ITGAV,JUP
TFAM	-1	3,61E-03	FABP5,PFKP,PGAM1,PGK1
E2F6	-1	1,56E-02	MCM2,MCM3,MCM5,RFC4,RRM2,SERPINE1
HDAC6	-1.131	4,76E-02	ADAMTS1,COL1A1,SERPINE1,TGFBI
UXT	-1.131	1,97E-02	ENO2,KRT18,SEC24D,SORD
KDM5B	-1.159	1,39E-02	CAV1,EIF5B,FABP5,FHL1,ISG15,MCAM,MCM2,MCM3,PRPS1,TOP2A
SP1	-1.2	7,71E-13	ADAMTS1,ADH5,AKAP12,ASNS,CAD,CASP3,CAV1,CBS/CBSL,CD59,CDK2,CDKN2A,CKB,COL1A1,COL1A2,EGFR,EIF2AK2,ENG,EZR,F3,FASN,GSS,HINT1,HMGA1,ITGA2,ITGAV,KRT18,MAT2A,MECP2,MMP14,MSH6,MYH11,PARP1,PDGFRA,PDGFRB,PGK1,RANBP1,RECK,RELA,RRAS,SERPINE1,SF1,SH3GL1,SLC4A7,SMARCC1,SMPD1,SOAT1,SOD1,SPARC,TEAD1,TFAM,TIMP1,TIMP3,TNC,TYMS
JUNB	-1.342	7,64E-04	ACAT2,CAV1,CDKN2A,COL1A1,COL1A2,EEF2,FASN,ITGAV,PPP2R2A,SERPINE1,SPTAN1,TIMP1
NFKBIA	-1.41	4,46E-10	BCCIP,BID,CDH13,CDK2,COL1A2,COL5A2,CSK,CTNNA1,CTNNB1,CTSB,DDX3X,F3,FSCN1,HMGA1,HSPA8,IFI16,ISG15,ITGA2,ITGA3,ITGAV,KRT18,LAMA5,MFGE8,MMP14,PARK7,PCNA,PEA15,PLD3,POLR1C,PTP4A2,PTX3,RPL27A,RRM1,SDC4,SOAT1,SOD1,SPTBN1,TIMP1,TIMP3,TMPO,TNC,UBA1
SMAD4	-1.423	2,01E-04	CBFB,CDKN2A,COL1A2,CTNNB1,EGFR,ENG,FAP,FSCN1,HMGA2,NAMPT,PDGFRB,PTX3,SERPINE1,THBS1,TIMP1,TIMP3,TNC,TPM1,TPM2
YY1	-1.457	8,96E-07	ABCE1,ALCAM,BTF3,CDKN2A,COL1A1,EEF1B2,EGFR,FDPS,FEN1,IGFBP5,LUC7L2,MAT2A,MCM4,MCM5,MCM6,MCM7,MYH11,PCNA,PDGFRA,PFN2,PTPRA,RRM1,TGFBI,TOP2A,UHRF1
ZBTB7A	-1.467	7,58E-04	ADH5,CDK2,CDKN2A,PFKP,RELA
CEBPA	-1.549	1,83E-03	AKAP12,AKR1B1,ASNS,CDC37,COL1A1,COL1A2,CTNNA1,DDX21,FASN,FHL1,GAPDH,GLRX,GSTP1,H1FX,HMGA1,ISG15,NRP1,PCNA,PFN2,PGD,PTX3,SERPINB1,SERPINE1,SOD1,THBS1,VCAN
WT1	-1.574	6,86E-08	AHCY,APRT,ASNS,CBS/CBSL,CMPK1,CSPG4,CTNNB1,DDX3X,EGFR,ENO2,EZR,FDPS,HSPG2,JUP,KRAS,LRP1,MMP14,NCSTN,NME1,NUCB1,SERPINE1,SRSF6,TARS,THBS1,TIMP3,WARS
NOTCH1	-1.596	3,26E-03	CAD,CD44,CDK2,COL1A1,COL1A2,CTNNB1,EGFR,ENO2,GLS,IFI16,LOX,MCAM,MYH11,PDGFRB,RELA,SERPINE1,SMARCC1
SMARCB1	-1.665	1,41E-04	CD44,CDKN2A,COL14A1,COL1A1,COL1A2,COL5A2,EIF2AK2,IFI16,JUP,MCM2,MCM3,MCM4,MCM5,RAB3B,RFC5,SPARC
HDAC1	-1.706	2,08E-03	AKAP12,CD44,CDK2,CDKN2A,COL1A2,EGFR,GSTP1,INA,MCM3,MCM5,MCM7,NASP,RECK,RRM2,TOP2A,TUBB3,TYMS,UHRF1
PDX1	-1.732	5,06E-03	AKR1B1,CD44,CKB,COL1A1,F3,GOT1,IDH1,KRT18,LTA4H,LXN,MDH1,PCNA,TFAM
TWIST1	-1.739	6,39E-07	ADAMTS1,ALCAM,CASP3,CD44,CDKN2A,COL1A1,COL6A1,EMILIN1,GPC1,IGFBP5,MFGE8,MRC2,NT5E,PCOLCE,PDGFRA,PXDN,TGFBI,TIMP3,VCAN
GATA1	-1.789	2,35E-05	AIP,CDK2,CDKN2A,DUT,FHL1,GART,IPO5,MCM3,MCM5,MTHFD1,NOP2,PCNA,RANBP1,RFC3,RFC4,RPL22,RPL27A,RPS11,RRM1,SRM,TOP2A
POU5F1	-1.883	1,00E00	BID,CASP3,CTNNB1,EPHA2,NRP1,PARP1,PDGFRA,TEAD1,WLS
HOXD3	-1.941	2,07E-06	CDKN2A,COL1A1,ITGA5,JUP,SERPINE1,TGFBI,THBS1
EZH2	-1.959	2,33E-01	ADAM10,ANXA6,CDKN2A,CTNNA1,CTNNB1,DDT,EGFR,EZR,NME1,PDGFRA,STT3A,TIMP3,WTAP
KLF3	-1.961	4,58E-05	ABCF1,ANXA5,ANXA6,APRT,CARHSP1,CBFB,CCT3,CTNNA1,DRG1,EIF5A,GALNT1,GSTP1,HNRNPF,IDH1,MIF,MYADM,NSUN2,PDLIM2,PFKP,PPM1G,PTP4A2,SEC24D,SNX2,SSSCA1,TES,TMPO
MYBL2	-1.964	1,04E-02	CDK2,CDKN2A,HSPA8,IGFBP5,TOP2A
SNAI1	-2	1,11E-03	CDK2,CFL1,COL1A1,ITGA2,KRT18,MMP14,PEBP1,PFKP,SPARC,TPM1,TPM4
KLF4	-2.023	9,33E-03	ADAMTS1,ALCAM,CASP3,CD44,COL1A1,CTNNB1,EPHA2,MYH11,NRP1,PDGFRA,PFKP,SERPINE1,SLC4A7,TEAD1,TNC,WLS
SMARCA4	-2.063	3,11E-07	ASNS,ATP2B4,CD44,CD63,CDH11,CDK2,CDKN2A,COL1A1,COTL1,CTSB,EPHB2,F3,GAPDH,GCLC,GSTO1,GSTP1,H1FX,HMGA2,IFI16,IGFBP5,IGFBP7,ITGA3,ITGA5,ITGAV,KRT18,LOX,LOXL2,LRMP,MAPK1,MFGE8,MYH11,NPC2,NRP1,PGM2L1,PPCS,PTP4A2,PTX3,RRM2,S100A6,SDC2,SERPINB8,SERPINE1,THY1,TPM1,TYMS
STAT6	-2.18	3,59E-01	CDK2,COL1A1,COL1A2,CTSB,FASN,IFI16,ISG15,MMP14,SERPINB6,SERPINE1,TIMP1
RB1	-2.2	1,74E-08	CASP3,CDK2,CDKN2A,DCK,EZR,F3,FEN1,GMPS,HIST1H1B,HIST2H2BE,KRT18,MAPK1,MCM2,MCM3,MCM4,MCM5,MCM6,MCM7,MCMBP,MDH1,NME1,PARK7,PARP1,PCNA,PGD,PTX3,RANBP1,RFC3,RFC4,RRM1,RRM2,RSL1D1,SAFB,SERPINE1,TMPO,TYMS
EGR1	-2.226	6,98E-03	CASP3,CAV1,CD44,COL1A1,COL1A2,EGFR,F3,MMP14,SERPINE1,SF1,SOD1,THBS1,TIMP1
SMARCD3	-2.236	3,79E-04	ALCAM,CD151,CD44,COL1A1,ITGA3
BCL6	-2.236	3,64E-02	ALCAM,ANXA6,CD151,CD44,CDKN2A,COL1A1,ITGA3,LDHB,LPP,PFKM,RAD50,SERPINE1
T	-2.236	1,64E-04	ALCAM,CD151,CD44,COL1A1,ITGA3
CDKN2A	-2.244	1,28E-07	AK1,CASP3,CDK2,CDKN2A,CUL1,DCK,EEF1A1,FEN1,GNL3,GSPT1,IGFBP5,ITGAV,KRAS,MCM4,MCM5,MCM7,MCMBP,P4HA2,PCNA,PDGFRB,PTX3,RFC3,RFC4,RRM1,RRM2,S100A6,SERPINE1,TMPO,TPM1
RBL1	-2.359	1,24E-07	CDK2,CDKN2A,F3,MCM2,MCM3,MCM5,MCM6,MCM7,PA2G4,PCNA,RRM1,RRM2,THBS1,TYMS
NOTCH3	-2.387	1,61E-03	CDH11,COL5A1,MYH11,PDGFRB,PTX3,SDC2,SPARC
MEF2D	-2.449	1,56E-02	CDK2,COL1A2,MCM3,MCM5,MCM6,PCNA
SMAD3	-2.885	4,52E-03	CD59,CDKN2A,COL1A1,COL1A2,COL6A1,COL6A3,CTNNB1,ENG,PCNA,SERPINE1,THBS1,TIMP1,TIMP3,TNC,TPM1,TPM2
IRF4	-2.887	3,27E-03	CDK2,CDKN2A,DBI,DNASE2,EZR,GRB2,HSPA8,ISG15,MAPRE1,PCNA,PTMA,SUB1
